# Supplementary material for: Effect of Ipomoeassin F on the Synthesis of Membrane and Secretory Proteins in Triple-Negative Breast Cancer Cells
Source: ACS Omega. 2025 Aug 19;10(34):38522–30. doi: 10.1021/acsomega.5c02784 (PMC12409539; doi:10.1021/acsomega.5c02784)
Supplement: Supplementary file 2 [file ao5c02784_si_002.xlsx]

## Sheet: Table S1
Table S1. Proteins identified in time-course studies
Gene names	Protein IDs	Protein names	Number of proteins	Peptides	Unique peptides	Peptides 0-12-16 h	Peptides 0-4-8 h	Unique peptides 0-12-16 h	Unique peptides 0-4-8 h	Sequence coverage [%]	Unique sequence coverage [%]	Mol. weight [kDa]	Sequence length	Sequence lengths	Ratio M/L normalized 0-4-8h (4h/0h))	Ratio H/L normalized 0-4-8h (8h/0h)	Ratio M/L normalized 0-12-16h (12h/0h)	Ratio H/L normalized 0-12-16h (16h/0h)	Sequence coverage 0-4-8h [%]	Sequence coverage 0-12-16h [%]
AHNAK	Q09666	Neuroblast differentiation-associated protein AHNAK	1	298	297	269	280	268	279	71.7	71.7	629.09	5890	5890	0.8959	0.89975	0.89633	0.9184	69.7	68.1
PLEC	Q15149	Plectin	1	283	275	265	267	258	259	57.1	54.9	531.78	4684	4684	0.89836	0.87673	0.86713	0.87829	54.9	54.4
MYH9	P35579	Myosin-9	9	163	136	153	153	127	127	65.8	57.7	226.53	1960	1960;1341;1937;1939;1939;1939;1940;1941;1983	0.97679	0.96167	1.0051	0.93757	62.9	61.9
DYNC1H1	Q14204	Cytoplasmic dynein 1 heavy chain 1	1	162	162	140	144	140	144	38.1	38.1	532.4	4646	4646	1.0096	1.0366	1.0405	1.0432	33.9	34.4
FLNB	O75369	Filamin-B	1	162	147	153	152	139	137	66.1	62.3	278.16	2602	2602	0.8195	0.90673	0.81974	0.94741	63.7	64.6
FLNA	P21333	Filamin-A	1	140	125	135	136	121	121	61.2	56.7	280.74	2647	2647	0.86044	0.89582	0.82513	0.89592	59.6	60
MYOF	Q9NZM1	Myoferlin	2	125	124	119	119	118	118	58.1	58.1	234.71	2061	2061;427	0.88178	0.93449	0.88248	0.95025	55.5	57.2
FLNC	Q14315	Filamin-C	1	118	101	109	111	92	94	55.1	49.5	291.02	2725	2725	1.106	0.86988	1.0614	0.83415	51.6	50.9
SPTAN1	Q13813	Spectrin alpha chain, non-erythrocytic 1	1	116	116	107	103	107	103	50.4	50.4	284.54	2472	2472	1.1239	1.0426	1.1798	1.1249	45.6	47.3
SPTBN1	Q01082	Spectrin beta chain, non-erythrocytic 1	3	107	105	94	102	93	100	51.2	50.3	274.61	2364	2364;2390;2137	1.1253	1.0744	1.1277	1.1633	49.5	44.8
TLN1	Q9Y490	Talin-1	1	105	94	95	95	85	87	54.5	50.3	269.76	2541	2541	1.0635	1.0264	1.0892	1.0487	49.5	49.6
PRKDC	P78527	DNA-dependent protein kinase catalytic subunit	1	98	98	80	91	80	91	26.4	26.4	469.08	4128	4128	1.0955	0.91393	1.0522	0.92607	24.7	22.2
FASN	P49327	Fatty acid synthase;[Acyl-carrier-protein] S-acetyltransferase;[Acyl-carrier-protein] S-malonyltransferase;3-oxoacyl-[acyl-carrier-protein] synthase;3-oxoacyl-[acyl-carrier-protein] reductase;3-hydroxyacyl-[acyl-carrier-protein] dehydratase;Enoyl-[acyl-carrier-protein] reductase;Oleoyl-[acyl-carrier-protein] hydrolase	1	93	93	86	90	86	90	43.8	43.8	273.42	2511	2511	1.0704	0.91088	0.9609	0.74459	42.5	41.2
IQGAP1	P46940	Ras GTPase-activating-like protein IQGAP1	1	80	76	72	73	68	70	45.9	44.5	189.25	1657	1657	1.0059	0.9898	1.0247	0.90237	42.9	43.6
MKI67	P46013	Antigen KI-67	1	78	78	68	55	68	55	35.7	35.7	358.69	3256	3256	0.99743	1.2563	1.35	1.4178	25.7	32.5
CLTC	Q00610	Clathrin heavy chain 1	2	73	73	68	67	68	67	43.7	43.7	191.61	1675	1675;1640	1.003	0.98249	0.97661	1.0081	39.6	40.6
ACTN4	O43707	Alpha-actinin-4	1	70	45	66	65	45	44	70.7	46.3	104.85	911	911	0.91724	0.97404	0.97674	1.0591	68.5	68.3
EIF3A	Q14152	Eukaryotic translation initiation factor 3 subunit A	1	69	69	63	58	63	58	43.8	43.8	166.57	1382	1382	1.0056	0.93594	1.0539	0.92191	36.8	41.5
VIM	P08670	Vimentin	6	66	58	66	64	58	56	87.1	79.2	53.651	466	466;470;499;916;479;543	0.87242	0.97706	0.90154	1.0511	85.6	87.1
EPRS	P07814	Bifunctional glutamate/proline--tRNA ligase;Glutamate--tRNA ligase;Proline--tRNA ligase	1	64	64	61	58	61	58	43.5	43.5	170.59	1512	1512	0.99952	0.90878	0.95934	0.83386	41.3	43.5
ACTN1	P12814	Alpha-actinin-1	2	62	34	55	53	32	31	69.3	43.9	103.06	892	892;901	1.041	1.0655	1.0297	1.0864	63.3	64.9
HUWE1	Q7Z6Z7	E3 ubiquitin-protein ligase HUWE1	1	61	61	53	47	53	47	19.8	19.8	481.89	4374	4374	1.079	0.99164	1.0634	0.87862	14.8	17.1
HSP90AA1	P07900	Heat shock protein HSP 90-alpha	4	61	41	55	60	35	40	63.4	46.2	84.659	732	732;334;343;418	0.95341	1.0948	1.1059	1.2938	63.4	61.1
HSP90AB1	P08238	Heat shock protein HSP 90-beta	2	60	33	56	58	30	31	67.3	47.7	83.263	724	724;597	0.92498	1.0126	0.98055	1.1383	66.7	64.8
MACF1	Q9UPN3	Microtubule-actin cross-linking factor 1, isoforms 1/2/3/5	1	59	58	45	47	44	46	10.1	10	838.3	7388	7388	1.2248	1.1161	1.1152	1.0377	8	8.1
GCN1L1	Q92616	Translational activator GCN1	1	59	59	52	51	52	51	26.4	26.4	292.71	2671	2671	1.1045	0.86567	1.0243	0.75731	23.1	23.3
LMNA	P02545	Prelamin-A/C;Lamin-A/C	1	58	56	57	55	55	53	68.4	68.2	74.139	664	664	0.80192	0.84932	0.80192	0.85277	64.3	68.4
KTN1	Q86UP2	Kinectin	1	57	57	45	55	45	55	44.4	44.4	156.27	1357	1357	1.1692	0.96634	1.1177	0.97406	41.6	34.6
CAD	P27708	CAD protein;Glutamine-dependent carbamoyl-phosphate synthase;Aspartate carbamoyltransferase;Dihydroorotase	2	57	57	51	53	51	53	30.5	30.5	242.98	2225	2225;1500	1.0761	1.0604	1.0928	1.0324	28.4	28
VCL	P18206	Vinculin	1	57	57	48	56	48	56	53.2	53.2	123.8	1134	1134	0.98264	0.95948	0.98821	0.94083	53.1	45.9
PRPF8	Q6P2Q9	Pre-mRNA-processing-splicing factor 8	1	56	56	47	47	47	47	27	27	273.6	2335	2335	1.0601	0.93057	1.099	0.92005	23.4	22.9
VCP	P55072	Transitional endoplasmic reticulum ATPase	1	55	55	53	49	53	49	68.6	68.6	89.321	806	806	0.9323	0.8789	0.93163	0.89991	62.2	61
MSN	P26038	Moesin	1	53	40	51	49	39	37	70.2	53.6	67.819	577	577	0.92621	0.92658	0.9531	0.94721	66.9	66.7
MAP4	P27816	Microtubule-associated protein 4	1	52	52	50	44	50	44	51.2	51.2	121	1152	1152	0.92272	0.95608	0.94766	0.9283	45	49.4
HSPA8	P11142	Heat shock cognate 71 kDa protein	1	52	35	48	46	34	31	74	53.1	70.897	646	646	0.97131	1.2302	1.1792	1.325	71.7	67
MYH10	P35580	Myosin-10	1	51	29	40	46	20	25	26.4	17.9	229	1976	1976	1.1961	0.98619	1.4344	0.90917	24.8	21.2
DNMT1	P26358	DNA (cytosine-5)-methyltransferase 1	1	51	51	49	40	49	40	34.1	34.1	183.16	1616	1616	0.97241	1.0956	1.0028	1.2016	25.6	32.2
MAP1B	P46821	Microtubule-associated protein 1B;MAP1B heavy chain;MAP1 light chain LC1	2	51	51	47	47	47	47	31.8	31.8	270.63	2468	2468;2803	0.97439	1.0236	0.93171	0.86311	30.3	29.6
TOP2A	P11388	DNA topoisomerase 2-alpha	1	50	36	49	40	35	29	34.2	25.6	174.38	1531	1531	0.98602	1.2036	1.3877	1.3224	29.3	33.5
UBR4	Q5T4S7	E3 ubiquitin-protein ligase UBR4	1	49	49	39	41	39	41	12.8	12.8	573.83	5183	5183	1.0674	1.0018	1.1617	0.93354	10.5	10.5
ANXA6	P08133	Annexin A6	1	49	49	46	46	46	46	66.9	66.9	75.872	673	673	0.96088	0.97846	0.96618	0.98857	60.5	64.6
EEA1	Q15075	Early endosome antigen 1	1	48	48	42	44	42	44	38.1	38.1	162.46	1411	1411	1.1896	1.0089	1.103	1.0342	36.2	33
COPA	P53621	Coatomer subunit alpha;Xenin;Proxenin	1	48	48	43	44	43	44	43.2	43.2	138.34	1224	1224	0.96816	0.94327	0.90192	0.90261	40.6	38.3
LRPPRC	P42704	Leucine-rich PPR motif-containing protein, mitochondrial	2	48	48	38	41	38	41	35.5	35.5	157.9	1394	1394;782	1.02	0.98273	1.0212	0.95322	29.6	28.2
RRBP1	Q9P2E9	Ribosome-binding protein 1	2	48	47	44	45	43	44	41.1	40.4	152.45	1410	1410;1203	1.0042	0.9117	0.87745	0.89429	37	40.1
EIF4G1	Q04637	Eukaryotic translation initiation factor 4 gamma 1	2	48	42	47	43	41	37	31	27.6	175.49	1599	1599;295	0.8973	0.92727	1.0114	0.89448	29.8	31
HSPA4	P34932	Heat shock 70 kDa protein 4	1	48	45	45	44	43	41	65.6	61	94.33	840	840	1.0045	0.89792	1.0163	0.92454	64.2	61.1
EEF2	P13639	Elongation factor 2	1	48	47	46	42	45	41	59.3	58.2	95.337	858	858	0.96631	0.97662	0.9334	0.98531	49.3	59.3
PKM	P14618	Pyruvate kinase PKM	2	48	48	48	43	48	43	81.7	81.7	57.936	531	531;574	0.87081	0.88477	0.90881	0.9043	79.5	81.7
ACLY	P53396	ATP-citrate synthase	1	47	47	43	42	43	42	47.5	47.5	120.84	1101	1101	1.0563	0.92242	1.0484	0.86886	45.3	43
HSP90B1	P14625	Endoplasmin	2	47	45	45	43	43	41	52.4	50.7	92.468	803	803;399	0.8897	0.80577	0.75972	0.70474	49.7	51.8
TPR	P12270	Nucleoprotein TPR	1	46	46	37	44	37	44	24.3	24.3	267.29	2363	2363	1.2129	1.0641	1.2531	1.077	23.4	19.9
PYGB	P11216	Glycogen phosphorylase, brain form	1	45	37	41	41	33	33	51.6	43.2	96.695	843	843	0.90578	0.86984	0.91762	0.90992	48.4	48
NUMA1	Q14980	Nuclear mitotic apparatus protein 1	1	44	44	38	35	38	35	25.9	25.9	238.26	2115	2115	1.1141	1.0034	1.1296	0.92402	21.2	22.6
SNRNP200	O75643	U5 small nuclear ribonucleoprotein 200 kDa helicase	1	44	44	39	36	39	36	22.8	22.8	244.5	2136	2136	1.1555	0.95489	1.2176	0.82623	18.4	20.6
VARS	P26640	Valine--tRNA ligase	1	44	44	41	42	41	42	38.7	38.7	140.47	1264	1264	0.90457	0.90172	0.89094	0.88093	37.1	37.7
DHX9	Q08211	ATP-dependent RNA helicase A	1	43	43	39	42	39	42	39.2	39.2	140.96	1270	1270	0.9465	0.93576	1.0124	0.92924	35.7	36.1
LMNB1	P20700	Lamin-B1	1	43	39	41	36	37	33	62.6	58.7	66.408	586	586	0.98606	0.97962	0.97986	0.98604	56.5	61.1
DDX5	P17844	Probable ATP-dependent RNA helicase DDX5	1	43	33	41	35	32	25	59.4	45.1	69.147	614	614	0.94811	0.98163	1.0283	1.0127	44.1	57.7
ENO1	P06733	Alpha-enolase	1	43	40	38	39	35	38	77	68.4	47.168	434	434	0.8886	0.86728	0.90954	0.84072	68	73.7
HNRNPM	P52272	Heterogeneous nuclear ribonucleoprotein M	1	42	42	39	38	39	38	62.1	62.1	77.515	730	730	0.95113	1.002	0.98892	1.025	58.4	58.4
SF3B1	O75533	Splicing factor 3B subunit 1	1	41	41	31	39	31	39	38.7	38.7	145.83	1304	1304	0.96796	0.92221	0.97788	0.96151	35.9	29.7
SMC1A	Q14683	Structural maintenance of chromosomes protein 1A	1	41	41	32	39	32	39	36.1	36.1	143.23	1233	1233	0.99751	1.0311	1.0842	1.0533	35.4	30.5
KIF5B	P33176	Kinesin-1 heavy chain	1	41	35	40	37	34	32	50.7	43.5	109.68	963	963	1.112	1.0811	1.1215	1.0791	45.7	50.4
ATP1A1	P05023	Sodium/potassium-transporting ATPase subunit alpha-1	5	41	37	37	40	33	37	39.2	36.3	112.89	1023	1023;1013;1020;1029;1035	0.79279	0.7348	0.67883	0.61535	39.2	36
GANAB	Q14697	Neutral alpha-glucosidase AB	1	41	41	38	38	38	38	44.6	44.6	106.87	944	944	0.80812	0.72446	0.68329	0.60429	40	38.8
MTHFD1	P11586	C-1-tetrahydrofolate synthase, cytoplasmic;Methylenetetrahydrofolate dehydrogenase;Methenyltetrahydrofolate cyclohydrolase;Formyltetrahydrofolate synthetase;C-1-tetrahydrofolate synthase, cytoplasmic, N-terminally processed	1	41	41	35	35	35	35	47.2	47.2	101.53	935	935	0.99991	0.93392	0.99592	0.93927	40	40.5
HSPA5	P11021	78 kDa glucose-regulated protein	1	41	40	41	39	40	38	54.4	54.4	72.332	654	654	0.99227	0.77397	0.83376	0.6795	50.9	54.4
ACTB	P60709	Actin, cytoplasmic 1;Actin, cytoplasmic 1, N-terminally processed	1	40	1	38	39	1	1	96.8	4.5	41.736	375	375	NaN	NaN	0.63674	0.64919	96.8	96.8
CCT8	P50990	T-complex protein 1 subunit theta	1	40	40	37	36	37	36	75	75	59.62	548	548	1.0206	1.0295	1.0882	1.0242	70.4	65.3
ACTG1	P63261	Actin, cytoplasmic 2;Actin, cytoplasmic 2, N-terminally processed	1	40	1	38	39	1	1	96.8	4.5	41.792	375	375	0.94383	1.0783	1.0405	1.0308	96.8	96.8
DST	Q03001	Dystonin	1	39	39	27	28	27	28	6.8	6.8	860.65	7570	7570	1.1859	1.1276	1.0986	1.0192	4.7	4.9
GDI2	P50395	Rab GDP dissociation inhibitor beta	1	39	30	38	34	29	25	70.8	53.3	50.663	445	445	0.96786	0.94138	0.97608	0.953	68.8	68.3
HDLBP	Q00341	Vigilin	1	38	38	31	36	31	36	33.9	33.9	141.45	1268	1268	0.97546	0.87477	0.94345	0.88501	32.1	28.7
SMC4	Q9NTJ3	Structural maintenance of chromosomes protein 4	1	38	38	31	34	31	34	30.9	30.9	147.18	1288	1288	1.0808	1.1591	1.2265	1.1569	29.2	26.5
ATP2A2	P16615	Sarcoplasmic/endoplasmic reticulum calcium ATPase 2	3	38	38	37	34	37	34	38.1	38.1	114.76	1042	1042;1001;999	1.0006	0.94453	0.98291	0.97212	35.6	35.9
PDCD6IP	Q8WUM4	Programmed cell death 6-interacting protein	1	38	38	34	34	34	34	47.6	47.6	96.022	868	868	1.054	0.98188	1.0552	0.98098	46.8	42.7
ITGB4	P16144	Integrin beta-4	1	37	37	31	33	31	33	25.2	25.2	202.16	1822	1822	0.90296	0.75488	0.59384	0.53065	23	21.3
CKAP5	Q14008	Cytoskeleton-associated protein 5	1	37	37	29	31	29	31	22.7	22.7	225.49	2032	2032	1.0898	1.0752	1.2357	1.0845	19.1	17.9
SUPT16H	Q9Y5B9	FACT complex subunit SPT16	1	37	37	34	31	34	31	32.1	32.1	119.91	1047	1047	0.95042	0.98973	1.0204	1.0684	29.8	30.1
QARS	P47897	Glutamine--tRNA ligase	1	37	37	29	34	29	34	56.1	56.1	87.798	775	775	0.96266	0.91839	0.96871	0.97204	52.5	44.4
HYOU1	Q9Y4L1	Hypoxia up-regulated protein 1	2	37	37	30	36	30	36	42.3	42.3	111.33	999	999;2789	0.91255	0.78723	0.70452	0.6405	39.4	35
HK1	P19367	Hexokinase-1	3	37	33	35	35	31	31	41.2	37.1	102.48	917	917;917;923	1.0476	0.93425	1.021	0.89443	39.5	38.8
STIP1	P31948	Stress-induced-phosphoprotein 1	1	37	37	37	33	37	33	55.2	55.2	62.639	543	543	1.001	1.0116	1.0945	1.0409	48.4	55.2
HSPA1B;HSPA1A	P0DMV9	Heat shock 70 kDa protein 1B;Heat shock 70 kDa protein 1A	2	37	18	36	36	18	18	57.9	29.3	70.051	641	641;641	1.0826	1.4913	1.481	1.5272	57.9	56.2
PGK1	P00558	Phosphoglycerate kinase 1	2	37	37	34	32	34	32	85.9	85.9	44.614	417	417;417	0.82228	0.83535	0.83448	0.85117	79.4	80.8
EEF1A1;EEF1A1P5	P68104	Elongation factor 1-alpha 1;Putative elongation factor 1-alpha-like 3	2	37	20	32	36	18	19	62.6	33.5	50.14	462	462;462	0.92848	0.90973	0.97011	0.95055	62.3	58.2
ACACA	Q13085	Acetyl-CoA carboxylase 1;Biotin carboxylase	1	36	30	26	31	20	26	17.9	14.5	265.55	2346	2346	1.1251	0.93141	1.1129	0.77511	15.3	13.5
EGFR	P00533	Epidermal growth factor receptor	3	36	36	34	33	34	33	36.8	36.8	134.28	1210	1210;1308;1255	0.82995	0.77293	0.6646	0.65865	31.7	35.7
HSPH1	Q92598	Heat shock protein 105 kDa	1	36	33	31	33	28	30	47.8	43.5	96.864	858	858	0.96486	1.0519	1.1451	1.1634	42.9	42.1
CCT3	P49368	T-complex protein 1 subunit gamma	1	36	36	33	31	33	31	66.8	66.8	60.533	545	545	0.99937	1.0108	1.0534	1.0535	55.8	65.5
ANXA2;ANXA2P2	P07355	Annexin A2;Putative annexin A2-like protein	2	36	36	36	34	36	34	80.8	80.8	38.604	339	339;339	0.97755	0.99342	1.0326	1.0183	79.1	80.8
IGF2R	P11717	Cation-independent mannose-6-phosphate receptor	1	35	35	29	30	29	30	18	18	274.37	2491	2491	0.95877	0.83913	0.71781	0.60912	16.2	14.5
UPF1	Q92900	Regulator of nonsense transcripts 1	1	35	35	26	32	26	32	38.4	38.4	124.34	1129	1129	1.0558	0.95246	1.0813	1.0013	34.1	28.5
LMNB2	Q03252	Lamin-B2	1	35	31	28	32	24	29	51.1	47.4	69.948	620	620	1.0615	1.0291	1.0813	1.004	46.9	42.1
RARS	P54136	Arginine--tRNA ligase, cytoplasmic	1	35	35	31	31	31	31	53.2	53.2	75.378	660	660	1.0116	0.98213	0.98744	0.99662	50	50.9
XRCC5	P13010	X-ray repair cross-complementing protein 5	1	35	35	34	29	34	29	51	51	82.704	732	732	0.99845	0.95415	1.0029	0.96925	39.2	49.7
UBA1	P22314	Ubiquitin-like modifier-activating enzyme 1	1	35	35	33	32	33	32	40.4	40.4	117.85	1058	1058	0.95895	0.88277	0.95905	0.87684	39.7	36.5
EZR	P15311	Ezrin	1	35	21	31	30	18	17	52	36.7	69.412	586	586	0.98882	0.9165	1.017	0.9178	44.4	44
HSPD1	P10809	60 kDa heat shock protein, mitochondrial	1	35	35	33	34	33	34	56.7	56.7	61.054	573	573	0.97273	0.94971	1.0279	1.0339	56.7	51.5
PYGL	P06737	Glycogen phosphorylase, liver form	1	34	27	27	32	20	25	42.5	35.8	97.147	847	847	1.2264	1.071	1.1249	1.0832	39.2	34.2
DDX21	Q9NR30	Nucleolar RNA helicase 2	1	34	32	32	32	30	30	44.6	41.1	87.343	783	783	0.89363	1.0354	0.90755	1.0325	42.9	42.1
DDB1	Q16531	DNA damage-binding protein 1	1	34	34	34	29	34	29	33.2	33.2	126.97	1140	1140	1.0026	1.0659	1.052	1.0525	30.4	33.2
IPO5	O00410	Importin-5	2	34	34	30	32	30	32	40.1	40.1	123.63	1097	1097;1105	1.065	0.99559	1.1072	0.95285	37.1	33.8
SND1	Q7KZF4	Staphylococcal nuclease domain-containing protein 1	1	34	34	28	31	28	31	42.6	42.6	102	910	910	0.99587	0.93952	0.93335	0.85026	40.1	35.6
ATIC	P31939	Bifunctional purine biosynthesis protein PURH;Phosphoribosylaminoimidazolecarboxamide formyltransferase;IMP cyclohydrolase	1	34	34	33	29	33	29	71.3	71.3	64.615	592	592	1.038	0.96159	1.0654	0.98796	61.7	67.7
PSMC2	P35998	26S protease regulatory subunit 7	1	34	34	34	30	34	30	72.1	72.1	48.633	433	433	0.99085	0.92485	0.95142	0.89914	66.7	72.1
TARS	P26639	Threonine--tRNA ligase, cytoplasmic	1	34	32	30	32	28	30	46.1	43.8	83.434	723	723	0.90939	0.97074	0.89872	0.97793	43.3	43.6
ILF3	Q12906	Interleukin enhancer-binding factor 3	1	34	31	32	32	29	29	47	44.2	95.337	894	894	0.90921	0.91185	0.98556	0.92119	43.4	43.8
HNRNPU	Q00839	Heterogeneous nuclear ribonucleoprotein U	1	34	34	31	32	31	32	35.3	35.3	90.583	825	825	1.0088	0.99495	0.97825	0.99682	34.2	33.6
RAD50	Q92878	DNA repair protein RAD50	1	33	33	19	29	19	29	24.7	24.7	153.89	1312	1312	0.90521	0.88951	0.9342	0.9596	21.9	15.8
PARP1	P09874	Poly [ADP-ribose] polymerase 1	1	33	33	28	30	28	30	42.5	42.5	113.08	1014	1014	0.97699	0.9527	1.0557	0.93898	39.3	35
DHX15	O43143	Pre-mRNA-splicing factor ATP-dependent RNA helicase DHX15	1	33	32	30	31	29	30	38.9	37.7	90.932	795	795	1.0115	0.91296	0.99483	0.9665	37	36.1
PDIA4	P13667	Protein disulfide-isomerase A4	1	33	33	30	31	30	31	46	46	72.932	645	645	0.86411	0.79079	0.77086	0.68554	44	44.2
PSMD2	Q13200	26S proteasome non-ATPase regulatory subunit 2	1	33	33	32	31	32	31	43	43	100.2	908	908	0.98128	1.0364	1.0405	1.0581	40.2	42.2
CCT7	Q99832	T-complex protein 1 subunit eta	1	33	33	30	31	30	31	62.6	62.6	59.366	543	543	1.0107	0.95085	1.0437	1.0371	60	60.8
CCT5	P48643	T-complex protein 1 subunit epsilon	1	33	33	27	32	27	32	61	61	59.67	541	541	1.0166	1.0644	1.0857	1.0485	59.5	50.1
PABPC1	P11940	Polyadenylate-binding protein 1	4	33	23	33	31	23	21	48.6	35.5	70.67	636	636;631;614;382	0.98992	0.99792	1.0084	0.98231	46.2	48.6
TPM4	P67936	Tropomyosin alpha-4 chain	1	33	20	31	31	18	19	77.8	58.1	28.521	248	248	1.052	1.0016	1.096	1.0093	75.8	75
DSP	P15924	Desmoplakin	1	32	32	26	17	26	17	12.9	12.9	331.77	2871	2871	0.78377	0.70275	0.8749	0.87687	6.5	10.2
RDX	P35241	Radixin	1	32	17	26	28	12	14	44.8	26.9	68.563	583	583	1.1359	1.0893	1.1119	0.96402	39.6	38.1
CAND1	Q86VP6	Cullin-associated NEDD8-dissociated protein 1	2	32	32	29	25	29	25	31.2	31.2	136.37	1230	1230;1236	0.98386	0.89447	0.92253	0.91699	24.4	29
PC	P11498	Pyruvate carboxylase, mitochondrial	1	32	32	28	29	28	29	35.9	35.9	129.63	1178	1178	0.97664	0.81637	0.88684	0.73901	34.3	31.3
EIF3B	P55884	Eukaryotic translation initiation factor 3 subunit B	1	32	32	27	29	27	29	46.8	46.8	92.48	814	814	1.0223	1.0325	1.0216	1.0556	43.2	40.7
GART	P22102	Trifunctional purine biosynthetic protein adenosine-3;Phosphoribosylamine--glycine ligase;Phosphoribosylformylglycinamidine cyclo-ligase;Phosphoribosylglycinamide formyltransferase	1	32	32	28	29	28	29	37.6	37.6	107.77	1010	1010	1.0803	1.0512	1.1371	1.0434	36.8	32.3
ARCN1	P48444	Coatomer subunit delta	1	32	32	28	27	28	27	57.7	57.7	57.21	511	511	1.0725	0.95244	1.0248	0.97355	41.9	54.4
CSE1L	P55060	Exportin-2	1	32	32	29	31	29	31	34.3	34.3	110.42	971	971	1.0094	1.0428	1.0834	1.0934	33.4	31.5
CCT2	P78371	T-complex protein 1 subunit beta	1	32	32	31	31	31	31	66.7	66.7	57.488	535	535	0.98746	1.0457	1.0689	1.0537	66.7	62.6
KRT18	P05783	Keratin, type I cytoskeletal 18	2	32	21	28	31	20	20	64.4	47.2	48.057	430	430;295	0.97924	0.97321	1.0068	0.98313	64.4	58.6
YWHAZ	P63104	14-3-3 protein zeta/delta	1	32	24	31	26	24	18	92.2	75.1	27.745	245	245	0.99056	0.96504	0.99246	0.98777	89.4	89.4
SUPT6H	Q7KZ85	Transcription elongation factor SPT6	1	31	31	19	27	19	27	21.1	21.1	199.07	1726	1726	1.0376	1.0013	1.041	0.91041	18	13.7
DCTN1	Q14203	Dynactin subunit 1	1	31	31	26	31	26	31	29.2	29.2	141.69	1278	1278	0.97823	1.0024	0.98538	1.0322	29.2	25.5
NUP153	P49790	Nuclear pore complex protein Nup153	1	31	31	30	27	30	27	28.7	28.7	153.94	1475	1475	1.1322	0.99483	1.0878	0.99538	26.6	26.4
DIAPH1	O60610	Protein diaphanous homolog 1	1	31	31	26	29	26	29	27.1	27.1	141.35	1272	1272	1.0302	1.1257	1.0545	0.98029	25.6	23.8
ITGA2	P17301	Integrin alpha-2	1	31	31	28	29	28	29	30.3	30.3	129.29	1181	1181	0.75157	0.73488	0.64002	0.64545	28.7	26.5
HK2	P52789	Hexokinase-2	1	31	27	29	29	25	25	35.6	32.3	102.38	917	917	1.0534	0.98556	0.99667	0.87158	34.6	31.7
COPB2	P35606	Coatomer subunit beta	1	31	31	29	28	29	28	39.6	39.6	102.49	906	906	0.89987	0.9589	0.892	0.87852	35.3	37.7
MYO1C	O00159	Unconventional myosin-Ic	1	31	31	29	24	29	24	31.3	31.3	121.68	1063	1063	1.0993	1.0222	1.0878	0.95866	24.1	29.9
YARS	P54577	Tyrosine--tRNA ligase, cytoplasmic;Tyrosine--tRNA ligase, cytoplasmic, N-terminally processed	1	31	31	28	29	28	29	58.9	58.9	59.143	528	528	0.93465	0.97327	0.9138	0.94709	57	53.4
CKAP4	Q07065	Cytoskeleton-associated protein 4	1	31	31	31	31	31	31	57.8	57.8	66.022	602	602	0.90134	0.81711	0.75551	0.67246	57.8	57.8
XRCC6	P12956	X-ray repair cross-complementing protein 6	1	31	31	29	26	29	26	49.8	49.8	69.842	609	609	0.93017	0.96814	1.0086	0.95661	42.4	46.6
CCT4	P50991	T-complex protein 1 subunit delta	1	31	31	29	25	29	25	59.6	59.6	57.924	539	539	1.0336	1.022	1.0467	1.1017	45.5	58.3
NCL	P19338	Nucleolin	1	31	31	28	29	28	29	34.1	34.1	76.613	710	710	0.96565	0.96908	1.0091	1.0242	33.1	32
HSPA9	P38646	Stress-70 protein, mitochondrial	1	31	30	30	29	30	28	51.5	50.5	73.68	679	679	1.0208	0.97521	1.0453	1.0058	47.7	50.5
P4HB	P07237	Protein disulfide-isomerase	1	31	31	30	29	30	29	56.5	56.5	57.116	508	508	0.90975	0.82734	0.79303	0.69334	55.9	53.7
FN1	P02751	Fibronectin;Anastellin;Ugl-Y1;Ugl-Y2;Ugl-Y3	1	30	30	27	28	27	28	14	14	272.32	2477	2477	NaN	NaN	NaN	NaN	13.4	13
ECM29	Q5VYK3	Proteasome-associated protein ECM29 homolog	1	30	30	23	29	23	29	20.9	20.9	204.29	1845	1845	1.0658	0.95053	0.99926	0.79279	20.2	16.4
IARS	P41252	Isoleucine--tRNA ligase, cytoplasmic	1	30	30	28	28	28	28	24.9	24.9	144.5	1262	1262	0.98516	0.95592	0.95515	0.9474	23.2	22.5
NPEPPS	P55786	Puromycin-sensitive aminopeptidase	2	30	30	24	25	24	25	36.2	36.2	103.28	919	919;478	1.0127	0.89548	0.92137	0.87149	30.3	28.8
SF3B3	Q15393	Splicing factor 3B subunit 3	1	30	30	28	30	28	30	26.3	26.3	135.58	1217	1217	0.9012	0.97931	0.96331	1.0562	26.3	24.5
PFKP	Q01813	ATP-dependent 6-phosphofructokinase, platelet type	1	30	27	28	26	25	23	41.7	37	85.595	784	784	0.95342	0.95689	0.94992	0.88648	34.4	40.4
DARS	P14868	Aspartate--tRNA ligase, cytoplasmic	1	30	30	30	27	30	27	66.9	66.9	57.136	501	501	0.95198	1.0196	0.95779	0.96274	60.3	66.9
KHSRP	Q92945	Far upstream element-binding protein 2	1	30	28	26	29	24	27	56.4	54.3	73.114	711	711	0.87186	0.92568	0.8912	0.96582	54.6	50.8
PDIA3	P30101	Protein disulfide-isomerase A3	1	30	30	30	26	30	26	54.1	54.1	56.782	505	505	0.82761	0.76767	0.745	0.64885	51.3	54.1
ALDOA	P04075	Fructose-bisphosphate aldolase A	2	30	28	28	27	26	25	71.7	62.1	39.42	364	364;364	0.91632	0.89281	0.94775	0.87619	69.5	71.7
TUBA1C	Q9BQE3	Tubulin alpha-1C chain	1	30	4	30	27	4	3	68.8	15.1	49.895	449	449	1.0208	1.015	1.053	1.0746	67.3	68.8
TUBA1A;TUBA3E	Q71U36	Tubulin alpha-1A chain;Tubulin alpha-3E chain	4	29	1	29	27	1	1	69	3.1	50.135	451	451;450;450;450	NaN	NaN	NaN	NaN	67.4	69
LRBA	P50851	Lipopolysaccharide-responsive and beige-like anchor protein	1	29	26	24	27	22	24	12.5	11.4	319.1	2863	2863	0.91389	0.92116	0.98461	0.85009	11.1	11.2
LMO7	Q8WWI1	LIM domain only protein 7	1	29	29	26	26	26	26	23.5	23.5	192.69	1683	1683	1.1338	1.0161	0.97913	0.96028	21.7	21.9
EHD1	Q9H4M9	EH domain-containing protein 1	1	29	18	24	24	17	14	62.2	41	60.626	534	534	1.015	0.95944	1.0244	0.88868	57.9	46.3
DDX3X;DDX3Y	O00571	ATP-dependent RNA helicase DDX3X;ATP-dependent RNA helicase DDX3Y	3	29	28	27	26	26	25	45.5	43.8	73.243	662	662;660;724	1.085	1.0641	1.1765	1.0453	40.6	41.7
TMPO	P42166	Lamina-associated polypeptide 2, isoform alpha;Thymopoietin;Thymopentin	1	29	29	27	27	27	27	54.9	54.9	75.491	694	694	1.0011	1.0324	0.99864	1.0329	49.7	51.6
PLS3	P13797	Plastin-3	2	29	26	28	27	25	24	51.4	45.9	70.81	630	630;627	1.0751	1.0625	1.0767	1.0209	48.3	51.4
TKT	P29401	Transketolase	1	29	29	29	26	29	26	47.8	47.8	67.877	623	623	0.76452	0.8089	0.7915	0.78327	45.9	47.8
YWHAE	P62258	14-3-3 protein epsilon	1	29	26	27	27	24	24	87.8	83.9	29.174	255	255	1.0251	0.9309	1.0665	0.94868	80.4	80
GAPDH	P04406	Glyceraldehyde-3-phosphate dehydrogenase	2	29	29	26	25	26	25	75.2	75.2	36.053	335	335;408	0.9151	0.86819	0.9566	0.88905	71.3	72.2
ANLN	Q9NQW6	Actin-binding protein anillin	1	28	28	26	26	26	26	29	29	124.2	1124	1124	0.98016	1.3991	1.4373	1.303	26.1	26.7
INF2	Q27J81	Inverted formin-2	1	28	28	23	25	23	25	32.3	32.3	135.62	1249	1249	0.90538	0.93909	1.0046	0.95522	28.6	28
AP2A1	O95782	AP-2 complex subunit alpha-1	1	28	21	22	26	16	20	34	26	107.54	977	977	1.0953	1.048	0.89645	0.89311	30.7	27.2
EIF5B	O60841	Eukaryotic translation initiation factor 5B	1	28	28	26	21	26	21	24.3	24.3	138.83	1220	1220	1.005	0.93183	1.0843	1.0042	18.9	23
SMC2	O95347	Structural maintenance of chromosomes protein 2	1	28	28	22	25	22	25	25.3	25.3	135.65	1197	1197	1.2315	1.1188	1.1792	1.1749	22.9	19.6
DDX17	Q92841	Probable ATP-dependent RNA helicase DDX17	1	28	18	25	26	16	16	43.5	31.4	80.272	729	729	1.0626	0.90387	1.0027	0.95897	42.4	39.8
PSMD1	Q99460	26S proteasome non-ATPase regulatory subunit 1	1	28	28	24	26	24	26	38.2	38.2	105.84	953	953	1.0041	0.96578	1.0579	0.98857	35.6	32.5
GFPT1	Q06210	Glutamine--fructose-6-phosphate aminotransferase [isomerizing] 1	2	28	28	25	25	25	25	50.5	50.5	78.806	699	699;682	0.99639	0.93618	0.97446	0.92636	44.8	45.2
COPB1	P53618	Coatomer subunit beta	1	28	28	23	25	23	25	33.6	33.6	107.14	953	953	1.013	0.9397	1.0159	0.85791	29.3	32.4
AP2B1	P63010	AP-2 complex subunit beta	1	28	15	25	23	14	13	31.9	17.8	104.55	937	937	0.98684	0.98507	1.0396	0.92069	26.4	28.6
LTA4H	P09960	Leukotriene A-4 hydrolase	1	28	28	25	24	25	24	51.4	51.4	69.284	611	611	0.97512	0.8856	0.9798	0.90433	49.9	45.3
PSMD3	O43242	26S proteasome non-ATPase regulatory subunit 3	1	28	28	26	21	26	21	51.1	51.1	60.977	534	534	1.082	1.0038	1.0741	1.0284	45.1	51.1
FKBP4	Q02790	Peptidyl-prolyl cis-trans isomerase FKBP4;Peptidyl-prolyl cis-trans isomerase FKBP4, N-terminally processed	1	28	28	28	22	28	22	62.1	62.1	51.804	459	459	1.0507	0.9414	1.0645	1.0708	54.5	62.1
G6PD	P11413	Glucose-6-phosphate 1-dehydrogenase	1	28	28	25	25	25	25	57.7	57.7	59.256	515	515	0.93924	0.98679	0.88292	0.93191	48.7	53
EIF3L	Q9Y262	Eukaryotic translation initiation factor 3 subunit L	1	28	28	26	27	26	27	51.1	51.1	66.726	564	564	1.0192	0.97861	0.98113	1.0006	49.3	44
PSMD11	O00231	26S proteasome non-ATPase regulatory subunit 11	1	28	28	25	27	25	27	58.3	58.3	47.463	422	422	1.0439	1.0022	1.0694	0.99565	57.6	55.2
TCP1	P17987	T-complex protein 1 subunit alpha	1	28	28	26	27	26	27	50	50	60.343	556	556	0.99285	1.0212	1.0467	1.0749	47.8	49.6
CCT6A	P40227	T-complex protein 1 subunit zeta	2	28	28	25	25	25	25	56.5	56.5	58.024	531	531;530	1.0693	1.0804	1.0661	1.0444	49.2	48.4
KPNB1	Q14974	Importin subunit beta-1	1	28	28	26	28	26	28	34	34	97.169	876	876	0.99341	1.0147	0.97773	1.0314	34	32.2
CAP1	Q01518	Adenylyl cyclase-associated protein 1	1	28	27	27	26	26	25	58.9	57.3	51.901	475	475	0.96742	0.94109	0.97778	0.95081	48.8	57.5
TUBB	P07437	Tubulin beta chain	4	28	6	27	26	5	5	64	17.1	49.67	444	444;444;536;451	0.95387	1.1064	0.9338	1.0946	62.8	64
EIF4A1	P60842	Eukaryotic initiation factor 4A-I	1	28	15	27	27	14	15	64.5	37.7	46.153	406	406	0.992	1.053	1.0607	1.0687	59.9	59.4
ANXA1	P04083	Annexin A1	1	28	28	27	27	27	27	70.2	70.2	38.714	346	346	0.94049	0.91209	0.98356	0.9025	69.1	65.9
ANXA5	P08758	Annexin A5	1	28	28	28	26	28	26	78.4	78.4	35.936	320	320	0.9899	0.94853	0.98058	0.92833	70.6	78.4
TUBB4B	P68371	Tubulin beta-4B chain	1	28	1	28	26	1	1	67.2	2.7	49.83	445	445	0.96862	1.0498	1.0341	1.1021	63.1	67.2
UGGT1	Q9NYU2	UDP-glucose:glycoprotein glucosyltransferase 1	2	27	27	22	27	22	27	20.8	20.8	177.19	1555	1555;1516	0.84205	0.81615	0.73213	0.71739	20.8	16.7
MSH6	P52701	DNA mismatch repair protein Msh6	1	27	27	21	25	21	25	23.6	23.6	152.78	1360	1360	1.0217	0.94197	1.0487	0.99986	22.2	20.1
NCAPD2	Q15021	Condensin complex subunit 1	2	27	27	23	23	23	23	21.8	21.8	157.18	1401	1401;459	1.1647	1.1582	1.2276	1.1586	18.2	19.6
SPAG9	O60271	C-Jun-amino-terminal kinase-interacting protein 4	2	27	27	22	24	22	24	24.1	24.1	146.2	1321	1321;1336	0.94937	0.97469	0.96964	0.93962	22.3	22
TUBB2A;TUBB2B	Q13885	Tubulin beta-2A chain;Tubulin beta-2B chain	2	27	5	26	24	4	4	70.1	21.3	49.906	445	445;445	1.1813	1.0146	1.0273	0.86323	60	62.9
KLC2	Q9H0B6	Kinesin light chain 2	1	27	19	25	23	17	17	50.3	36.8	68.934	622	622	1.0856	1.0339	1.222	1.0582	42	48.6
LARS	Q9P2J5	Leucine--tRNA ligase, cytoplasmic	1	27	27	24	27	24	27	25.7	25.7	134.46	1176	1176	0.98924	0.89731	0.99223	0.93327	25.7	23
EIF4G2	P78344	Eukaryotic translation initiation factor 4 gamma 2	1	27	27	24	26	24	26	33	33	102.36	907	907	0.96848	1.0031	1.0878	1.0381	33	29.4
AARS	P49588	Alanine--tRNA ligase, cytoplasmic	1	27	27	23	25	23	25	33.4	33.4	106.81	968	968	1.0172	1	0.99161	0.96217	29.5	29.6
GLUD1;GLUD2	P00367	Glutamate dehydrogenase 1, mitochondrial;Glutamate dehydrogenase 2, mitochondrial	2	27	27	23	26	23	26	53	53	61.397	558	558;558	0.8827	0.87736	0.79605	0.82322	52.9	46.1
WDR1	O75083	WD repeat-containing protein 1	1	27	27	25	27	25	27	56.9	56.9	66.193	606	606	0.8909	0.95542	0.97632	0.98219	56.9	55.1
LDHA	P00338	L-lactate dehydrogenase A chain	3	27	26	25	26	24	25	70.2	66.6	36.688	332	332;332;332	0.84043	0.85241	0.85917	0.8504	70.2	64.2
MYO18A	Q92614	Unconventional myosin-XVIIIa	1	26	26	17	24	17	24	15.1	15.1	233.11	2054	2054	1.1531	0.86711	0.94568	0.66004	13.6	10.4
CLIP1	P30622	CAP-Gly domain-containing linker protein 1	1	26	25	19	22	19	21	22.2	21.2	162.24	1438	1438	1.2405	1.0672	1.1048	0.92917	19.1	16.3
MYBBP1A	Q9BQG0	Myb-binding protein 1A	1	26	26	21	24	21	24	24	24	148.85	1328	1328	1.0218	0.96041	0.93508	0.85745	21.5	20.1
CHD4	Q14839	Chromodomain-helicase-DNA-binding protein 4	2	26	18	21	23	13	17	17.2	12.1	218	1912	1912;2000	1.0885	1.0254	1.0686	0.87521	14.4	14.1
ATP2B1	P20020	Plasma membrane calcium-transporting ATPase 1	2	26	11	23	22	11	9	23.5	11.4	134.68	1220	1220;1220	1.0073	0.98834	0.94067	0.84587	21.6	22.5
CTNNA1	P35221	Catenin alpha-1	2	26	19	22	24	15	17	38.2	28.6	100.07	906	906;895	1.2249	0.95184	0.93268	0.82767	35.8	32.3
MVP	Q14764	Major vault protein	1	26	26	22	22	22	22	32	32	99.326	893	893	0.93011	0.78842	0.79029	0.75519	30.1	28.4
IMMT	Q16891	MICOS complex subunit MIC60	1	26	26	22	22	22	22	37.9	37.9	83.677	758	758	1.0703	0.90117	0.8783	0.90651	33	34.2
DNM2	P50570	Dynamin-2	3	26	26	21	25	21	25	33.6	33.6	98.063	870	870;864;869	0.99999	0.92897	1.0167	0.91904	32.6	26.2
TRIM28	Q13263	Transcription intermediary factor 1-beta	1	26	26	21	25	21	25	54.4	54.4	88.549	835	835	0.94513	0.94459	0.93363	0.98568	54.4	38.7
MATR3	P43243	Matrin-3	1	26	26	22	24	22	24	33.5	33.5	94.622	847	847	0.89225	0.99108	0.95493	1.0545	30.7	31.3
PGM1	P36871	Phosphoglucomutase-1	1	26	26	24	24	24	24	53.6	53.6	61.448	562	562	0.97386	0.88254	0.94478	0.82266	51.2	50.5
GARS	P41250	Glycine--tRNA ligase	1	26	26	25	24	25	24	39.1	39.1	83.165	739	739	1.0145	0.95433	0.978	0.96394	36.1	39.1
YWHAQ	P27348	14-3-3 protein theta	1	26	20	24	21	18	15	89	78.4	27.764	245	245	0.97942	0.94608	1.0024	0.98557	80	70.6
PPP2R1A	P30153	Serine/threonine-protein phosphatase 2A 65 kDa regulatory subunit A alpha isoform	1	26	22	26	23	22	19	50.9	43.5	65.308	589	589	1.0747	1.0194	1.0549	1.008	48.2	50.9
ATP5A1	P25705	ATP synthase subunit alpha, mitochondrial	1	26	26	23	24	23	24	51.9	51.9	59.75	553	553	0.74962	0.84263	0.70381	0.81481	49.4	45.9
SFPQ	P23246	Splicing factor, proline- and glutamine-rich	1	26	24	25	24	23	23	37.9	36.5	76.149	707	707	0.95916	0.93853	1.0112	0.99376	34.4	37.9
SYNCRIP	O60506	Heterogeneous nuclear ribonucleoprotein Q	1	26	21	25	22	20	17	49.1	41.4	69.602	623	623	0.94777	0.96701	1.0089	0.97837	41.1	49.1
CAPN2	P17655	Calpain-2 catalytic subunit	1	26	26	24	23	24	23	37.4	37.4	79.994	700	700	0.98815	0.88667	0.93871	0.85385	34.3	36.3
RPL4	P36578	60S ribosomal protein L4	1	26	26	26	25	26	25	52.5	52.5	47.697	427	427	0.98032	0.96073	0.98175	0.99191	50.4	52.5
RANBP2	P49792	E3 SUMO-protein ligase RanBP2	1	25	18	21	18	16	12	11.7	9.2	358.2	3224	3224	1.0687	0.89654	1.0399	1.0165	9.1	10.2
MYO6	Q9UM54	Unconventional myosin-VI	1	25	25	13	24	13	24	23.4	23.4	149.69	1294	1294	1.0651	0.94502	1.133	1.0451	22.8	11.1
SLK	Q9H2G2	STE20-like serine/threonine-protein kinase	1	25	23	24	21	22	19	26.1	24.5	142.69	1235	1235	0.97849	0.90972	0.9203	0.90781	19.4	25.2
GAPVD1	Q14C86	GTPase-activating protein and VPS9 domain-containing protein 1	1	25	25	19	21	19	21	26	26	164.98	1478	1478	1.082	1.0498	1.0649	0.79724	21.7	19.8
TUBA4A	P68366	Tubulin alpha-4A chain	1	25	3	25	24	3	3	58	7.6	49.924	448	448	0.92413	1.0043	0.96349	1.0344	56.5	58
EPB41L2	O43491	Band 4.1-like protein 2	2	25	24	22	22	22	21	30	28.8	112.59	1005	1005;1087	1.1396	1.0635	1.1435	1.1521	25.5	27.2
TJP2	Q9UDY2	Tight junction protein ZO-2	1	25	25	21	23	21	23	25.7	25.7	133.96	1190	1190	1.0513	1.1058	1.0614	1.1127	24.5	21.7
NAA15	Q9BXJ9	N-alpha-acetyltransferase 15, NatA auxiliary subunit	2	25	25	20	22	20	22	30.1	30.1	101.27	866	866;864	1.0993	0.98931	1.1984	0.91397	26.9	23.7
TFRC	P02786	Transferrin receptor protein 1;Transferrin receptor protein 1, serum form	1	25	25	21	23	21	23	40.5	40.5	84.87	760	760	0.8781	0.7284	0.61463	0.57677	37.6	33.9
EFTUD2	Q15029	116 kDa U5 small nuclear ribonucleoprotein component	1	25	24	23	24	22	23	30.8	29.7	109.43	972	972	1.0076	1.041	1.1402	1.1421	27.5	29.1
ACADVL	P49748	Very long-chain specific acyl-CoA dehydrogenase, mitochondrial	1	25	25	21	23	21	23	41.5	41.5	70.389	655	655	0.83998	0.94162	0.86896	0.92547	38.3	35.4
PDLIM5	Q96HC4	PDZ and LIM domain protein 5	1	25	25	24	24	24	24	47.3	47.3	63.944	596	596	0.97584	0.96806	0.96401	0.95233	47	46.6
PSMC5	P62195	26S protease regulatory subunit 8	1	25	24	24	22	23	21	66.5	63.5	45.626	406	406	1.0334	0.91389	0.99552	0.91768	59.1	66.5
EIF3C;EIF3CL	Q99613	Eukaryotic translation initiation factor 3 subunit C;Eukaryotic translation initiation factor 3 subunit C-like protein	2	25	25	22	24	22	24	25.7	25.7	105.34	913	913;914	1.0247	1.0016	1.0526	1.0199	24.5	21.9
LAP3	P28838	Cytosol aminopeptidase	1	25	25	24	22	24	22	56.5	56.5	56.166	519	519	0.97266	0.9951	0.98542	0.98376	52.8	54.9
EIF4A3	P38919	Eukaryotic initiation factor 4A-III;Eukaryotic initiation factor 4A-III, N-terminally processed	1	25	21	25	22	21	18	50.6	44.5	46.871	411	411	0.99484	0.99595	0.99841	1.0113	48.4	50.6
CAPZB	P47756	F-actin-capping protein subunit beta	1	25	25	23	23	23	23	72.4	72.4	30.628	272	272	0.99679	0.94199	0.98764	0.97778	69.5	69.1
DPYSL2	Q16555	Dihydropyrimidinase-related protein 2	3	25	25	25	21	25	21	62.2	62.2	62.293	572	572;570;572	0.9111	0.92007	0.83717	0.87828	55.8	62.2
SLC25A5	P05141	ADP/ATP translocase 2;ADP/ATP translocase 2, N-terminally processed	2	25	10	24	20	10	9	49.3	20.1	32.852	298	298;315	0.96936	0.98518	1.0034	0.98588	45.3	47
ACTC1;ACTG2;ACTA2;ACTA1	P68032	Actin, alpha cardiac muscle 1;Actin, gamma-enteric smooth muscle;Actin, aortic smooth muscle;Actin, alpha skeletal muscle	4	25	1	23	24	1	1	43.2	4.2	42.019	377	377;376;377;377	0.92363	1.0613	0.93926	1.003	43.2	43.2
PRRC2C	Q9Y520	Protein PRRC2C	1	24	24	18	23	18	23	10.9	10.9	316.91	2896	2896	1.0901	1.0964	1.021	0.98901	10.5	8.8
CLUH	O75153	Clustered mitochondria protein homolog	1	24	23	20	21	19	20	21.5	21	146.67	1309	1309	1.0555	1.0893	1.0607	1.0844	19.4	17.3
SAFB2	Q14151	Scaffold attachment factor B2	1	24	14	20	22	11	13	30.4	17.5	107.47	953	953	0.9912	0.98642	0.95827	0.85388	26.2	27.9
SQRDL	Q9Y6N5	Sulfide:quinone oxidoreductase, mitochondrial	1	24	24	22	18	22	18	55.3	55.3	49.96	450	450	0.87925	0.82983	0.81403	0.78278	50.7	51.3
HADHA	P40939	Trifunctional enzyme subunit alpha, mitochondrial;Long-chain enoyl-CoA hydratase;Long chain 3-hydroxyacyl-CoA dehydrogenase	1	24	24	20	23	20	23	37.4	37.4	82.999	763	763	1.0324	0.94261	0.97361	0.9028	36.8	31.1
HARS	P12081	Histidine--tRNA ligase, cytoplasmic	1	24	18	21	23	15	17	41.1	29.7	57.41	509	509	1.0454	0.95253	1.0382	0.99702	38.1	38.3
SCP2	P22307	Non-specific lipid-transfer protein	1	24	24	21	22	21	22	37.5	37.5	58.993	547	547	0.90898	0.86846	0.88729	0.85399	33.6	29.6
PSMC1	P62191	26S protease regulatory subunit 4	1	24	24	20	23	20	23	55.9	55.9	49.184	440	440	0.98884	0.98665	1.0091	1.0003	51.1	48.6
PA2G4	Q9UQ80	Proliferation-associated protein 2G4	1	24	24	24	22	24	22	62.2	62.2	43.786	394	394	0.95722	0.94579	1.0461	1.0129	57.4	62.2
HNRNPK	P61978	Heterogeneous nuclear ribonucleoprotein K	1	24	24	23	22	23	22	53.6	53.6	50.976	463	463	0.88756	0.90285	0.93544	0.94382	51.4	53.3
DNMBP	Q6XZF7	Dynamin-binding protein	1	23	23	17	17	17	17	17.6	17.6	177.35	1577	1577	1.0179	0.95169	0.88191	0.71472	12.9	13.3
AHNAK2	Q8IVF2	Protein AHNAK2	1	23	23	15	18	15	18	17.1	17.1	616.62	5795	5795	1.0031	1.0009	0.98835	0.93129	15.7	13.6
PLAA	Q9Y263	Phospholipase A-2-activating protein	1	23	23	19	20	19	20	35.7	35.7	87.156	795	795	0.896	0.94746	0.97994	0.8894	31.4	31.3
SMC3	Q9UQE7	Structural maintenance of chromosomes protein 3	1	23	23	17	21	17	21	24.4	24.4	141.54	1217	1217	1.1266	1.0383	1.099	0.9399	21.4	18.2
EML4	Q9HC35	Echinoderm microtubule-associated protein-like 4	1	23	23	21	20	21	20	28.4	28.4	108.91	981	981	0.9966	1.1608	0.97015	0.97352	24	27.4
SEC31A	O94979	Protein transport protein Sec31A	1	23	23	18	22	18	22	21.8	21.8	133.01	1220	1220	1.0097	0.91032	1.021	0.89751	20.3	18.5
XPO1	O14980	Exportin-1	1	23	23	16	19	16	19	26.9	26.9	123.38	1071	1071	1.0591	0.9936	1.0746	1.021	22.8	17.6
ACIN1	Q9UKV3	Apoptotic chromatin condensation inducer in the nucleus	1	23	23	20	20	20	20	24.4	24.4	151.86	1341	1341	0.93228	0.93687	0.84144	0.86525	20.5	19.8
HSD17B4	P51659	Peroxisomal multifunctional enzyme type 2;(3R)-hydroxyacyl-CoA dehydrogenase;Enoyl-CoA hydratase 2	1	23	23	19	20	19	20	42.9	42.9	79.685	736	736	1.0032	0.96146	0.97674	0.85606	37.4	36.8
KLC1	Q07866	Kinesin light chain 1	2	23	13	23	18	13	11	43.5	25.1	65.309	573	573;504	1.0703	1.0571	1.0394	1.0539	33.2	43.5
USO1	O60763	General vesicular transport factor p115	2	23	23	19	22	19	22	30.5	30.5	107.89	962	962;1909	1.0602	0.91088	1.0812	0.88989	30.5	25.7
PABPC4	Q13310	Polyadenylate-binding protein 4	2	23	13	21	21	11	11	30.6	18	70.782	644	644;370	0.96568	0.91596	1.1408	0.9827	28.3	27.8
NSF	P46459	Vesicle-fusing ATPase	1	23	22	19	19	18	19	35.3	34.4	82.593	744	744	1.0741	0.99519	1.0635	0.93612	29.7	30.4
SF3B2	Q13435	Splicing factor 3B subunit 2	1	23	23	19	20	19	20	36.6	36.6	100.23	895	895	0.92712	0.94234	0.84861	0.90552	31.5	30.3
PSMD6	Q15008	26S proteasome non-ATPase regulatory subunit 6	1	23	23	22	20	22	20	51.2	51.2	45.531	389	389	1.0082	0.9958	1.101	0.98072	47.8	47.3
GDI1	P31150	Rab GDP dissociation inhibitor alpha	1	23	14	21	21	12	12	55.7	38.3	50.582	447	447	0.93471	0.91215	0.97121	0.84136	47.9	51.5
KARS	Q15046	Lysine--tRNA ligase	1	23	23	20	21	20	21	40.9	40.9	68.047	597	597	1.0013	1.0388	1.0553	0.98065	38.7	32.8
MAGED2	Q9UNF1	Melanoma-associated antigen D2	3	23	23	21	22	21	22	40.3	40.3	64.953	606	606;778;1431	0.87481	0.95999	0.94165	0.86683	39.9	36.5
SERBP1	Q8NC51	Plasminogen activator inhibitor 1 RNA-binding protein	1	23	23	19	19	19	19	54.7	54.7	44.965	408	408	0.98004	0.92231	1.0508	0.97384	44.9	50
ITGB1	P05556	Integrin beta-1	1	23	23	21	21	21	21	28.6	28.6	88.414	798	798	0.80079	0.72398	0.6596	0.59753	28.2	28.4
NOP56	O00567	Nucleolar protein 56	1	23	23	20	19	20	19	41.6	41.6	66.049	594	594	0.94796	0.9938	1.0094	0.9537	36.7	38.2
TUFM	P49411	Elongation factor Tu, mitochondrial	1	23	23	22	20	22	20	51.4	51.4	49.874	455	455	0.94288	0.90057	0.96518	0.93776	47.3	50.8
EIF3E	P60228	Eukaryotic translation initiation factor 3 subunit E	1	23	23	23	21	23	21	56.9	56.9	52.22	445	445	1.0732	1.0413	1.068	1.065	50.1	56.9
PRDX6	P30041	Peroxiredoxin-6	1	23	23	23	19	23	19	69.6	69.6	25.035	224	224	0.9198	0.91766	0.93582	0.93712	61.6	69.6
YWHAB	P31946	14-3-3 protein beta/alpha;14-3-3 protein beta/alpha, N-terminally processed	1	23	13	22	21	12	11	80.5	56.1	28.082	246	246	1.0056	0.96704	1.0271	0.97838	75.2	72.8
RPS4X	P62701	40S ribosomal protein S4, X isoform	3	23	23	21	20	21	20	62.7	62.7	29.597	263	263;263;263	0.99107	0.96397	1.0201	1.0065	60.8	57.4
NONO	Q15233	Non-POU domain-containing octamer-binding protein	1	23	21	23	21	21	20	49	46.9	54.231	471	471	0.96494	1.0272	1.0581	0.95633	48.6	49
ATP5B	P06576	ATP synthase subunit beta, mitochondrial	1	23	23	23	18	23	18	55.6	55.6	56.559	529	529	0.72827	0.79503	0.72159	0.76434	42.2	55.6
RPS3	P23396	40S ribosomal protein S3	1	23	23	23	22	23	22	74.1	74.1	26.688	243	243	0.97365	0.95885	1.0186	0.99244	74.1	74.1
IMPDH2	P12268	Inosine-5-monophosphate dehydrogenase 2	1	23	22	23	22	22	21	50.2	48.6	55.804	514	514	1.003	0.94841	1.0457	0.98304	49.8	50.2
RPS3A	P61247	40S ribosomal protein S3a	1	23	23	21	20	21	20	68.9	68.9	29.945	264	264	0.96683	0.93344	1.0033	0.97746	56.1	68.6
HNRNPA2B1	P22626	Heterogeneous nuclear ribonucleoproteins A2/B1	1	23	23	23	22	23	22	62.9	62.9	37.429	353	353	0.94716	0.95608	0.99088	1.0017	61.8	62.9
CEP170	Q5SW79	Centrosomal protein of 170 kDa	2	22	22	17	19	17	19	20.5	20.5	175.29	1584	1584;293	1.1065	1.0389	1.0686	1.008	18.1	15.3
FLII	Q13045	Protein flightless-1 homolog	1	22	22	15	18	15	18	18.2	18.2	144.75	1269	1269	0.98548	1.0632	1.0231	1.0164	15.6	14.6
SUPT5H	O00267	Transcription elongation factor SPT5	1	22	22	19	18	19	18	25.4	25.4	121	1087	1087	0.96622	0.96756	1.1254	1.0897	21.4	23.7
PRPF6	O94906	Pre-mRNA-processing factor 6	1	22	22	19	17	19	17	25.6	25.6	106.92	941	941	1.0495	0.94919	1.0697	0.96063	19	23.8
NUP93	Q8N1F7	Nuclear pore complex protein Nup93	1	22	22	18	13	18	13	31.6	31.6	93.487	819	819	1.0862	1.0837	1.1273	1.0501	17.6	26.4
UBA6	A0AVT1	Ubiquitin-like modifier-activating enzyme 6	1	22	22	21	18	21	18	25.2	25.2	117.97	1052	1052	1.0732	1.0046	1.006	1.0097	19.5	23.6
MCM4	P33991	DNA replication licensing factor MCM4	2	22	22	15	18	15	18	31.6	31.6	96.557	863	863;840	0.90654	0.97276	0.95696	0.95344	24.7	23.3
EIF4A2	Q14240	Eukaryotic initiation factor 4A-II;Eukaryotic initiation factor 4A-II, N-terminally processed	1	22	9	21	21	8	9	45.5	18.7	46.402	407	407	1.049	1.0501	1.1348	1.0757	40.8	45.5
OGDH	Q02218	2-oxoglutarate dehydrogenase, mitochondrial	2	22	22	21	20	21	20	24.6	24.6	115.93	1023	1023;1010	0.96267	0.98296	0.86414	0.89068	23.9	22.4
SRP72	O76094	Signal recognition particle subunit SRP72	1	22	22	16	16	16	16	46.6	46.6	74.605	671	671	1.0556	0.9999	0.98585	0.92412	33.1	31.9
RSL1D1	O76021	Ribosomal L1 domain-containing protein 1	1	22	22	20	19	20	19	40.4	40.4	54.972	490	490	0.92482	0.83885	0.97263	0.97493	35.3	37.3
SF3A1	Q15459	Splicing factor 3A subunit 1	1	22	22	21	20	21	20	32.3	32.3	88.885	793	793	0.98542	1.051	0.97048	0.95921	28.9	29.8
CAPN1	P07384	Calpain-1 catalytic subunit	1	22	22	19	20	19	20	29.4	29.4	81.889	714	714	0.94307	0.95198	1.0121	0.95139	29.1	28.3
RANGAP1	P46060	Ran GTPase-activating protein 1	1	22	22	19	20	19	20	40	40	63.541	587	587	1.0938	1.0942	1.1579	1.1521	38	35.8
COPG1	Q9Y678	Coatomer subunit gamma-1	1	22	19	16	22	15	19	32.8	28	97.717	874	874	1.0121	0.97331	0.96377	0.758	32.8	22.5
DDX1	Q92499	ATP-dependent RNA helicase DDX1	1	22	22	18	17	18	17	33	33	82.431	740	740	1.0371	0.99253	0.97366	1.0012	27.3	29.6
RPA1	P27694	Replication protein A 70 kDa DNA-binding subunit;Replication protein A 70 kDa DNA-binding subunit, N-terminally processed	1	22	22	16	20	16	20	44.3	44.3	68.137	616	616	1.0153	1.0914	0.99287	1.0153	38.3	36
CTTN	Q14247	Src substrate cortactin	1	22	22	20	20	20	20	45.3	45.3	61.585	550	550	1.0992	1.0703	1.2302	1.0745	43.3	41.6
SLC25A24	Q6NUK1	Calcium-binding mitochondrial carrier protein SCaMC-1	1	22	22	21	19	21	19	39.2	39.2	53.354	477	477	1.0069	0.96719	0.97647	0.96582	29.6	39.2
HADHB	P55084	Trifunctional enzyme subunit beta, mitochondrial;3-ketoacyl-CoA thiolase	1	22	22	19	19	19	19	44.5	44.5	51.294	474	474	1.0392	0.9069	0.96355	0.91231	40.9	35
RUVBL2	Q9Y230	RuvB-like 2	1	22	22	22	18	22	18	44.7	44.7	51.156	463	463	1.049	1.018	1.0852	0.96467	40.4	44.7
HNRNPR	O43390	Heterogeneous nuclear ribonucleoprotein R	1	22	17	22	16	17	11	36.8	29.2	70.942	633	633	0.89597	0.87797	0.99805	0.90853	25.3	36.8
GOT1	P17174	Aspartate aminotransferase, cytoplasmic	1	22	22	20	18	20	18	59.8	59.8	46.247	413	413	1.0326	0.8945	1.0275	0.99445	50.4	59.6
TOMM34	Q15785	Mitochondrial import receptor subunit TOM34	1	22	22	20	22	20	22	63.8	63.8	34.559	309	309	1.0383	1.0244	1.108	1.112	63.8	63.8
ACTR3	P61158	Actin-related protein 3	3	22	22	19	21	19	21	49.8	49.8	47.371	418	418;418;210	1.0187	1.0072	0.93819	0.94858	49.5	44
PSMD13	Q9UNM6	26S proteasome non-ATPase regulatory subunit 13	1	22	22	22	21	22	21	54.8	54.8	42.945	376	376	1.0168	1.0127	1.0676	1.0056	54.8	54.8
GOT2	P00505	Aspartate aminotransferase, mitochondrial	1	22	22	20	22	20	22	49.5	49.5	47.517	430	430	1.0015	0.9597	0.96207	0.97609	49.5	44.2
HNRNPL	P14866	Heterogeneous nuclear ribonucleoprotein L	1	22	21	20	19	19	18	46.7	45.5	64.132	589	589	0.9198	0.8785	0.92663	0.96722	41.8	40.7
NAMPT	P43490	Nicotinamide phosphoribosyltransferase	1	22	22	22	22	22	22	48.3	48.3	55.52	491	491	0.86441	0.81545	0.83627	0.73696	48.3	48.3
RPL7	P18124	60S ribosomal protein L7	1	22	22	21	22	21	22	52.8	52.8	29.225	248	248	1.0041	0.92725	1.0651	0.99085	52.8	52.8
RPL7A	P62424	60S ribosomal protein L7a	1	22	22	21	20	21	20	51.9	51.9	29.995	266	266	0.92666	0.95243	1.0106	1.0244	50	47.4
AHCY	P23526	Adenosylhomocysteinase	1	22	22	21	20	21	20	49.8	49.8	47.716	432	432	1.0386	0.9761	1.0564	0.97739	45.6	45.4
RPS18	P62269	40S ribosomal protein S18	1	22	22	19	21	19	21	69.7	69.7	17.718	152	152	0.98177	0.93316	1.0124	0.97567	67.8	67.1
UTRN	P46939	Utrophin	1	21	20	14	15	14	14	7.7	7.5	394.46	3433	3433	1.263	1.0302	1.0078	0.85632	6	5.2
ARHGAP29	Q52LW3	Rho GTPase-activating protein 29	1	21	21	13	20	13	20	19.4	19.4	142.06	1261	1261	1.0798	1.1081	1.2399	1.0501	18.2	11.7
KIF4A	O95239	Chromosome-associated kinesin KIF4A	3	21	20	17	17	17	16	21.6	20.7	139.88	1232	1232;1234;814	1.0595	1.1125	1.3606	1.5799	18.3	17.5
AP1B1	Q10567	AP-1 complex subunit beta-1	1	21	8	16	17	5	7	24.3	10.4	104.61	949	949	1.0173	0.95762	0.81022	0.829	18.5	19.7
ACSL5	Q9ULC5	Long-chain-fatty-acid--CoA ligase 5	3	21	21	18	16	18	16	36.9	36.9	75.99	683	683;697;698	1.0045	1.0375	0.95399	0.91993	25.9	32.9
WDR36	Q8NI36	WD repeat-containing protein 36	1	21	21	17	20	17	20	27.7	27.7	105.32	951	951	0.97581	1.1262	0.95883	1.0726	24.8	23.2
FERMT2	Q96AC1	Fermitin family homolog 2	1	21	20	18	16	17	16	36.2	34.7	77.86	680	680	1.025	1.0055	0.97786	1.0609	27.9	30.1
CUL4B	Q13620	Cullin-4B	1	21	14	18	20	12	14	26.6	19.6	103.98	913	913	1.145	0.93201	1.102	0.9081	26.5	22.3
SLC25A6	P12236	ADP/ATP translocase 3;ADP/ATP translocase 3, N-terminally processed	1	21	4	19	18	3	4	48.7	10.4	32.866	298	298	0.93339	1.016	0.99555	0.97265	47.3	46
ZNF185	O15231	Zinc finger protein 185	1	21	21	18	17	18	17	44.3	44.3	73.525	689	689	1.0357	0.97291	0.94525	0.9685	38.5	39.6
IARS2	Q9NSE4	Isoleucine--tRNA ligase, mitochondrial	1	21	21	19	17	19	17	24.1	24.1	113.79	1012	1012	0.90111	0.85424	0.76158	0.90517	19.5	22.2
NNT	Q13423	NAD(P) transhydrogenase, mitochondrial	1	21	21	19	20	19	20	21.8	21.8	113.89	1086	1086	0.91645	0.98193	0.86922	0.84682	21	19.8
SAMHD1	Q9Y3Z3	Deoxynucleoside triphosphate triphosphohydrolase SAMHD1	1	21	21	18	17	18	17	37.4	37.4	72.2	626	626	1.0573	0.92863	1.104	0.94652	29.9	32.6
EHD2	Q9NZN4	EH domain-containing protein 2	1	21	18	19	16	16	13	44.2	39.2	61.161	543	543	0.95841	0.93048	0.96077	0.84279	27.4	42.9
TOP1	P11387	DNA topoisomerase 1	2	21	21	18	19	18	19	28.8	28.8	90.725	765	765;601	1.0894	0.93039	1.0039	0.97297	26.7	25.8
ABCE1	P61221	ATP-binding cassette sub-family E member 1	1	21	21	18	18	18	18	35.1	35.1	67.314	599	599	1.03	1.0956	1.0343	1.042	29.2	32.6
GMPS	P49915	GMP synthase [glutamine-hydrolyzing]	1	21	21	18	15	18	15	34.2	34.2	76.715	693	693	0.87203	0.93052	0.93876	0.9574	25.5	29.3
ACSL4	O60488	Long-chain-fatty-acid--CoA ligase 4	1	21	19	16	21	14	19	35.9	31.8	79.187	711	711	1.0854	1.0752	1.0435	1.0558	35.9	28.3
EHD4	Q9H223	EH domain-containing protein 4	1	21	16	20	17	16	13	44.5	35.7	61.174	541	541	1.0113	1.1156	1.1367	1.0679	35.5	42.5
MTA2	O94776	Metastasis-associated protein MTA2	2	21	19	18	18	17	16	40.1	36.7	75.022	668	668;594	0.93817	1.0302	1.0603	1.0726	35.9	36.7
SDHA	P31040	Succinate dehydrogenase [ubiquinone] flavoprotein subunit, mitochondrial	1	21	21	18	21	18	21	37.3	37.3	72.691	664	664	0.93077	0.96651	0.90788	0.8903	37.3	32.8
IPO7	O95373	Importin-7	1	21	20	20	18	19	17	23.3	22.4	119.52	1038	1038	0.93248	1.0567	0.94321	0.97544	18.3	23.2
RPN1	P04843	Dolichyl-diphosphooligosaccharide--protein glycosyltransferase subunit 1	1	21	21	18	20	18	20	41.8	41.8	68.569	607	607	0.82795	0.77483	0.72848	0.72033	41.7	35.6
EIF2S3;EIF2S3L	P41091	Eukaryotic translation initiation factor 2 subunit 3;Putative eukaryotic translation initiation factor 2 subunit 3-like protein	2	21	21	19	19	19	19	50.4	50.4	51.109	472	472;472	1.0139	0.96787	0.98462	0.90449	48.9	41.7
RTCB	Q9Y3I0	tRNA-splicing ligase RtcB homolog	1	21	21	20	20	20	20	41.6	41.6	55.21	505	505	0.99639	0.97506	0.97857	0.95374	40	39.2
PSMD12	O00232	26S proteasome non-ATPase regulatory subunit 12	1	21	21	18	20	18	20	39.9	39.9	52.904	456	456	1.0415	1.0304	1.0742	0.96697	39	35.7
RUVBL1	Q9Y265	RuvB-like 1	1	21	21	20	19	20	19	54.2	54.2	50.227	456	456	1.029	0.95534	1.0523	0.97246	49.6	51.1
ALDH7A1	P49419	Alpha-aminoadipic semialdehyde dehydrogenase	1	21	21	19	18	19	18	49.2	49.2	58.486	539	539	0.96232	0.92086	0.98868	0.92771	42.1	43
PSME1	Q06323	Proteasome activator complex subunit 1	1	21	21	20	16	20	16	66.3	66.3	28.723	249	249	0.93008	0.89317	0.94352	0.88458	62.2	66.3
SERPINH1	P50454	Serpin H1	1	21	21	18	19	18	19	56.2	56.2	46.44	418	418	0.91396	0.8203	0.78857	0.69272	51.7	52.2
CORO1C	Q9ULV4	Coronin-1C	2	21	21	19	19	19	19	36.9	36.9	53.248	474	474;472	1.0098	1.0871	1.0397	1.1179	36.5	34.6
SERPINB1	P30740	Leukocyte elastase inhibitor	1	21	20	20	21	19	20	49.9	47.2	42.741	379	379	1.0107	0.82105	0.91082	0.78541	49.9	46.4
HMGB1;HMGB1P1	P09429	High mobility group protein B1;Putative high mobility group protein B1-like 1	2	21	14	16	19	10	13	49.3	28.4	24.893	215	215;211	0.86441	0.88905	0.98163	0.9417	48.4	47
RPL3	P39023	60S ribosomal protein L3	2	21	21	19	19	19	19	44.4	44.4	46.108	403	403;407	0.95362	1.0271	1.0338	1.0622	38.5	38.7
PGD	P52209	6-phosphogluconate dehydrogenase, decarboxylating	1	21	21	19	18	19	18	50.7	50.7	53.139	483	483	1.0382	0.9605	1.033	0.90132	45.8	48.2
GPI	P06744	Glucose-6-phosphate isomerase	2	21	16	19	18	14	13	46.4	34.2	63.146	558	558;739	0.9426	0.86037	0.96235	0.89389	40.5	38.2
RPS9	P46781	40S ribosomal protein S9	1	21	21	20	20	20	20	57.7	57.7	22.591	194	194	0.99451	0.96128	1.0516	1.0018	52.6	55.2
TPI1	P60174	Triosephosphate isomerase	1	21	21	20	18	20	18	80.3	80.3	26.669	249	249	0.91284	0.85065	0.95742	0.8572	76.3	80.3
EEF1G	P26641	Elongation factor 1-gamma	1	21	21	19	20	19	20	49.4	49.4	50.118	437	437	0.91019	0.91863	0.98236	0.96396	49.4	37.8
PRDX1	Q06830	Peroxiredoxin-1	1	21	17	21	19	17	15	64.3	49.2	22.11	199	199	0.91529	0.84538	0.99682	0.88657	64.3	64.3
EEF1A2	Q05639	Elongation factor 1-alpha 2	1	20	3	15	19	1	2	38.4	7.1	50.47	463	463	NaN	NaN	NaN	NaN	35.9	34.8
MPRIP	Q6WCQ1	Myosin phosphatase Rho-interacting protein	1	20	20	15	17	15	17	26.7	26.7	116.53	1025	1025	0.93928	0.96797	0.79459	0.78225	23.6	20.4
ROCK2	O75116	Rho-associated protein kinase 2	1	20	18	15	15	14	13	16.1	14.8	160.9	1388	1388	1.0219	1.0165	1.0759	0.9873	12.7	12.2
BAG6	P46379	Large proline-rich protein BAG6	1	20	20	13	20	13	20	23.2	23.2	119.41	1132	1132	0.78644	0.9373	0.9094	0.87713	23.2	17
AP2A2	O94973	AP-2 complex subunit alpha-2	1	20	13	13	17	7	11	24.6	16.3	103.96	939	939	0.97069	0.8784	0.9869	0.89364	19.7	16.6
TBL3	Q12788	Transducin beta-like protein 3	1	20	20	17	18	17	18	34.7	34.7	89.034	808	808	0.9635	1.0278	1.0472	1.0249	32.5	28.7
HSPA4L	O95757	Heat shock 70 kDa protein 4L	1	20	16	16	18	13	14	29.8	23.5	94.511	839	839	1.0309	1.0162	1.1661	1.1915	26.3	23.4
EPHA2	P29317	Ephrin type-A receptor 2	12	20	20	17	18	17	18	25.5	25.5	108.27	976	976;984;987;998;998;1036;1055;659;983;986;1005;1037	0.84794	0.70027	0.61409	0.54679	23.5	21.3
CSDE1	O75534	Cold shock domain-containing protein E1	1	20	20	13	19	13	19	27.9	27.9	88.884	798	798	0.99583	1.0068	0.98511	1.0649	26.1	18.5
CCAR2	Q8N163	Cell cycle and apoptosis regulator protein 2	1	20	20	17	15	17	15	32	32	102.9	923	923	0.91077	0.89982	0.88262	0.97278	21.2	25.9
ESYT1	Q9BSJ8	Extended synaptotagmin-1	1	20	20	17	18	17	18	24.7	24.7	122.85	1104	1104	0.9471	0.97001	0.85387	0.92317	22.9	20.1
MARS	P56192	Methionine--tRNA ligase, cytoplasmic	1	20	20	17	17	17	17	30.4	30.4	101.11	900	900	0.87119	0.81328	0.88844	0.85752	26.3	25.9
TOMM70A	O94826	Mitochondrial import receptor subunit TOM70	1	20	20	18	15	18	15	46.2	46.2	67.454	608	608	0.96865	0.92677	1.0499	0.88029	30.6	43.9
CTPS1	P17812	CTP synthase 1	1	20	18	19	17	17	15	45	40.6	66.69	591	591	0.97956	1.0311	1.0602	1.0956	35.2	43.7
TUBB3	Q13509	Tubulin beta-3 chain	1	20	4	20	17	4	2	49.1	18.7	50.432	450	450	0.95932	0.91203	1.0446	0.92834	36.2	49.1
PSMC4	P43686	26S protease regulatory subunit 6B	1	20	20	17	16	17	16	47.8	47.8	47.366	418	418	1.0216	0.91782	1.1123	1.013	42.8	43.3
USP14	P54578	Ubiquitin carboxyl-terminal hydrolase 14	1	20	20	19	18	19	18	46.6	46.6	56.068	494	494	1.0254	1.052	0.9896	0.97721	42.5	46.6
TUBB6	Q9BUF5	Tubulin beta-6 chain	1	20	9	18	18	8	7	49.6	27.4	49.857	446	446	1.2146	1.0087	1.1625	1.139	47.1	43.9
PAK2	Q13177	Serine/threonine-protein kinase PAK 2;PAK-2p27;PAK-2p34	3	20	20	20	19	20	19	56.1	56.1	58.042	524	524;559;545	1.0032	1.0327	1.0355	1.0211	52.7	56.1
GSTO1	P78417	Glutathione S-transferase omega-1	1	20	20	15	18	15	18	53.5	53.5	27.566	241	241	0.99154	0.95146	0.94969	0.90573	49.8	38.6
EIF2S1	P05198	Eukaryotic translation initiation factor 2 subunit 1	1	20	20	18	17	18	17	56.8	56.8	36.112	315	315	1.0295	1.0338	1.1138	1.0447	51.1	48.9
DNAJB1	P25685	DnaJ homolog subfamily B member 1	1	20	19	20	19	19	18	44.4	44.4	38.044	340	340	0.98838	1.1125	1.1238	1.1504	41.8	44.4
SEPT9	Q9UHD8	Septin-9	1	20	20	18	18	18	18	42	42	65.401	586	586	0.84075	0.86802	0.87782	0.91915	38.2	40.1
PSMC3	P17980	26S protease regulatory subunit 6A	1	20	20	19	18	19	18	54.7	54.7	49.203	439	439	1.0208	0.97765	1.0038	0.9901	47.6	51
SHMT2	P34897	Serine hydroxymethyltransferase, mitochondrial	1	20	19	18	19	18	18	44.4	41.7	55.992	504	504	1.0312	0.94651	0.97843	0.91929	42.7	39.1
CDK1	P06493	Cyclin-dependent kinase 1	7	20	18	19	19	17	17	68.4	62	34.095	297	297;435;469;474;496;523;1512	1.0691	1.0667	1.2757	1.2251	65.3	68
PPA1	Q15181	Inorganic pyrophosphatase	1	20	20	20	17	20	17	76.5	76.5	32.66	289	289	0.92008	0.88235	0.97285	0.91703	63.7	76.5
SFN	P31947	14-3-3 protein sigma	1	20	16	17	18	14	14	71.8	61.7	27.774	248	248	1.0261	1.0361	0.98897	0.9707	62.1	61.3
PAICS	P22234	Multifunctional protein ADE2;Phosphoribosylaminoimidazole-succinocarboxamide synthase;Phosphoribosylaminoimidazole carboxylase	1	20	20	17	20	17	20	44	44	47.079	425	425	0.99868	1.054	1.0114	1.0466	44	41.9
CANX	P27824	Calnexin	1	20	20	19	18	19	18	30.2	30.2	67.567	592	592	0.77644	0.72107	0.6128	0.60209	30.2	28.9
SLC25A3	Q00325	Phosphate carrier protein, mitochondrial	1	20	20	18	20	18	20	40.1	40.1	40.094	362	362	0.91815	0.90714	0.98754	0.92052	40.1	37.6
NUDC	Q9Y266	Nuclear migration protein nudC	1	20	20	17	20	17	20	46.5	46.5	38.242	331	331	1.0029	1.0081	1.0947	1.1198	46.5	43.5
DDX39A	O00148	ATP-dependent RNA helicase DDX39A	1	20	7	17	19	6	7	54.1	22.7	49.129	427	427	0.94341	0.9394	0.98068	1.0382	54.1	37.9
RPL5	P46777	60S ribosomal protein L5	1	20	20	17	20	17	20	53.5	53.5	34.362	297	297	1.0024	1.0173	1.074	1.0418	53.5	40.7
ANXA3	P12429	Annexin A3	1	20	20	18	19	18	19	49.2	49.2	36.375	323	323	1.0364	0.94647	1.0317	0.94117	47.1	48.9
PGAM1	P18669	Phosphoglycerate mutase 1	3	20	20	18	19	18	19	61.8	61.8	28.804	254	254;253;254	0.89045	0.82527	0.8938	0.81447	60.6	61.8
RPL6	Q02878	60S ribosomal protein L6	1	20	20	19	19	19	19	51	51	32.728	288	288	1.0047	0.95513	0.95927	0.96052	47.2	50
PFN1	P07737	Profilin-1	2	20	20	19	20	19	20	97.1	97.1	15.054	140	140;140	1.0138	0.95752	1.0169	1.0239	97.1	97.1
UACA	Q9BZF9	Uveal autoantigen with coiled-coil domains and ankyrin repeats	1	19	19	10	17	10	17	16.3	16.3	162.5	1416	1416	0.96825	0.79543	0.97876	0.79463	14.5	9.1
ROCK1	Q13464	Rho-associated protein kinase 1	1	19	17	13	16	12	14	15.2	13.9	158.17	1354	1354	1.1342	0.96033	1.3045	1.1971	12.6	9.9
PTK7	Q13308	Inactive tyrosine-protein kinase 7	1	19	19	15	18	15	18	22.9	22.9	118.39	1070	1070	0.82429	0.74232	0.5854	0.57143	21.9	19
SMARCA4	P51532	Transcription activator BRG1	1	19	11	16	15	9	8	13.8	9.2	184.64	1647	1647	1.0635	0.94664	1.0544	0.9342	11.2	12.8
TNKS1BP1	Q9C0C2	182 kDa tankyrase-1-binding protein	1	19	19	18	15	18	15	16.9	16.9	181.79	1729	1729	0.99673	0.95792	0.91975	0.8931	12.3	16.3
XPO5	Q9HAV4	Exportin-5	1	19	19	14	15	14	15	19.2	19.2	136.31	1204	1204	1.0939	1.0024	1.1536	0.98866	15.3	14.5
NAT10	Q9H0A0	N-acetyltransferase 10	1	19	19	17	15	17	15	20.6	20.6	115.73	1025	1025	0.88271	1.0149	1.0788	0.99103	17.8	18.2
UBAP2L	Q14157	Ubiquitin-associated protein 2-like	1	19	19	16	13	16	13	32.8	32.8	114.53	1087	1087	1.0035	0.94155	1.0372	1.0448	21	26.5
MCM6	Q14566	DNA replication licensing factor MCM6	1	19	19	16	16	16	16	30.2	30.2	92.888	821	821	0.92689	0.9376	0.92645	0.96121	26.2	24
MCM2	P49736	DNA replication licensing factor MCM2	1	19	19	17	17	17	17	26.2	26.2	101.89	904	904	0.96414	0.98758	0.96034	1.0272	22.7	24.7
GNE	Q9Y223	Bifunctional UDP-N-acetylglucosamine 2-epimerase/N-acetylmannosamine kinase;UDP-N-acetylglucosamine 2-epimerase (hydrolyzing);N-acetylmannosamine kinase	1	19	19	16	15	16	15	28.5	28.5	79.274	722	722	1.0046	0.92756	0.98642	0.7936	24.1	23.5
ACSL3	O95573	Long-chain-fatty-acid--CoA ligase 3	1	19	17	19	17	17	15	34.3	30.3	80.419	720	720	1.0772	0.98004	1.0166	0.96624	30.7	34.3
CAT	P04040	Catalase	1	19	19	18	19	18	19	37.4	37.4	59.755	527	527	0.96411	0.83784	0.89823	0.84508	37.4	34.9
COPS4	Q9BT78	COP9 signalosome complex subunit 4	1	19	19	18	18	18	18	55.2	55.2	46.268	406	406	0.99372	1.0388	1.0576	0.97553	50.5	51
MCM3	P25205	DNA replication licensing factor MCM3	1	19	19	16	18	16	18	25	25	90.98	808	808	0.94928	0.96242	0.91315	0.89559	24.8	22.5
ALDH2	P05091	Aldehyde dehydrogenase, mitochondrial	3	19	18	17	16	16	15	38.7	37.1	56.381	517	517;501;518	0.89435	0.83548	1.0054	0.85992	33.7	33.3
SSRP1	Q08945	FACT complex subunit SSRP1	1	19	19	17	15	17	15	28.5	28.5	81.074	709	709	0.99014	0.98354	1.0072	1.0296	22.3	28.5
ABCF1	Q8NE71	ATP-binding cassette sub-family F member 1	1	19	19	16	17	16	17	27.6	27.6	95.925	845	845	1.0639	0.99649	1.0611	1.0073	25.2	23
GBE1	Q04446	1,4-alpha-glucan-branching enzyme	1	19	19	17	15	17	15	28.6	28.6	80.473	702	702	0.95867	0.97364	1.0462	0.94414	24.8	25.5
FUBP1	Q96AE4	Far upstream element-binding protein 1	1	19	16	16	18	13	15	42.1	39.4	67.56	644	644	1.0012	1.0642	0.92139	1.0691	38	35.7
PRKAR2A	P13861	cAMP-dependent protein kinase type II-alpha regulatory subunit	2	19	19	16	16	16	16	57.2	57.2	45.518	404	404;418	1.0974	0.99352	1.0551	1.0212	46.3	52
SBDS	Q9Y3A5	Ribosome maturation protein SBDS	1	19	19	17	15	17	15	60.8	60.8	28.763	250	250	1.0982	1.0689	1.1416	1.0577	50.8	60
CARS	P49589	Cysteine--tRNA ligase, cytoplasmic	1	19	19	15	17	15	17	27.1	27.1	85.472	748	748	0.85493	0.92711	0.88357	0.9148	25.7	24.2
NARS	O43776	Asparagine--tRNA ligase, cytoplasmic	1	19	19	18	17	18	17	33.8	33.8	62.942	548	548	0.89006	0.86387	0.88898	0.85948	33.6	29.9
GSS	P48637	Glutathione synthetase	1	19	19	16	18	16	18	43.7	43.7	52.384	474	474	1.1063	1.124	1.137	1.0124	42.2	35.7
SARS	P49591	Serine--tRNA ligase, cytoplasmic	1	19	19	16	16	16	16	44	44	58.777	514	514	0.9462	0.94519	1.0321	0.95719	35.2	39.3
PSMC6	P62333	26S protease regulatory subunit 10B	1	19	19	18	16	18	16	60.4	60.4	44.172	389	389	1.0705	0.96423	0.99564	0.96649	45.8	58.4
CLIC4	Q9Y696	Chloride intracellular channel protein 4	2	19	18	14	16	14	15	73.9	70.8	28.772	253	253;247	0.8805	0.89976	0.90072	0.84078	71.9	63.2
ACAT1	P24752	Acetyl-CoA acetyltransferase, mitochondrial	1	19	19	17	19	17	19	48.7	48.7	45.199	427	427	0.96892	0.88881	0.97208	0.93887	48.7	43.1
PPP1CA	P62136	Serine/threonine-protein phosphatase PP1-alpha catalytic subunit	1	19	8	18	18	7	7	50.6	16.7	37.512	330	330	0.99864	1.0454	1.01	0.99235	50	49.1
HNRNPA3	P51991	Heterogeneous nuclear ribonucleoprotein A3	1	19	19	18	17	18	17	42.9	42.9	39.594	378	378	0.94177	0.91431	0.98604	1.0021	41.3	42.9
CACYBP	Q9HB71	Calcyclin-binding protein	1	19	19	18	16	18	16	67.5	67.5	26.21	228	228	1.0853	1.0689	1.2386	1.2103	53.9	67.5
RNH1	P13489	Ribonuclease inhibitor	1	19	19	19	15	19	15	52.1	52.1	49.973	461	461	1.0109	0.97346	0.96536	0.94546	42.1	52.1
PRKCSH	P14314	Glucosidase 2 subunit beta	1	19	19	19	18	19	18	32.6	32.6	59.425	528	528	0.86984	0.79748	0.78025	0.69259	32.4	32.6
TPM3	P06753	Tropomyosin alpha-3 chain	1	19	9	19	17	9	8	40	22.8	32.95	285	285	1.0424	1.0111	1.0902	1.0909	38.6	40
YBX1	P67809	Nuclease-sensitive element-binding protein 1	2	19	13	19	17	13	11	68.8	61.4	35.924	324	324;364	0.99267	1.0104	1.0201	0.94967	66.4	68.8
RPS11	P62280	40S ribosomal protein S11	1	19	19	19	18	19	18	69	69	18.431	158	158	1.0093	0.9431	1.0426	0.98877	62.7	69
VDAC1	P21796	Voltage-dependent anion-selective channel protein 1	1	19	19	19	15	19	15	78.4	78.4	30.772	283	283	0.89658	0.84595	0.96299	0.87823	60.4	78.4
GNB2L1	P63244	Guanine nucleotide-binding protein subunit beta-2-like 1;Guanine nucleotide-binding protein subunit beta-2-like 1, N-terminally processed	1	19	19	18	18	18	18	66.2	66.2	35.076	317	317	0.9882	0.94394	1.067	1.0235	58.7	65.9
HNRNPC	P07910	Heterogeneous nuclear ribonucleoproteins C1/C2	2	19	10	18	16	10	7	44.1	30.1	33.67	306	306;293	0.9722	0.95281	1.008	0.9878	41.8	41.2
TAGLN2	P37802	Transgelin-2	2	19	19	18	16	18	16	90.5	90.5	22.391	199	199;199	0.79842	0.81718	0.86867	0.89063	76.9	86.9
HNRNPA1;HNRNPA1L2	P09651	Heterogeneous nuclear ribonucleoprotein A1;Heterogeneous nuclear ribonucleoprotein A1, N-terminally processed;Heterogeneous nuclear ribonucleoprotein A1-like 2	3	19	19	19	17	19	17	48.7	48.7	38.746	372	372;320;275	0.94142	0.9938	1.0806	1.0043	43.3	48.7
HIST1H4A	P62805	Histone H4	1	19	19	17	19	17	19	62.1	62.1	11.367	103	103	0.91357	0.92789	1.0022	0.95978	62.1	62.1
TOP2B	Q02880	DNA topoisomerase 2-beta	1	18	4	17	15	3	4	10.9	2.8	183.26	1626	1626	1.1062	1.022	NaN	NaN	9.7	10.1
ATP2B4	P23634	Plasma membrane calcium-transporting ATPase 4	1	18	5	15	16	4	5	15.4	5.5	137.92	1241	1241	0.78772	0.79655	0.91166	0.72028	15.4	15.1
NUP214	P35658	Nuclear pore complex protein Nup214	1	18	18	14	17	14	17	12.9	12.9	213.62	2090	2090	0.9206	0.88625	0.96562	0.92217	11.8	10.4
GEMIN5	Q8TEQ6	Gem-associated protein 5	1	18	18	14	18	14	18	15.4	15.4	168.59	1508	1508	0.93862	0.91147	1.0406	0.98235	15.4	12.5
HCFC1	P51610	Host cell factor 1;HCF N-terminal chain 1;HCF N-terminal chain 2;HCF N-terminal chain 3;HCF N-terminal chain 4;HCF N-terminal chain 5;HCF N-terminal chain 6;HCF C-terminal chain 1;HCF C-terminal chain 2;HCF C-terminal chain 3;HCF C-terminal chain 4;HCF C-terminal chain 5;HCF C-terminal chain 6	1	18	18	14	15	14	15	13.3	13.3	208.73	2035	2035	0.91846	0.93272	1.0006	0.86963	11.4	9.6
ITGA6	P23229	Integrin alpha-6;Integrin alpha-6 heavy chain;Integrin alpha-6 light chain;Processed integrin alpha-6	1	18	18	13	18	13	18	19.4	19.4	126.6	1130	1130	0.80868	0.68845	0.54106	0.45427	19.4	15.2
CDC5L	Q99459	Cell division cycle 5-like protein	1	18	18	13	12	13	12	30	30	92.25	802	802	0.90523	0.95341	0.83356	0.97613	20.3	20.6
TPX2	Q9ULW0	Targeting protein for Xklp2	1	18	18	13	16	13	16	32.1	32.1	85.652	747	747	0.77252	1.1389	1.1611	1.1443	29.9	23
KIF11	P52732	Kinesin-like protein KIF11	1	18	18	16	10	16	10	20.3	20.3	119.16	1056	1056	1.0093	1.2445	1.2853	1.2017	12	17.7
PALLD	Q8WX93	Palladin	2	18	18	16	15	16	15	17.2	17.2	150.56	1383	1383;1320	1.4564	1.2009	1.2954	1.1155	12.3	16.4
SRRT	Q9BXP5	Serrate RNA effector molecule homolog	1	18	18	9	18	9	18	20.5	20.5	100.67	876	876	1.0059	1.0475	1.0536	0.99115	20.5	12.2
BAG3	O95817	BAG family molecular chaperone regulator 3	1	18	18	15	15	15	15	51.5	51.5	61.594	575	575	0.87795	0.95229	0.96081	1.0323	47.5	42.8
PFAS	O15067	Phosphoribosylformylglycinamidine synthase	1	18	18	13	17	13	17	15.8	15.8	144.73	1338	1338	0.85718	0.91429	0.89094	1.0013	15.2	11.6
TRIM25	Q14258	E3 ubiquitin/ISG15 ligase TRIM25	1	18	18	16	14	16	14	32.5	32.5	70.973	630	630	0.97253	1.0418	0.96022	1.0355	23.5	31.7
SNX2	O60749	Sorting nexin-2	1	18	16	16	16	14	14	39.1	35.1	58.47	519	519	0.98725	0.91448	1.0556	0.91261	34.9	35.1
LIMA1	Q9UHB6	LIM domain and actin-binding protein 1	2	18	18	16	16	16	16	30.4	30.4	85.225	759	759;127	1.1044	1.0713	1.1135	1.0875	27.1	27.9
PPP2R5D	Q14738	Serine/threonine-protein phosphatase 2A 56 kDa regulatory subunit delta isoform	2	18	15	15	14	12	11	36.2	30.2	69.991	602	602;497	0.88575	1.0268	0.94664	0.99351	26.6	29.1
EIF2B3	Q9NR50	Translation initiation factor eIF-2B subunit gamma	1	18	18	16	16	16	16	43.8	43.8	50.24	452	452	0.96809	0.9802	0.99518	0.97112	43.6	37.6
RNPEP	Q9H4A4	Aminopeptidase B	1	18	18	15	18	15	18	33.8	33.8	72.595	650	650	0.87771	0.82083	0.91283	0.82242	33.8	28.2
GSPT1;GSPT2	P15170	Eukaryotic peptide chain release factor GTP-binding subunit ERF3A;Eukaryotic peptide chain release factor GTP-binding subunit ERF3B	2	18	18	16	16	16	16	35.1	35.1	55.755	499	499;628	0.9334	1.0325	1.0022	1.0303	31.5	32.3
DDX39B	Q13838	Spliceosome RNA helicase DDX39B	1	18	5	16	17	5	5	45.8	14.5	48.991	428	428	0.98423	1.0053	1.0479	1.0558	45.8	37.6
HNRNPUL2	Q1KMD3	Heterogeneous nuclear ribonucleoprotein U-like protein 2	1	18	18	15	17	15	17	27.8	27.8	85.104	747	747	0.88925	0.9245	0.9131	0.89615	27.8	24.4
FXR1	P51114	Fragile X mental retardation syndrome-related protein 1	1	18	16	16	14	14	12	38.3	35.7	69.72	621	621	1.0637	1.037	1.1178	1.0382	25.6	36.9
ITGA3	P26006	Integrin alpha-3;Integrin alpha-3 heavy chain;Integrin alpha-3 light chain	1	18	18	16	16	16	16	18.2	18.2	116.61	1051	1051	0.83679	0.80434	0.64872	0.68048	16.9	16.6
NAPA	P54920	Alpha-soluble NSF attachment protein	2	18	18	16	14	16	14	69.2	69.2	33.232	295	295;298	1.1339	1.0359	1.1154	1.0535	60	60.3
SRSF9	Q13242	Serine/arginine-rich splicing factor 9	1	18	17	15	16	15	15	67	63.8	25.542	221	221	1.0719	0.97653	1.0545	1.0175	63.8	58.4
TIMM44	O43615	Mitochondrial import inner membrane translocase subunit TIM44	1	18	18	15	16	15	16	38.3	38.3	51.355	452	452	1.0314	1.0045	1.0169	0.97302	36.3	33.4
PITPNB	P48739	Phosphatidylinositol transfer protein beta isoform	1	18	16	16	16	14	15	57.6	51.3	31.54	271	271	0.99716	0.99119	0.96566	0.97257	54.2	51.7
FAM129B	Q96TA1	Niban-like protein 1	1	18	18	15	16	15	16	34.2	34.2	84.137	746	746	0.95968	0.96365	0.99507	0.95592	27.7	26.8
WARS	P23381	Tryptophan--tRNA ligase, cytoplasmic;T1-TrpRS;T2-TrpRS	1	18	18	17	18	17	18	46.9	46.9	53.165	471	471	1.0294	0.91737	0.98407	0.88865	46.9	42
ADSS	P30520	Adenylosuccinate synthetase isozyme 2	2	18	18	16	16	16	16	43.6	43.6	50.097	456	456;457	1.0507	0.97766	1.0394	0.99681	39	42.5
NSFL1C	Q9UNZ2	NSFL1 cofactor p47	1	18	18	17	18	17	18	56.5	56.5	40.572	370	370	1.0192	0.91269	1.062	0.93908	56.5	53.5
PSAT1	Q9Y617	Phosphoserine aminotransferase	1	18	18	15	17	15	17	49.7	49.7	40.422	370	370	1.0219	1.0084	1.0198	0.9395	46.2	41.1
YWHAH	Q04917	14-3-3 protein eta	1	18	13	17	18	13	13	56.5	47.2	28.218	246	246	1.0745	1.0695	1.0136	1.0408	56.5	53.7
EFHD2	Q96C19	EF-hand domain-containing protein D2	1	18	16	15	17	13	15	57.1	48.3	26.697	240	240	0.8735	0.88891	0.90265	0.8602	56.7	49.2
ALDH9A1	P49189	4-trimethylaminobutyraldehyde dehydrogenase	1	18	18	18	17	18	17	33.8	33.8	53.801	494	494	1.0585	0.96713	1.1049	1.0219	31.4	33.8
TPD52L2	O43399	Tumor protein D54	1	18	18	17	17	17	17	79.6	79.6	22.237	206	206	1.0443	1.0816	1.1495	1.0794	79.6	79.6
TGM2	P21980	Protein-glutamine gamma-glutamyltransferase 2	1	18	18	16	17	16	17	31.6	31.6	77.328	687	687	1.1362	0.96682	1.1195	1.0011	27.8	31.6
CTSD	P07339	Cathepsin D;Cathepsin D light chain;Cathepsin D heavy chain	1	18	18	17	17	17	17	48.5	48.5	44.552	412	412	0.73629	0.70956	0.60687	0.53164	45.4	48.3
MAPRE1	Q15691	Microtubule-associated protein RP/EB family member 1	2	18	18	18	14	18	14	69.4	69.4	29.999	268	268;281	1.0226	1.0009	1.1125	1.1027	53	69.4
PTBP1	P26599	Polypyrimidine tract-binding protein 1	1	18	14	15	18	12	14	46.5	41.1	59.632	557	557	0.93103	0.96178	0.96077	0.99409	46.5	42.4
TALDO1	P37837	Transaldolase	1	18	18	17	18	17	18	47.8	47.8	37.54	337	337	1.0198	0.91779	1.0016	0.96427	47.8	45.1
LASP1	Q14847	LIM and SH3 domain protein 1	1	18	18	18	16	18	16	63.2	63.2	29.717	261	261	0.93042	0.8898	0.95475	0.92182	60.5	63.2
RAN	P62826	GTP-binding nuclear protein Ran	1	18	18	17	16	17	16	48.1	48.1	24.423	216	216	0.94485	1.0012	1.0408	1.0515	44.9	48.1
CALR	P27797	Calreticulin	1	18	18	18	17	18	17	53.7	53.7	48.141	417	417	0.88761	0.78827	0.77645	0.64112	53.7	53.7
CLIC1	O00299	Chloride intracellular channel protein 1	1	18	18	18	17	18	17	72.2	72.2	26.922	241	241	0.94881	0.96689	1.018	0.99964	69.7	72.2
LDHB	P07195	L-lactate dehydrogenase B chain	1	18	17	18	18	17	17	49.4	45.8	36.638	334	334	0.9962	0.94465	1.0467	0.94775	49.4	49.4
CFL1	P23528	Cofilin-1	1	18	15	17	15	14	13	77.7	64.5	18.502	166	166	0.95954	0.90612	0.98183	0.9224	66.9	72.9
CPD	O75976	Carboxypeptidase D	1	17	17	12	15	12	15	16.2	16.2	152.93	1380	1380	0.69527	0.40744	0.30264	0.18474	13.2	12.2
DYSF	O75923	Dysferlin	1	17	16	13	14	12	13	10.5	9.8	237.29	2080	2080	1.7198	1.3251	1.2326	1.1254	8.2	7.9
AGL	P35573	Glycogen debranching enzyme;4-alpha-glucanotransferase;Amylo-alpha-1,6-glucosidase	1	17	17	10	16	10	16	13.4	13.4	174.76	1532	1532	0.95217	0.99172	0.95344	1.0645	12.5	7.7
ITPR3	Q14573	Inositol 1,4,5-trisphosphate receptor type 3	2	17	15	12	11	10	11	8.4	7.7	304.1	2671	2671;2701	0.90398	0.81313	1.0594	0.70606	6.1	6
EDC4	Q6P2E9	Enhancer of mRNA-decapping protein 4	1	17	17	9	16	9	16	16.6	16.6	151.66	1401	1401	1.0786	1.0527	0.97489	1.1121	16.6	7.5
LNPEP	Q9UIQ6	Leucyl-cystinyl aminopeptidase;Leucyl-cystinyl aminopeptidase, pregnancy serum form	1	17	17	11	15	11	15	17	17	117.35	1025	1025	0.85627	0.75264	0.63832	0.63818	15.2	13.1
SLC25A4	P12235	ADP/ATP translocase 1	1	17	4	16	14	4	4	45.3	14.1	33.064	298	298	1.0328	0.96697	0.91261	0.89495	41.3	43
TCERG1	O14776	Transcription elongation regulator 1	1	17	17	13	16	13	16	14.9	14.9	123.9	1098	1098	1.0148	0.98633	1.0155	0.93066	13.8	10.7
IKBKAP	O95163	Elongator complex protein 1	1	17	17	17	16	17	16	17.5	17.5	150.25	1332	1332	1.0255	1.086	1.1144	1.0201	16.6	17.5
DHX30	Q7L2E3	Putative ATP-dependent RNA helicase DHX30	1	17	17	12	11	12	11	16.8	16.8	133.94	1194	1194	0.90341	0.76188	1.1019	0.89273	10.2	12.4
PDCD11	Q14690	Protein RRP5 homolog	1	17	17	14	13	14	13	11.4	11.4	208.7	1871	1871	1.0168	0.92936	0.97455	0.99319	8.4	9.3
IFI16	Q16666	Gamma-interferon-inducible protein 16	2	17	17	13	16	13	16	24.5	24.5	88.255	785	785;492	0.82837	0.75681	0.78567	0.84823	23.6	20.5
OSBPL3	Q9H4L5	Oxysterol-binding protein-related protein 3	1	17	17	12	14	12	14	24.2	24.2	101.22	887	887	1.1537	0.87994	0.96462	1.0297	20.7	16.6
NSUN2	Q08J23	tRNA (cytosine(34)-C(5))-methyltransferase	1	17	17	14	13	14	13	27.8	27.8	86.47	767	767	1.0465	0.95677	1.0972	1.0085	19.9	23.6
NOP2	P46087	Probable 28S rRNA (cytosine(4447)-C(5))-methyltransferase	1	17	17	10	14	10	14	26	26	89.301	812	812	1.0541	0.98768	1.0148	0.81082	23.4	14.7
SMARCA5	O60264	SWI/SNF-related matrix-associated actin-dependent regulator of chromatin subfamily A member 5	1	17	11	17	11	11	7	16.3	11.8	121.9	1052	1052	1.1105	1.1073	1.1101	0.99676	11	16.3
ACO1	P21399	Cytoplasmic aconitate hydratase	2	17	17	12	14	12	14	23.5	23.5	98.398	889	889;941	0.93212	0.91582	0.92261	0.93171	19	17
XRN2	Q9H0D6	5-3 exoribonuclease 2	1	17	17	12	15	12	15	22.6	22.6	108.58	950	950	0.79559	0.91122	0.91654	0.95382	20.5	16.4
ASNS	P08243	Asparagine synthetase [glutamine-hydrolyzing]	1	17	17	14	12	14	12	35.8	35.8	64.369	561	561	0.94229	0.984	0.95344	0.95376	24.8	29.9
USP5	P45974	Ubiquitin carboxyl-terminal hydrolase 5	1	17	16	14	14	14	13	27.9	26.6	95.785	858	858	0.89267	0.87784	0.98993	0.93009	22.7	22.7
BYSL	Q13895	Bystin	1	17	17	17	13	17	13	43	43	49.601	437	437	1.0438	0.95549	1.022	0.98639	34.6	43
KIFC1	Q9BW19	Kinesin-like protein KIFC1	1	17	17	13	14	13	14	29.7	29.7	73.747	673	673	0.96679	1.288	1.2178	1.0016	25.3	24.4
IFIT1	P09914	Interferon-induced protein with tetratricopeptide repeats 1	2	17	15	16	15	14	13	39.3	36.4	55.36	478	478;474	1.3389	1.1367	1.2986	1.1316	35.1	36.6
ACO2	Q99798	Aconitate hydratase, mitochondrial	1	17	17	16	12	16	12	25.8	25.8	85.424	780	780	0.86171	0.85687	0.87563	0.85288	19.2	24.9
PGM2	Q96G03	Phosphoglucomutase-2	1	17	17	16	14	16	14	34.3	34.3	68.283	612	612	1.0276	0.95698	1.1243	1.086	28.4	32.8
HNRNPUL1	Q9BUJ2	Heterogeneous nuclear ribonucleoprotein U-like protein 1	1	17	17	16	14	16	14	25.9	25.9	95.737	856	856	0.86167	0.9923	0.96948	0.97711	20	24.3
SRPRB	Q9Y5M8	Signal recognition particle receptor subunit beta	1	17	17	13	15	13	15	60.5	60.5	29.702	271	271	0.92224	0.95577	1.0676	1.0665	57.2	52.4
SUCLG2	Q96I99	Succinyl-CoA ligase [GDP-forming] subunit beta, mitochondrial	1	17	17	15	17	15	17	43.1	43.1	46.51	432	432	0.99534	0.92545	0.93941	0.92143	43.1	35.9
ETFB	P38117	Electron transfer flavoprotein subunit beta	1	17	17	15	16	15	16	60.8	60.8	27.843	255	255	0.89085	0.82333	0.86464	0.7663	58.8	52.9
AP1M1	Q9BXS5	AP-1 complex subunit mu-1	2	17	17	14	14	14	14	50.4	50.4	48.586	423	423;423	0.96711	1.0179	1.0298	0.97434	40.7	40.2
ANXA4	P09525	Annexin A4	1	17	17	14	17	14	17	48	48	35.882	319	319	0.99254	0.93774	1.0113	0.95271	48	34.8
IKBIP	Q70UQ0	Inhibitor of nuclear factor kappa-B kinase-interacting protein	1	17	17	16	16	16	16	43.4	43.4	39.309	350	350	0.95185	0.80104	0.74241	0.63923	40.9	43.1
MAT2B	Q9NZL9	Methionine adenosyltransferase 2 subunit beta	1	17	17	16	16	16	16	52.7	52.7	37.551	334	334	1.03	1.022	1.0122	0.94546	50.6	52.7
YWHAG	P61981	14-3-3 protein gamma;14-3-3 protein gamma, N-terminally processed	1	17	10	15	16	9	9	53.8	34.8	28.302	247	247	1.0129	0.91315	1.056	0.8645	53	51
DPP3	Q9NY33	Dipeptidyl peptidase 3	1	17	17	15	13	15	13	31.8	31.8	82.588	737	737	0.98677	0.99527	0.97171	0.9252	20.9	29.6
DYNC1LI1	Q9Y6G9	Cytoplasmic dynein 1 light intermediate chain 1	1	17	17	14	17	14	17	44	44	56.578	523	523	0.88536	0.94168	0.94637	0.94614	44	36.5
BZW2	Q9Y6E2	Basic leucine zipper and W2 domain-containing protein 2	1	17	16	17	12	16	11	36	34.4	48.162	419	419	0.9321	0.9484	1.0707	1.0282	23.2	36
ANXA11	P50995	Annexin A11	2	17	17	16	16	16	16	30.5	30.5	54.389	505	505;316	1.0849	1.0226	0.94336	0.92094	28.1	30.5
SLC3A2	P08195	4F2 cell-surface antigen heavy chain	1	17	17	16	15	16	15	35.2	35.2	67.993	630	630	0.82731	0.77282	0.79014	0.71083	31.9	33.8
NASP	P49321	Nuclear autoantigenic sperm protein	1	17	17	15	14	15	14	33.1	33.1	85.237	788	788	0.95273	0.99978	0.92242	1.0217	28	28.4
STRAP	Q9Y3F4	Serine-threonine kinase receptor-associated protein	1	17	17	16	17	16	17	61.4	61.4	38.438	350	350	1.0386	0.97923	1.0478	0.99223	61.4	59.1
UGP2	Q16851	UTP--glucose-1-phosphate uridylyltransferase	1	17	17	14	15	14	15	34.3	34.3	56.94	508	508	0.98123	0.94948	0.95342	0.94999	30.3	29.1
SEPT7	Q16181	Septin-7	2	17	17	15	14	15	14	44.6	44.6	50.679	437	437;432	0.83358	0.89992	0.90961	0.99377	39.8	36.2
ANXA7	P20073	Annexin A7	1	17	17	17	15	17	15	33.4	33.4	52.739	488	488	1.0476	1.0457	0.99355	0.93892	32	33.4
DEK	P35659	Protein DEK	1	17	17	16	16	16	16	38.4	38.4	42.674	375	375	0.96275	1.0175	1.1655	1.0837	36.5	38.4
EIF3D	O15371	Eukaryotic translation initiation factor 3 subunit D	1	17	17	17	15	17	15	39.2	39.2	63.972	548	548	0.97235	0.97613	1.0268	0.98234	31.8	39.2
CNDP2	Q96KP4	Cytosolic non-specific dipeptidase	1	17	17	16	17	16	17	42.9	42.9	52.878	475	475	0.96614	0.96559	0.92923	0.94539	42.9	38.5
IDH1	O75874	Isocitrate dehydrogenase [NADP] cytoplasmic	1	17	16	17	17	16	16	45.2	43	46.659	414	414	1.0059	0.89595	0.90632	0.84847	45.2	45.2
PDLIM1	O00151	PDZ and LIM domain protein 1	1	17	17	17	17	17	17	63.2	63.2	36.071	329	329	0.90915	0.8814	0.88537	0.86114	63.2	63.2
SERPINB6	P35237	Serpin B6	1	17	16	16	16	15	15	51.3	49.2	42.621	376	376	0.99394	0.94756	0.91897	0.8859	47.3	48.9
PSMA1	P25786	Proteasome subunit alpha type-1	1	17	17	15	17	15	17	47.5	47.5	29.555	263	263	1.044	0.97066	0.95395	0.93896	47.5	47.5
SRSF1	Q07955	Serine/arginine-rich splicing factor 1	1	17	16	14	16	14	15	49.2	46.4	27.744	248	248	0.92739	0.95634	0.94701	0.95976	49.2	46.4
PHB2	Q99623	Prohibitin-2	1	17	17	14	16	14	16	58.2	58.2	33.296	299	299	0.92842	0.93844	0.93071	0.90643	51.8	52.2
HNRNPD	Q14103	Heterogeneous nuclear ribonucleoprotein D0	1	17	16	17	16	16	15	37.2	34.9	38.434	355	355	0.95156	0.96475	0.93919	0.96397	36.9	37.2
EEF1D	P29692	Elongation factor 1-delta	1	17	15	15	14	13	13	56.9	52.7	31.121	281	281	0.98377	0.98372	1.0579	0.97261	52.7	54.8
HIST1H1E	P10412	Histone H1.4	1	17	4	17	13	4	2	43.4	13.7	21.865	219	219	0.90889	0.96763	0.99338	1.0761	35.6	43.4
NOMO3;NOMO2	P69849	Nodal modulator 3;Nodal modulator 2	2	16	1	13	13	1	1	18	1.8	134.13	1222	1222;1267	NaN	NaN	NaN	NaN	15.5	14.1
TRIP11	Q15643	Thyroid receptor-interacting protein 11	1	16	16	10	13	10	13	9.4	9.4	227.58	1979	1979	1.0999	0.8808	1.1318	0.55547	7.8	6
EIF4G3	O43432	Eukaryotic translation initiation factor 4 gamma 3	1	16	10	13	16	7	10	12.1	8.6	176.65	1585	1585	1.0941	1.0693	1.0382	0.93987	12.1	9.3
IQGAP3	Q86VI3	Ras GTPase-activating-like protein IQGAP3	1	16	13	12	13	9	11	10.9	9.7	184.7	1631	1631	1.1725	1.2433	1.4272	1.4099	9.5	7.5
USP9X	Q93008	Probable ubiquitin carboxyl-terminal hydrolase FAF-X	1	16	11	14	11	9	7	8	6	290.46	2554	2554	1.1364	0.99884	1.2068	1.0374	5.5	7
ERCC6L	Q2NKX8	DNA excision repair protein ERCC-6-like	1	16	16	12	13	12	13	18.1	18.1	141.1	1250	1250	1.1201	1.0676	1.0569	1.1729	14.2	14
UBE2O	Q9C0C9	E2/E3 hybrid ubiquitin-protein ligase UBE2O	1	16	16	15	11	15	11	18.5	18.5	141.29	1292	1292	0.93378	0.92334	0.93561	0.9238	14	16.6
TNS3	Q68CZ2	Tensin-3	1	16	15	13	13	12	12	15.1	14.2	155.26	1445	1445	1.0161	0.89088	0.8808	0.77213	12.6	11.9
LARP1	Q6PKG0	La-related protein 1	1	16	14	10	14	8	12	23.6	21.6	123.51	1096	1096	0.86968	0.8728	0.80817	0.9863	19.5	14.4
NOMO1	Q15155	Nodal modulator 1	1	16	1	13	13	1	1	17.6	1.4	134.32	1222	1222	0.80299	0.81677	0.67682	0.66521	15.1	13.7
SAFB	Q15424	Scaffold attachment factor B1	1	16	6	15	15	6	6	23.5	10.1	102.64	915	915	1.0415	0.98423	0.9684	0.97999	20	23.5
FAM120A	Q9NZB2	Constitutive coactivator of PPAR-gamma-like protein 1	2	16	16	14	15	14	15	19.9	19.9	121.89	1118	1118;196	1.0094	1.0034	0.93922	0.79657	19.9	17.6
TPP2	P29144	Tripeptidyl-peptidase 2	1	16	16	11	15	11	15	16.1	16.1	138.35	1249	1249	1.0688	0.97719	1.0215	0.92621	15.5	11
ARHGEF1	Q92888	Rho guanine nucleotide exchange factor 1	1	16	16	12	13	12	13	22.9	22.9	102.43	912	912	1.1048	1.0094	1.0205	1.0821	18.4	16.6
PFKL	P17858	ATP-dependent 6-phosphofructokinase, liver type	1	16	12	15	15	11	11	22.4	16.5	85.018	780	780	0.96311	0.9802	1.0601	1.0653	22.3	21.5
CTNND1	O60716	Catenin delta-1	1	16	16	11	12	11	12	22	22	108.17	968	968	1.0185	0.95528	0.90029	0.87089	16.4	16.8
STAT1	P42224	Signal transducer and activator of transcription 1-alpha/beta	1	16	16	13	11	13	11	26.4	26.4	87.334	750	750	1.2419	1.1305	1.182	1.0408	18.8	20.9
NUP155	O75694	Nuclear pore complex protein Nup155	1	16	16	12	15	12	15	14.2	14.2	155.2	1391	1391	0.88635	1.0077	1.0888	1.1063	13	11
MCM7	P33993	DNA replication licensing factor MCM7	1	16	16	14	12	14	12	30	30	81.307	719	719	1.1488	1.0185	0.93899	0.94053	22.1	26.1
ARHGEF2	Q92974	Rho guanine nucleotide exchange factor 2	1	16	16	13	15	13	15	21.3	21.3	111.54	986	986	1.013	1.0051	1.0692	1.0165	19.3	16.5
CALD1	Q05682	Caldesmon	3	16	16	14	13	14	13	26.9	26.9	93.23	793	793;1257;1202	1.0417	1.1243	1.1091	0.95634	22.6	25.3
PRPF4	O43172	U4/U6 small nuclear ribonucleoprotein Prp4	1	16	16	13	13	13	13	35.2	35.2	58.449	522	522	0.98822	0.98216	1.0246	0.9985	28.7	27.4
DRG1	Q9Y295	Developmentally-regulated GTP-binding protein 1	1	16	15	12	14	11	13	50.1	48.2	40.542	367	367	1.1302	0.98007	1.1365	1.0428	43.9	37.1
NEK7	Q8TDX7	Serine/threonine-protein kinase Nek7	1	16	13	14	11	11	9	59.6	48.7	34.551	302	302	1.0775	1.1014	1.1159	1.0778	39.4	56.6
DKC1	O60832	H/ACA ribonucleoprotein complex subunit 4	1	16	16	15	14	15	14	36.4	36.4	57.673	514	514	0.86027	1.0335	0.90561	0.94991	28.2	34.2
SEC23A	Q15436	Protein transport protein Sec23A	1	16	14	13	16	11	14	25.5	22.6	86.16	765	765	0.94661	0.90848	0.94325	0.72756	25.5	20.1
NDUFS1	P28331	NADH-ubiquinone oxidoreductase 75 kDa subunit, mitochondrial	1	16	16	12	15	12	15	28.3	28.3	79.467	727	727	0.87501	0.86547	1.004	0.92199	27	21.3
THRAP3	Q9Y2W1	Thyroid hormone receptor-associated protein 3	1	16	15	13	16	13	15	16	16	108.66	955	955	0.90841	0.90702	0.97397	0.87039	16	15.1
CPOX	P36551	Oxygen-dependent coproporphyrinogen-III oxidase, mitochondrial	1	16	16	13	14	13	14	40.7	40.7	50.151	454	454	0.94914	0.84179	0.83747	0.93199	36.6	32.6
RFC5	P40937	Replication factor C subunit 5	1	16	16	16	13	16	13	54.4	54.4	38.496	340	340	0.91036	1.0205	1.0112	1.0326	42.4	54.4
SAE1	Q9UBE0	SUMO-activating enzyme subunit 1;SUMO-activating enzyme subunit 1, N-terminally processed	1	16	16	15	10	15	10	40.8	40.8	38.449	346	346	1.0382	1.1002	1.1526	1.059	32.9	40.8
SERPINB9	P50453	Serpin B9	2	16	15	15	15	14	14	48.7	46	42.403	376	376;405	0.99261	1.099	1.0364	0.90293	48.7	48.1
SRP68	Q9UHB9	Signal recognition particle subunit SRP68	1	16	16	15	14	15	14	25	25	70.729	627	627	1.0831	0.98859	1.2029	0.96586	23.3	23.3
API5	Q9BZZ5	Apoptosis inhibitor 5	1	16	16	14	14	14	14	30.2	30.2	59.004	524	524	1.009	1.0231	0.96233	1.0251	27.9	26.1
RCC2	Q9P258	Protein RCC2	1	16	16	15	14	15	14	33.9	33.9	56.084	522	522	0.96682	1.0257	1.0797	1.182	27.4	33.7
CAST	P20810	Calpastatin	1	16	16	14	16	14	16	41.9	41.9	76.572	708	708	0.79388	0.80724	0.80896	0.77839	41.9	38.8
SWAP70	Q9UH65	Switch-associated protein 70	1	16	16	13	14	13	14	26.5	26.5	68.997	585	585	1.1591	1.0798	1.1978	1.0771	23.6	23.2
TES	Q9UGI8	Testin	1	16	16	13	14	13	14	40.6	40.6	47.996	421	421	1.0004	0.94058	0.95239	0.8796	36.6	31.8
RAP1GDS1	P52306	Rap1 GTPase-GDP dissociation stimulator 1	1	16	16	15	14	15	14	31.5	31.5	66.316	607	607	1.0828	1.0757	1.106	0.92479	27.8	29.2
ATP6V1C1	P21283	V-type proton ATPase subunit C 1	1	16	15	12	15	11	14	37.7	35.6	43.941	382	382	1.0548	1.016	1.0442	1.031	33.2	29.1
ATXN10	Q9UBB4	Ataxin-10	1	16	16	15	16	15	16	34.3	34.3	53.488	475	475	1.1423	1.1042	1.1807	1.1697	34.3	32.2
PPP1CB	P62140	Serine/threonine-protein phosphatase PP1-beta catalytic subunit	1	16	6	14	15	4	5	47.4	19.9	37.186	327	327	1.0449	0.971	0.98692	0.98637	47.4	42.2
FARSB	Q9NSD9	Phenylalanine--tRNA ligase beta subunit	1	16	16	12	14	12	14	31.2	31.2	66.115	589	589	1.0475	1.0088	1.0709	0.98907	25.3	23.9
SFXN3	Q9BWM7	Sideroflexin-3	1	16	16	11	16	11	16	51.1	51.1	35.503	321	321	0.97817	0.95661	1.0096	0.90036	51.1	42.7
TXLNA	P40222	Alpha-taxilin	1	16	16	15	14	15	14	36.3	36.3	61.89	546	546	1.0286	1.0369	1.068	1.0065	33.7	34.6
AKR1A1	P14550	Alcohol dehydrogenase [NADP(+)]	1	16	16	12	14	12	14	59.7	59.7	36.573	325	325	0.86911	0.8771	0.85758	0.80996	54.5	39.7
FKBP3	Q00688	Peptidyl-prolyl cis-trans isomerase FKBP3	1	16	16	16	13	16	13	52.2	52.2	25.177	224	224	0.93694	0.9501	0.96219	0.94293	47.8	52.2
HMGB3	O15347	High mobility group protein B3	1	16	16	14	14	14	14	46	46	22.98	200	200	0.69177	0.74031	0.73617	0.79318	39	39.5
LRRC47	Q8N1G4	Leucine-rich repeat-containing protein 47	1	16	16	13	15	13	15	32.4	32.4	63.472	583	583	0.93779	0.93637	0.94375	0.87746	30.4	27.6
ATAD3A	Q9NVI7	ATPase family AAA domain-containing protein 3A	2	16	7	14	16	7	7	28.2	12.8	71.368	634	634;411	1.0053	0.9189	0.88039	0.95931	28.2	25.4
RBM14	Q96PK6	RNA-binding protein 14	1	16	16	15	16	15	16	26	26	69.491	669	669	0.97065	0.96369	1.0216	0.91858	26	24.8
DDAH1	O94760	N(G),N(G)-dimethylarginine dimethylaminohydrolase 1	1	16	15	14	15	13	14	58.9	56.1	31.121	285	285	1.1453	0.96111	1.0804	0.93547	53.3	53.3
PSMD5	Q16401	26S proteasome non-ATPase regulatory subunit 5	1	16	16	15	16	15	16	38.1	38.1	56.195	504	504	1.0765	1.0757	0.95697	1.0051	38.1	34.7
UQCRC1	P31930	Cytochrome b-c1 complex subunit 1, mitochondrial	1	16	15	15	15	14	14	40.6	39.2	52.645	480	480	1.0172	0.99114	1.007	0.94302	36.7	36.2
UGDH	O60701	UDP-glucose 6-dehydrogenase	1	16	16	14	13	14	13	40.9	40.9	55.023	494	494	0.84755	0.83462	0.91931	0.87954	30.8	38.5
SUGT1	Q9Y2Z0	Suppressor of G2 allele of SKP1 homolog	1	16	16	14	15	14	15	43.8	43.8	41.024	365	365	1.015	1.0937	1.1029	1.1224	41.9	39.5
VPS35	Q96QK1	Vacuolar protein sorting-associated protein 35	1	16	16	14	13	14	13	23	23	91.706	796	796	0.9564	0.97707	1.055	0.92227	19.5	22.1
APEX1	P27695	DNA-(apurinic or apyrimidinic site) lyase;DNA-(apurinic or apyrimidinic site) lyase, mitochondrial	1	16	16	13	15	13	15	50.9	50.9	35.554	318	318	0.90702	0.87335	0.94531	0.93786	50.9	43.4
NT5E	P21589	5-nucleotidase	1	16	16	15	15	15	15	35	35	63.367	574	574	0.81435	0.67468	0.71202	0.56977	30.3	31.5
PTPN1	P18031	Tyrosine-protein phosphatase non-receptor type 1	1	16	16	16	12	16	12	45.5	45.5	49.966	435	435	1.0675	0.94872	1.1437	1.0353	37	45.5
HDGF	P51858	Hepatoma-derived growth factor	1	16	15	9	16	9	15	66.7	63.3	26.788	240	240	0.85076	0.83562	0.83483	0.84054	66.7	42.9
PRMT5	O14744	Protein arginine N-methyltransferase 5;Protein arginine N-methyltransferase 5, N-terminally processed	1	16	16	14	13	14	13	27.6	27.6	72.683	637	637	0.99775	1.0235	1.0621	1.0459	22.3	25.3
BLVRA	P53004	Biliverdin reductase A	1	16	16	15	14	15	14	44.9	44.9	33.428	296	296	0.88676	0.85096	0.91169	0.80717	36.8	42.9
DCTN2	Q13561	Dynactin subunit 2	1	16	16	14	15	14	15	50.4	50.4	44.23	401	401	1.0403	0.98419	0.96719	0.98164	46.6	46.6
TXNL1	O43396	Thioredoxin-like protein 1	1	16	16	16	13	16	13	66.8	66.8	32.251	289	289	0.82586	0.82607	0.91816	0.87158	52.6	66.8
TXNRD1	Q16881	Thioredoxin reductase 1, cytoplasmic	2	16	16	15	15	15	15	28.7	28.7	70.905	649	649;524	0.9882	0.99993	1.0196	0.92687	25.1	24.8
ETF1	P62495	Eukaryotic peptide chain release factor subunit 1	1	16	16	15	14	15	14	36.2	36.2	49.03	437	437	1.0797	1.071	1.0618	1.0128	36.2	36.2
FSCN1	Q16658	Fascin	1	16	16	16	16	16	16	37.1	37.1	54.529	493	493	1.0068	0.95887	0.92365	0.95394	37.1	37.1
ARPC2	O15144	Actin-related protein 2/3 complex subunit 2	1	16	16	15	15	15	15	41	41	34.333	300	300	1.0139	1.0465	0.99854	1.0661	38.7	38.3
PDIA6	Q15084	Protein disulfide-isomerase A6	1	16	16	13	15	13	15	38.4	38.4	48.121	440	440	0.95748	0.77203	0.77438	0.60337	35.2	37.7
PSMA6	P60900	Proteasome subunit alpha type-6	1	16	16	15	14	15	14	55.3	55.3	27.399	246	246	0.99771	0.93747	1.0299	0.95017	51.6	49.2
MAT2A	P31153	S-adenosylmethionine synthase isoform type-2	2	16	16	15	14	15	14	39.5	39.5	43.66	395	395;395	0.9626	0.99698	0.9593	1.0066	37.5	39.2
PHB	P35232	Prohibitin	1	16	16	15	13	15	13	59.6	59.6	29.804	272	272	0.95215	0.93939	0.91821	0.89071	55.5	52.2
KPNA2	P52292	Importin subunit alpha-1	1	16	16	16	14	16	14	37.8	37.8	57.861	529	529	1.0326	1.2899	1.3984	1.4969	33.6	37.8
H2AFY	O75367	Core histone macro-H2A.1	2	16	16	16	15	16	15	53.1	53.1	39.183	369	369;372	0.90718	0.85926	0.84186	0.92985	53.1	53.1
RPL26	P61254	60S ribosomal protein L26	1	16	5	15	15	5	4	54.5	14.5	17.258	145	145	0.93317	0.93515	0.96903	0.93121	53.1	53.1
HIST1H1C;HIST1H1D;HIST1H1A	P16403	Histone H1.2;Histone H1.3;Histone H1.1	5	16	3	16	14	3	3	40.4	9.9	21.364	213	213;221;215;207;226	0.63169	0.91678	0.71682	0.77805	37.1	40.4
RPS8	P62241	40S ribosomal protein S8	1	16	16	16	13	16	13	59.6	59.6	24.205	208	208	0.95121	0.95624	0.97343	0.95057	58.7	59.6
PPIB	P23284	Peptidyl-prolyl cis-trans isomerase B	1	16	16	16	15	16	15	58.8	58.8	23.742	216	216	0.91393	0.7942	0.79986	0.70776	57.9	58.8
PARK7	Q99497	Protein deglycase DJ-1	1	16	16	16	12	16	12	66.7	66.7	19.891	189	189	0.87995	0.89418	0.91318	0.88231	52.9	66.7
RBMX	P38159	RNA-binding motif protein, X chromosome;RNA-binding motif protein, X chromosome, N-terminally processed	3	16	7	15	15	6	6	38.6	12.5	42.331	391	391;392;1067	0.89223	0.87381	0.97791	0.95069	36.6	36.6
MDH2	P40926	Malate dehydrogenase, mitochondrial	1	16	16	14	16	14	16	59.5	59.5	35.503	338	338	0.90559	0.84619	0.87262	0.82151	59.5	52.7
RPLP0;RPLP0P6	P05388	60S acidic ribosomal protein P0;60S acidic ribosomal protein P0-like	2	16	16	14	16	14	16	50.8	50.8	34.273	317	317;317	0.9637	0.93005	0.98494	0.93673	50.8	44.2
EIF5A;EIF5AL1;EIF5A2	P63241	Eukaryotic translation initiation factor 5A-1;Eukaryotic translation initiation factor 5A-1-like;Eukaryotic translation initiation factor 5A-2	3	16	16	15	15	15	15	72.7	72.7	16.832	154	154;154;153	0.88471	0.85342	0.96373	0.96717	67.5	57.8
PPIA	P62937	Peptidyl-prolyl cis-trans isomerase A;Peptidyl-prolyl cis-trans isomerase A, N-terminally processed	8	16	16	16	16	16	16	86.1	86.1	18.012	165	165;164;164;164;164;164;164;164	0.97277	0.9216	0.97813	0.91132	86.1	86.1
S100A6	P06703	Protein S100-A6	1	16	16	14	16	14	16	98.9	98.9	10.18	90	90	0.88584	0.83577	0.87258	0.83778	98.9	98.9
SYNJ2	O15056	Synaptojanin-2	1	15	14	12	11	11	11	11.7	11.2	165.54	1496	1496	0.61463	0.62966	0.84287	0.83285	10	9.8
TBC1D4	O60343	TBC1 domain family member 4	1	15	15	11	14	11	14	15.3	15.3	146.56	1298	1298	1.1428	1.1707	0.95554	0.76804	14.5	10.6
GLG1	Q92896	Golgi apparatus protein 1	1	15	15	10	14	10	14	14.5	14.5	134.55	1179	1179	0.6062	0.70925	0.53482	0.62512	13.7	9.3
SVIL	O95425	Supervillin	1	15	15	13	9	13	9	9.8	9.8	247.74	2214	2214	1.0974	0.74589	1.0387	0.93236	5.7	8.6
SMARCC2	Q8TAQ2	SWI/SNF complex subunit SMARCC2	1	15	11	13	13	9	9	15.4	11.9	132.88	1214	1214	1.0767	0.90731	1.0625	0.93765	13.1	12.6
CPSF1	Q10570	Cleavage and polyadenylation specificity factor subunit 1	1	15	15	13	11	13	11	12.1	12.1	160.88	1443	1443	1.041	0.9914	0.95925	1.1164	9	10.3
ERAP1	Q9NZ08	Endoplasmic reticulum aminopeptidase 1	1	15	15	9	12	9	12	18.1	18.1	107.23	941	941	1.1414	0.95772	0.96781	0.82516	14.5	9.8
NIFK	Q9BYG3	MKI67 FHA domain-interacting nucleolar phosphoprotein	1	15	15	11	11	11	11	58	58	34.222	293	293	0.90791	0.84027	0.96377	0.98822	46.4	43.7
NUP98	P52948	Nuclear pore complex protein Nup98-Nup96;Nuclear pore complex protein Nup98;Nuclear pore complex protein Nup96	1	15	15	14	10	14	10	10.6	10.6	197.58	1817	1817	1.2945	1.0352	1.0026	1.0628	7.5	9.5
CYFIP1	Q7L576	Cytoplasmic FMR1-interacting protein 1	2	15	15	13	13	13	13	14.7	14.7	145.18	1253	1253;1278	1.0101	0.84456	1.1116	0.88325	12.6	12.4
NRD1	O43847	Nardilysin	1	15	15	13	13	13	13	14.6	14.6	131.7	1151	1151	1.0213	0.98046	0.93067	0.92944	12.4	13
FUBP3	Q96I24	Far upstream element-binding protein 3	1	15	14	12	13	11	12	38.6	37.1	61.64	572	572	0.94793	0.87377	0.95217	0.93438	35.8	31.6
CDK2	P24941	Cyclin-dependent kinase 2	1	15	13	12	13	10	11	60.4	54	33.929	298	298	1.0489	0.96276	1.1801	1.0633	49	50
SRP54	P61011	Signal recognition particle 54 kDa protein	1	15	15	13	13	13	13	32.1	32.1	55.704	504	504	1.1113	1.1262	1.2771	1.067	29.2	26.2
EPS8L2	Q9H6S3	Epidermal growth factor receptor kinase substrate 8-like protein 2	1	15	15	14	12	14	12	24.2	24.2	80.62	715	715	1.0686	0.95261	1.1286	0.94768	20.1	22.4
LRRFIP1	Q32MZ4	Leucine-rich repeat flightless-interacting protein 1	1	15	14	15	13	14	12	25.2	23.8	89.252	808	808	0.99848	0.92071	0.94886	0.94754	22.2	25.2
CIAPIN1	Q6FI81	Anamorsin	1	15	15	14	14	14	14	44.9	44.9	33.582	312	312	0.91807	0.8639	0.99287	0.9095	44.9	41
LYAR	Q9NX58	Cell growth-regulating nucleolar protein	1	15	15	14	12	14	12	39.3	39.3	43.633	379	379	0.93563	0.89608	1.1099	0.96571	39.3	34
PREP	P48147	Prolyl endopeptidase	1	15	15	14	13	14	13	27	27	80.699	710	710	0.98453	0.99398	1.1151	1.0513	23	25.2
DNM1L	O00429	Dynamin-1-like protein	1	15	15	13	13	13	13	24.3	24.3	81.876	736	736	1.1171	1.0166	0.97369	0.86409	20.7	21.5
SCFD1	Q8WVM8	Sec1 family domain-containing protein 1	1	15	15	10	14	10	14	27.9	27.9	72.379	642	642	1.0771	0.96628	1.0541	0.8967	25.2	19.6
ACAA2	P42765	3-ketoacyl-CoA thiolase, mitochondrial	1	15	15	11	14	11	14	49.6	49.6	41.924	397	397	0.89035	0.85643	0.84007	0.81475	44.3	35.3
DRG2	P55039	Developmentally-regulated GTP-binding protein 2	1	15	14	15	14	14	13	42	40.1	40.746	364	364	1.0942	0.98929	1.0857	0.9759	39.3	42
NAA50	Q9GZZ1	N-alpha-acetyltransferase 50	1	15	15	14	13	14	13	55.6	55.6	19.398	169	169	1.1184	1.0773	1.1627	0.98984	55	55
PDHA1	P08559	Pyruvate dehydrogenase E1 component subunit alpha, somatic form, mitochondrial	2	15	15	10	13	10	13	37.2	37.2	43.295	390	390;388	0.86002	0.92191	0.83461	0.91435	31.8	29.5
ALDH18A1	P54886	Delta-1-pyrroline-5-carboxylate synthase;Glutamate 5-kinase;Gamma-glutamyl phosphate reductase	1	15	15	11	13	11	13	24.4	24.4	87.301	795	795	0.99537	0.89178	0.91839	0.87868	20	19
DNAJC7	Q99615	DnaJ homolog subfamily C member 7	1	15	15	14	13	14	13	28.1	28.1	56.44	494	494	1.1286	1.0856	1.1669	1.1878	25.7	25.1
ECI2	O75521	Enoyl-CoA delta isomerase 2, mitochondrial	1	15	15	15	12	15	12	46.7	46.7	43.585	394	394	1.1152	0.96136	1.0387	0.84779	39.1	46.7
NAPG	Q99747	Gamma-soluble NSF attachment protein	1	15	15	14	13	14	13	47.4	47.4	34.746	312	312	0.93874	0.99678	0.88698	0.97744	42.6	44.9
RFC2	P35250	Replication factor C subunit 2	1	15	15	14	13	14	13	45.2	45.2	39.157	354	354	1.0261	1.0416	0.9783	1.0518	38.7	43.2
PXN	P49023	Paxillin	1	15	15	13	14	13	14	36	36	64.505	591	591	1.0106	0.98297	0.97259	1.0343	34.7	31.3
PPME1	Q9Y570	Protein phosphatase methylesterase 1	1	15	15	13	12	13	12	37.8	37.8	42.315	386	386	1.2988	1.0626	1.2736	1.0536	34.5	31.9
PRRC2A	P48634	Protein PRRC2A	1	15	15	13	13	13	13	12.6	12.6	228.86	2157	2157	0.93166	0.94453	0.8427	0.82356	11.5	10.7
APEH	P13798	Acylamino-acid-releasing enzyme	1	15	15	13	14	13	14	26	26	81.224	732	732	0.88364	0.94184	0.92395	0.98119	22.7	23.9
CAB39	Q9Y376	Calcium-binding protein 39	2	15	15	13	13	13	13	41.9	41.9	39.869	341	341;337	1.0823	1.0686	1.0234	1.0009	35.5	34.6
TNPO1	Q92973	Transportin-1	1	15	11	12	12	10	8	21.6	16.9	102.35	898	898	1.0244	1.0248	1.1074	0.9933	16.1	18.2
IFIT3	O14879	Interferon-induced protein with tetratricopeptide repeats 3	1	15	15	15	13	15	13	39.4	39.4	55.984	490	490	1.3095	1.1714	1.1972	1.0361	32	39.4
CNP	P09543	2,3-cyclic-nucleotide 3-phosphodiesterase	1	15	15	12	13	12	13	29.5	29.5	47.578	421	421	1.1544	1.034	1.0896	1.041	26.1	25.9
STAU1	O95793	Double-stranded RNA-binding protein Staufen homolog 1	1	15	14	15	12	14	11	31.4	30.2	63.182	577	577	0.99415	0.98802	0.90486	0.90375	25.3	31.4
GTPBP4	Q9BZE4	Nucleolar GTP-binding protein 1	1	15	15	11	12	11	12	26	26	73.964	634	634	1.007	1.0269	1.0141	0.99286	20	18.8
ABCF2	Q9UG63	ATP-binding cassette sub-family F member 2	1	15	15	13	15	13	15	26.6	26.6	71.289	623	623	0.9449	1.0002	1.1274	1.0432	26.6	23.4
VPS26A	O75436	Vacuolar protein sorting-associated protein 26A	1	15	14	14	14	13	13	47.1	45	38.169	327	327	1.0502	0.96774	0.96703	1.008	47.1	46.8
GIPC1	O14908	PDZ domain-containing protein GIPC1	2	15	15	11	15	11	15	51.1	51.1	36.049	333	333;312	1.0492	1.1314	0.98404	1.0213	51.1	46.8
TM9SF4	Q92544	Transmembrane 9 superfamily member 4	1	15	15	11	14	11	14	21.3	21.3	74.518	642	642	0.90716	0.83794	0.72883	0.71496	19.9	14.6
CPNE3	O75131	Copine-3	8	15	15	13	12	13	12	30.5	30.5	60.13	537	537;548;553;557;557;564;593;633	0.97106	0.99604	1.0468	0.97532	28.5	26.1
PTPN11	Q06124	Tyrosine-protein phosphatase non-receptor type 11	1	15	15	15	14	15	14	23.9	23.9	68.01	593	593	1.0465	1.0791	1.0828	1.0273	23.8	23.9
ERO1L	Q96HE7	ERO1-like protein alpha	2	15	15	14	14	14	14	38.7	38.7	54.392	468	468;467	0.88154	0.73661	0.71776	0.61892	36.3	35.7
PUF60	Q9UHX1	Poly(U)-binding-splicing factor PUF60	1	15	15	12	14	12	14	33.3	33.3	59.875	559	559	1.0368	0.97884	1.03	0.95136	30.4	24.9
PPM1G	O15355	Protein phosphatase 1G	1	15	15	14	14	14	14	35.2	35.2	59.271	546	546	0.97386	1.0504	0.9335	1.054	32.2	33.2
HP1BP3	Q5SSJ5	Heterochromatin protein 1-binding protein 3	1	15	15	14	15	14	15	28.8	28.8	61.206	553	553	1.1151	0.99867	1.0855	0.97262	28.8	27.3
DNAJA1	P31689	DnaJ homolog subfamily A member 1	1	15	15	14	12	14	12	47.4	47.4	44.868	397	397	1.0351	1.1399	1.2022	1.2874	41.1	41.1
SNRNP70	P08621	U1 small nuclear ribonucleoprotein 70 kDa	1	15	15	15	13	15	13	41.4	41.4	51.556	437	437	0.99113	0.93218	0.84308	0.86979	30.2	41.4
PSMB2	P49721	Proteasome subunit beta type-2	1	15	15	15	14	15	14	45.8	45.8	22.836	201	201	0.94713	0.90351	1.0341	0.9181	44.3	45.8
DDX6	P26196	Probable ATP-dependent RNA helicase DDX6	1	15	15	13	14	13	14	38.1	38.1	54.416	483	483	1.0094	1.0203	1.0137	0.99683	35.8	32.9
AIMP1	Q12904	Aminoacyl tRNA synthase complex-interacting multifunctional protein 1;Endothelial monocyte-activating polypeptide 2	1	15	15	14	14	14	14	49.7	49.7	34.352	312	312	0.99289	1.0051	1.0051	0.95728	49.7	47.4
OAT	P04181	Ornithine aminotransferase, mitochondrial;Ornithine aminotransferase, hepatic form;Ornithine aminotransferase, renal form	1	15	15	14	14	14	14	34.4	34.4	48.534	439	439	1.0849	0.9159	1.0455	0.99181	33.9	30.8
ATL3	Q6DD88	Atlastin-3	1	15	15	15	12	15	12	29.8	29.8	60.541	541	541	1.0284	1.0414	1.0124	0.99204	24	29.8
SAR1A	Q9NR31	GTP-binding protein SAR1a	1	15	10	14	8	9	5	63.1	48	22.367	198	198	1.0645	0.94058	1.0794	0.98571	44.9	51.5
CPNE1	Q99829	Copine-1	1	15	15	14	12	14	12	27.9	27.9	59.058	537	537	1.0792	0.91995	1.0844	0.95743	19.7	26.3
SEPT11	Q9NVA2	Septin-11	1	15	9	14	13	8	8	42.2	25.2	49.398	429	429	1.0403	1.0235	1.0819	1.0339	37.1	39.9
HSD17B10	Q99714	3-hydroxyacyl-CoA dehydrogenase type-2	1	15	15	12	14	12	14	69.7	69.7	26.923	261	261	0.87806	0.89616	0.87586	0.86391	64.4	69.7
PSME2	Q9UL46	Proteasome activator complex subunit 2	1	15	15	14	15	14	15	62.8	62.8	27.401	239	239	0.98204	0.92	1.0383	0.90084	62.8	62.8
PSMB1	P20618	Proteasome subunit beta type-1	1	15	15	11	14	11	14	55.2	55.2	26.489	241	241	0.99993	0.98308	1.016	0.91692	55.2	46.1
RAD23B	P54727	UV excision repair protein RAD23 homolog B	1	15	12	14	14	11	11	43.3	41.3	43.171	409	409	0.94698	1.0213	0.94089	0.92543	31.8	43.3
CYB5R3	P00387	NADH-cytochrome b5 reductase 3;NADH-cytochrome b5 reductase 3 membrane-bound form;NADH-cytochrome b5 reductase 3 soluble form	1	15	15	14	12	14	12	48.5	48.5	34.234	301	301	0.95936	0.84636	0.91191	0.91171	43.2	48.2
SEPT2	Q15019	Septin-2	1	15	15	15	14	15	14	54.6	54.6	41.487	361	361	0.92671	0.94508	0.99739	1.003	54.3	54.6
OLA1	Q9NTK5	Obg-like ATPase 1	1	15	15	14	14	14	14	41.2	41.2	44.743	396	396	0.94579	0.91109	1.0586	0.96841	37.4	41.2
VAT1	Q99536	Synaptic vesicle membrane protein VAT-1 homolog	1	15	15	15	15	15	15	41.7	41.7	41.92	393	393	0.83411	0.85419	0.80512	0.82166	41.7	41.7
CS	O75390	Citrate synthase, mitochondrial	1	15	15	14	14	14	14	30	30	51.712	466	466	0.94647	0.98365	0.91546	0.89155	29.4	28.5
ERP29	P30040	Endoplasmic reticulum resident protein 29	1	15	15	12	12	12	12	45.6	45.6	28.993	261	261	0.96438	0.82525	0.82166	0.6898	43.3	38.7
PNP	P00491	Purine nucleoside phosphorylase	1	15	15	15	14	15	14	60.2	60.2	32.118	289	289	1.02	0.96771	0.99922	0.95271	52.6	60.2
AHSA1	O95433	Activator of 90 kDa heat shock protein ATPase homolog 1	1	15	15	15	14	15	14	49.1	49.1	38.274	338	338	1.0984	1.0429	1.1622	1.168	47	49.1
CBR1	P16152	Carbonyl reductase [NADPH] 1	1	15	13	15	14	13	12	72.2	61.7	30.375	277	277	0.95656	0.95065	0.88173	0.88023	61.4	72.2
RAB6A	P20340	Ras-related protein Rab-6A	3	15	8	14	13	8	8	59.1	27.9	23.593	208	208;254;254	0.97473	0.93695	0.97945	0.95051	51.4	55.3
G3BP1	Q13283	Ras GTPase-activating protein-binding protein 1	1	15	14	15	12	14	11	38.8	36.3	52.164	466	466	0.86167	0.95474	0.92388	0.97906	30	38.8
AKR1B1	P15121	Aldose reductase	2	15	15	13	13	13	13	49.1	49.1	35.853	316	316;316	0.87677	0.78891	0.82363	0.697	32.9	46.5
ELAVL1	Q15717	ELAV-like protein 1	3	15	15	15	15	15	15	53.4	53.4	36.091	326	326;359;385	0.98449	0.96987	0.96228	0.95896	53.4	53.4
RPS7	P62081	40S ribosomal protein S7	1	15	15	14	14	14	14	58.2	58.2	22.127	194	194	0.95367	0.89272	1.006	0.92298	54.1	54.6
CDC37	Q16543	Hsp90 co-chaperone Cdc37;Hsp90 co-chaperone Cdc37, N-terminally processed	1	15	15	14	13	14	13	42.1	42.1	44.468	378	378	0.94881	0.97425	1.043	1.0197	42.1	41.5
PLIN3	O60664	Perilipin-3	1	15	15	15	15	15	15	49.5	49.5	47.074	434	434	0.93447	0.87595	0.92262	0.89033	49.5	49.5
RPS6	P62753	40S ribosomal protein S6	1	15	15	14	14	14	14	38.2	38.2	28.68	249	249	0.95896	0.93883	0.96289	0.93822	34.1	32.9
RPSA	P08865	40S ribosomal protein SA	2	15	15	14	15	14	15	54.2	54.2	32.854	295	295;295	0.94719	0.92595	0.98339	0.98821	54.2	53.2
NPM1	P06748	Nucleophosmin	1	15	15	13	15	13	15	48	48	32.575	294	294	0.98848	0.88622	1.0364	1.0157	48	48
HSPA1L	P34931	Heat shock 70 kDa protein 1-like	1	14	1	14	13	1	0	25	2.3	70.374	641	641	NaN	NaN	NaN	NaN	22.6	25
TP53BP1	Q12888	Tumor suppressor p53-binding protein 1	1	14	14	8	13	8	13	12.6	12.6	213.57	1972	1972	0.96974	1.0077	0.77462	0.67418	12	6.6
RPL26L1	Q9UNX3	60S ribosomal protein L26-like 1	1	14	3	13	13	3	2	53.1	13.1	17.256	145	145	NaN	NaN	NaN	NaN	46.9	51.7
RAB3GAP2	Q9H2M9	Rab3 GTPase-activating protein non-catalytic subunit	1	14	14	8	12	8	12	12.3	12.3	155.98	1393	1393	1.1703	0.92378	1.0948	0.98092	10.8	6.2
ASCC3	Q8N3C0	Activating signal cointegrator 1 complex subunit 3	1	14	14	11	12	11	12	8	8	251.46	2202	2202	1.1358	1.0533	0.99648	0.78318	7.3	5.9
RAB11FIP5	Q9BXF6	Rab11 family-interacting protein 5	1	14	14	8	13	8	13	29.1	29.1	70.414	653	653	0.79103	0.88115	0.9692	1.0705	27.6	18.2
ATP13A1	Q9HD20	Manganese-transporting ATPase 13A1	1	14	14	13	10	13	10	13.5	13.5	132.95	1204	1204	0.98985	0.90438	0.8689	0.85891	10.1	12.8
LUZP1	Q86V48	Leucine zipper protein 1	1	14	14	11	14	11	14	18.8	18.8	120.27	1076	1076	0.93993	0.88617	0.77725	0.90582	18.8	14.9
PLCB3	Q01970	1-phosphatidylinositol 4,5-bisphosphate phosphodiesterase beta-3	1	14	14	8	13	8	13	12.9	12.9	138.8	1234	1234	1.1546	1.0131	1.1703	1.0774	12.2	8.2
FXR2	P51116	Fragile X mental retardation syndrome-related protein 2	1	14	11	10	12	7	9	30.6	25.4	74.222	673	673	1.0661	1.0018	1.0569	0.96702	25.9	20.5
UNC13D	Q70J99	Protein unc-13 homolog D	1	14	14	7	14	7	14	17.2	17.2	123.28	1090	1090	1.0901	1.6385	1.2852	1.0213	17.2	9.6
DDX46	Q7L014	Probable ATP-dependent RNA helicase DDX46	1	14	14	11	10	11	10	15.3	15.3	117.36	1031	1031	1.2191	0.94239	1.2253	1.103	10.1	12.5
COPG2	Q9UBF2	Coatomer subunit gamma-2	1	14	11	9	12	8	9	21.4	16.5	97.621	871	871	0.93391	0.91019	0.98777	0.99139	18.8	13.5
FKBP5	Q13451	Peptidyl-prolyl cis-trans isomerase FKBP5;Peptidyl-prolyl cis-trans isomerase FKBP5, N-terminally processed	1	14	14	13	12	13	12	34.4	34.4	51.212	457	457	1.2335	1.0124	1.3398	1.0188	32.4	32.8
SMU1	Q2TAY7	WD40 repeat-containing protein SMU1;WD40 repeat-containing protein SMU1, N-terminally processed	1	14	14	14	10	14	10	30.6	30.6	57.543	513	513	1.0567	1.172	1.0209	1.1226	22.2	30.6
IPO9	Q96P70	Importin-9	1	14	14	10	11	10	11	15.2	15.2	115.96	1041	1041	1.0874	1.0657	1.0468	0.87455	11.5	11.4
SRRM2	Q9UQ35	Serine/arginine repetitive matrix protein 2	1	14	14	11	12	11	12	7.4	7.4	299.61	2752	2752	0.93108	0.90753	0.8454	0.89546	6.8	6
PPP1R18	Q6NYC8	Phostensin	1	14	14	11	13	11	13	28.4	28.4	67.942	613	613	0.89484	0.89043	0.95261	0.92236	25.8	22.7
STK10	O94804	Serine/threonine-protein kinase 10	1	14	12	12	10	10	8	18.2	16.1	112.13	968	968	1.0546	1.0899	1.028	0.96053	13.6	14.9
MAP1S	Q66K74	Microtubule-associated protein 1S;MAP1S heavy chain;MAP1S light chain	1	14	14	13	13	13	13	17.2	17.2	112.21	1059	1059	0.91565	0.77655	0.87742	0.88479	16.1	16.5
MSH2	P43246	DNA mismatch repair protein Msh2	1	14	14	11	12	11	12	14.5	14.5	104.74	934	934	1.0206	0.9963	1.0504	0.9292	13.6	10.6
BAIAP2	Q9UQB8	Brain-specific angiogenesis inhibitor 1-associated protein 2	1	14	14	11	13	11	13	35	35	60.867	552	552	1.1257	1.2122	1.2515	1.1083	30.1	29
PITRM1	Q5JRX3	Presequence protease, mitochondrial	1	14	14	10	10	10	10	16.4	16.4	117.41	1037	1037	0.80196	0.80626	0.78685	0.90518	12.4	12
PPP1R12A	O14974	Protein phosphatase 1 regulatory subunit 12A	1	14	14	12	12	12	12	12.8	12.8	115.28	1030	1030	1.1001	0.93318	0.80635	0.97928	10.7	11.9
AKAP2	Q9Y2D5	A-kinase anchor protein 2	1	14	14	9	13	9	13	22.4	22.4	94.659	859	859	1.0635	1.1179	1.0924	1.0173	21.2	16.4
ATXN2L	Q8WWM7	Ataxin-2-like protein	1	14	14	9	12	9	12	19.6	19.6	113.37	1075	1075	0.78522	0.94926	0.73672	0.80556	17.6	11.9
LEMD2	Q8NC56	LEM domain-containing protein 2	1	14	14	12	11	12	11	29	29	56.974	503	503	0.79305	0.71517	0.79284	0.72917	23.9	24.1
CPT1A	P50416	Carnitine O-palmitoyltransferase 1, liver isoform	1	14	14	14	13	14	13	19.4	19.4	88.367	773	773	0.84022	0.9023	0.80889	0.92996	19.4	19.4
WDR44	Q5JSH3	WD repeat-containing protein 44	1	14	14	9	13	9	13	20.2	20.2	101.37	913	913	1.0034	0.97868	0.98037	1.0714	19.1	11
SEC24C	P53992	Protein transport protein Sec24C	1	14	14	12	13	12	13	18.5	18.5	118.32	1094	1094	0.95779	0.79771	1.0154	0.83409	17.7	15.1
MRPS22	P82650	28S ribosomal protein S22, mitochondrial	1	14	14	13	13	13	13	34.2	34.2	41.28	360	360	0.9033	0.9052	0.93016	0.9234	34.2	31.4
EIF2A	Q9BY44	Eukaryotic translation initiation factor 2A;Eukaryotic translation initiation factor 2A, N-terminally processed	1	14	14	11	14	11	14	32.1	32.1	64.989	585	585	0.89094	0.93464	0.86753	0.88337	32.1	27
RFC3	P40938	Replication factor C subunit 3	1	14	14	12	14	12	14	37.9	37.9	40.556	356	356	1.0671	1.1135	1.0983	1.0918	37.9	30.9
NIT2	Q9NQR4	Omega-amidase NIT2	1	14	14	14	13	14	13	60.1	60.1	30.608	276	276	0.92437	0.87077	0.90845	0.86764	54.3	60.1
CYB5R1	Q9UHQ9	NADH-cytochrome b5 reductase 1	1	14	14	13	13	13	13	42	42	34.094	305	305	0.97884	0.94713	0.88093	1.0253	39.7	42
SNX1	Q13596	Sorting nexin-1	1	14	12	12	13	10	11	31.4	27.4	59.069	522	522	1.1109	1.1064	1.1423	1.0754	28.7	27.4
STAT3	P40763	Signal transducer and activator of transcription 3	1	14	14	10	12	10	12	23.1	23.1	88.067	770	770	1.1258	0.99532	1.0654	1.1609	21.3	16.6
AGPS	O00116	Alkyldihydroxyacetonephosphate synthase, peroxisomal	1	14	14	12	12	12	12	28.7	28.7	72.911	658	658	0.98951	0.94788	0.92728	0.91275	22.3	26
MTDH	Q86UE4	Protein LYRIC	1	14	14	12	12	12	12	28.4	28.4	63.836	582	582	0.8958	0.79929	0.87502	0.87947	25.6	24.1
GSTM3	P21266	Glutathione S-transferase Mu 3	1	14	13	10	12	9	11	53.3	53.3	26.559	225	225	1.0227	0.97873	1.002	0.95838	52.4	39.6
SNRNP40	Q96DI7	U5 small nuclear ribonucleoprotein 40 kDa protein	1	14	14	11	11	11	11	48.5	48.5	39.31	357	357	0.96532	0.94491	0.91289	0.95936	33.9	42.9
EIF2B1	Q14232	Translation initiation factor eIF-2B subunit alpha	1	14	14	13	14	13	14	47.9	47.9	33.712	305	305	0.98761	0.97669	1.1119	0.96133	47.9	43.3
COLGALT1	Q8NBJ5	Procollagen galactosyltransferase 1	1	14	14	11	12	11	12	22.2	22.2	71.635	622	622	0.87791	0.70855	0.64981	0.5177	17.8	17.4
PAFAH1B1	P43034	Platelet-activating factor acetylhydrolase IB subunit alpha	1	14	14	10	13	10	13	36.6	36.6	46.637	410	410	0.97822	0.99769	0.98896	1.0367	34.9	31.7
FLOT1	O75955	Flotillin-1	1	14	14	13	12	13	12	42.4	42.4	47.355	427	427	1.0597	1.0153	0.96868	1.0307	37.2	40
CBR3	O75828	Carbonyl reductase [NADPH] 3	1	14	12	12	12	10	10	59.2	48.7	30.85	277	277	0.8647	0.90331	0.88809	0.98472	49.1	53.1
RBM4	Q9BWF3	RNA-binding protein 4	1	14	3	12	14	3	3	40.4	15.7	40.313	364	364	1.1135	1.011	0.98499	0.98376	40.4	40.1
MRTO4	Q9UKD2	mRNA turnover protein 4 homolog	1	14	14	13	11	13	11	47.7	47.7	27.56	239	239	1.0259	1.0545	1.0678	1.12	43.5	47.7
PMVK	Q15126	Phosphomevalonate kinase	1	14	14	14	8	14	8	53.1	53.1	21.995	192	192	0.97597	0.92775	1.0268	1.0039	42.2	53.1
PPP1CC	P36873	Serine/threonine-protein phosphatase PP1-gamma catalytic subunit	1	14	3	14	14	3	3	42.1	7.4	36.983	323	323	1.0604	1.0458	1.0651	1.1087	42.1	42.1
TRIP10	Q15642	Cdc42-interacting protein 4	1	14	14	10	12	10	12	31.3	31.3	68.351	601	601	0.98601	0.96101	1.0078	0.89986	28.6	24
PYCR1	P32322	Pyrroline-5-carboxylate reductase 1, mitochondrial	1	14	13	13	14	12	13	51.4	47.3	33.36	319	319	0.7911	0.83614	0.75901	0.81568	51.4	51.1
AP2M1	Q96CW1	AP-2 complex subunit mu	1	14	14	14	12	14	12	33.3	33.3	49.654	435	435	1.1031	1.0629	1.0441	0.9671	29.2	33.3
CHORDC1	Q9UHD1	Cysteine and histidine-rich domain-containing protein 1	1	14	14	11	14	11	14	48.5	48.5	37.489	332	332	1.234	1.1703	1.3939	1.2943	48.5	40.4
PRMT1	Q99873	Protein arginine N-methyltransferase 1	2	14	14	12	14	12	14	42.3	42.3	42.461	371	371;394	0.99198	0.93386	0.9405	1.0132	42.3	38.3
PAPSS2	O95340	Bifunctional 3-phosphoadenosine 5-phosphosulfate synthase 2;Sulfate adenylyltransferase;Adenylyl-sulfate kinase	1	14	13	13	14	12	13	25.9	23.6	69.5	614	614	1.1936	1.0798	1.1535	0.9767	25.9	24.4
PPID	Q08752	Peptidyl-prolyl cis-trans isomerase D	1	14	14	12	13	12	13	33	33	40.763	370	370	1.0931	1.0373	1.1229	1.093	29.5	30.8
ZYX	Q15942	Zyxin	1	14	14	14	13	14	13	39.2	39.2	61.277	572	572	0.86548	0.88246	0.77526	0.82914	37.8	39.2
HADH	Q16836	Hydroxyacyl-coenzyme A dehydrogenase, mitochondrial	1	14	14	13	8	13	8	37.6	37.6	34.293	314	314	0.84345	0.92703	0.78725	0.79994	22.3	35.7
GLRX3	O76003	Glutaredoxin-3	1	14	14	12	13	12	13	38.5	38.5	37.432	335	335	0.95264	0.98635	0.93812	0.99106	37.6	34.6
ARPC1B	O15143	Actin-related protein 2/3 complex subunit 1B	1	14	14	12	13	12	13	41.9	41.9	40.949	372	372	0.96959	0.99278	0.98641	0.98217	41.9	33.3
TMOD3	Q9NYL9	Tropomodulin-3	2	14	14	13	13	13	13	48.3	48.3	39.594	352	352;359	1.064	1.0392	1.009	0.9793	42.3	48.3
ACADM	P11310	Medium-chain specific acyl-CoA dehydrogenase, mitochondrial	1	14	14	13	12	13	12	36.6	36.6	46.588	421	421	1.0118	1.0198	0.9789	0.91791	29.7	30.6
ATP6V1A	P38606	V-type proton ATPase catalytic subunit A	1	14	14	12	13	12	13	28.8	28.8	68.303	617	617	1.0376	0.92778	0.95422	0.88338	25.9	25.8
MANF	P55145	Mesencephalic astrocyte-derived neurotrophic factor	1	14	14	13	11	13	11	51.6	51.6	20.7	182	182	0.89349	0.77021	0.71604	0.6155	51.1	51.1
ARHGAP1	Q07960	Rho GTPase-activating protein 1	1	14	14	13	9	13	9	40.8	40.8	50.435	439	439	0.95719	0.95066	0.96098	0.99292	24.8	36.2
ECHS1	P30084	Enoyl-CoA hydratase, mitochondrial	1	14	14	13	13	13	13	47.6	47.6	31.387	290	290	1.0318	0.90925	0.99493	0.98763	41.4	47.6
SF3A3	Q12874	Splicing factor 3A subunit 3	1	14	14	13	12	13	12	31.9	31.9	58.848	501	501	0.99101	1.0148	1.1103	0.94605	29.5	27.3
PRKAR1A	P10644	cAMP-dependent protein kinase type I-alpha regulatory subunit;cAMP-dependent protein kinase type I-alpha regulatory subunit, N-terminally processed	2	14	14	14	12	14	12	38.3	38.3	42.981	381	381;381	1.1469	1.0255	1.1212	1.037	28.9	38.3
TRAP1	Q12931	Heat shock protein 75 kDa, mitochondrial	1	14	14	12	12	12	12	25.4	25.4	80.109	704	704	1.034	0.93306	0.99816	0.87819	20.6	24
MAP2K2	P36507	Dual specificity mitogen-activated protein kinase kinase 2	1	14	8	14	11	8	7	39.5	29	44.424	400	400	1.1017	0.95002	1.0513	0.85398	34.2	39.5
AIFM1	O95831	Apoptosis-inducing factor 1, mitochondrial	1	14	14	13	13	13	13	28.7	28.7	66.9	613	613	0.89168	0.88965	0.89805	0.89376	28.2	27.4
PDLIM7	Q9NR12	PDZ and LIM domain protein 7	1	14	14	14	14	14	14	36.3	36.3	49.844	457	457	0.82571	1.0607	0.94271	0.98669	36.3	36.3
ACTBL2	Q562R1	Beta-actin-like protein 2	1	14	2	12	13	2	1	32.4	10.4	42.003	376	376	NaN	NaN	0.69487	0.90615	26.9	31.9
RAB2A	P61019	Ras-related protein Rab-2A	1	14	7	14	12	7	6	68.9	40.1	23.545	212	212	1.0339	1.0034	1.0502	0.99967	62.3	68.9
APMAP	Q9HDC9	Adipocyte plasma membrane-associated protein	1	14	14	13	13	13	13	30.5	30.5	46.48	416	416	0.84649	0.7973	0.83505	0.71098	28.6	29.8
CNN2	Q99439	Calponin-2	1	14	13	13	12	12	11	46.6	46.6	33.697	309	309	1.2456	1.1971	1.1851	1.179	38.8	46
CKB	P12277	Creatine kinase B-type	1	14	14	11	12	11	12	47.8	47.8	42.644	381	381	1.1397	0.90438	1.197	0.95435	40.7	36.5
HPCAL1	P37235	Hippocalcin-like protein 1	2	14	6	14	10	6	4	63.2	33.2	22.313	193	193;193	0.77096	0.79665	0.79198	0.73624	51.8	63.2
TFAM	Q00059	Transcription factor A, mitochondrial	1	14	14	12	11	12	11	45.1	45.1	29.096	246	246	1.0586	0.97981	1.0654	1.0069	38.6	41.5
EIF2S2	P20042	Eukaryotic translation initiation factor 2 subunit 2	1	14	14	13	12	13	12	46.5	46.5	38.388	333	333	1.1382	1.0822	1.1345	0.9829	35.7	39.9
MAPK1	P28482	Mitogen-activated protein kinase 1	1	14	11	13	13	10	10	38.3	29.7	41.389	360	360	1.0319	0.91295	1.0313	0.97819	35.8	35.6
BPNT1	O95861	3(2),5-bisphosphate nucleotidase 1	1	14	14	14	13	14	13	50	50	33.392	308	308	1.012	0.94079	0.9973	0.95191	49.7	50
SCRN1	Q12765	Secernin-1	1	14	14	13	13	13	13	37.2	37.2	46.382	414	414	0.89887	0.92162	0.95275	0.96729	37	33.6
HMGB2	P26583	High mobility group protein B2	1	14	10	13	13	10	10	37.8	24.9	24.033	209	209	1.0372	0.99273	1.1015	1.0122	36.8	35.9
PEPD	P12955	Xaa-Pro dipeptidase	1	14	14	14	12	14	12	29.8	29.8	54.548	493	493	1.0181	1.0445	0.98083	1.0364	25.2	29.8
RAB14	P61106	Ras-related protein Rab-14	1	14	14	14	13	14	13	67.9	67.9	23.897	215	215	1.0011	1.0288	1.0656	0.99284	62.3	67.9
GLOD4	Q9HC38	Glyoxalase domain-containing protein 4	1	14	14	12	14	12	14	43.8	43.8	34.793	313	313	1.0134	0.85746	1.0118	0.92282	43.8	39.9
RAB7A	P51149	Ras-related protein Rab-7a	1	14	14	12	14	12	14	67.1	67.1	23.489	207	207	0.97322	1.0227	1.0434	1.0067	67.1	57.5
RPL18A	Q02543	60S ribosomal protein L18a	1	14	14	14	9	14	9	53.4	53.4	20.762	176	176	1.0443	0.96871	1.1188	1.0048	41.5	53.4
EIF3M	Q7L2H7	Eukaryotic translation initiation factor 3 subunit M	1	14	14	14	14	14	14	43.6	43.6	42.502	374	374	0.97309	1.0452	1.0653	1.0526	43.6	43.6
PRPF19	Q9UMS4	Pre-mRNA-processing factor 19	1	14	14	13	12	13	12	40.3	40.3	55.18	504	504	0.87839	0.92815	0.96239	1.0281	36.9	34.7
GNAI2	P04899	Guanine nucleotide-binding protein G(i) subunit alpha-2	4	14	8	14	13	8	7	45.9	28.5	40.45	355	355;350;354;354	1.0944	0.9793	1.0428	0.95857	41.4	45.9
BCAP31	P51572	B-cell receptor-associated protein 31	1	14	14	13	11	13	11	37.8	37.8	27.991	246	246	0.93201	0.94066	0.93055	0.90776	30.1	37.8
PSMB5	P28074	Proteasome subunit beta type-5	1	14	14	13	12	13	12	43.3	43.3	28.48	263	263	1.0458	0.90331	1.1127	0.97707	36.9	41.1
COTL1	Q14019	Coactosin-like protein	1	14	14	14	14	14	14	67.6	67.6	15.945	142	142	0.98683	0.93096	1.0223	0.95705	67.6	67.6
FH	P07954	Fumarate hydratase, mitochondrial	1	14	14	11	14	11	14	31.2	31.2	54.636	510	510	1.0742	0.98052	1.0284	1.0193	31.2	28.2
NUDT5	Q9UKK9	ADP-sugar pyrophosphatase	1	14	14	12	14	12	14	50.7	50.7	24.327	219	219	0.88351	0.86675	0.96275	0.89936	50.7	50.2
RALY	Q9UKM9	RNA-binding protein Raly	1	14	14	14	13	14	13	54.9	54.9	32.463	306	306	0.91003	1.0039	1.0065	1.0762	54.2	54.9
PGLS	O95336	6-phosphogluconolactonase	1	14	14	11	13	11	13	75.2	75.2	27.547	258	258	0.81264	0.80355	0.93035	0.86932	73.6	57.4
HSPB1	P04792	Heat shock protein beta-1	1	14	14	12	13	12	13	78	78	22.782	205	205	0.77589	0.90356	0.87903	1.0229	74.6	64.4
RPL19	P84098	60S ribosomal protein L19	1	14	14	14	12	14	12	38.8	38.8	23.466	196	196	1.0112	0.95929	1.0046	0.94883	29.1	38.8
EIF3I	Q13347	Eukaryotic translation initiation factor 3 subunit I	1	14	14	12	14	12	14	60.6	60.6	36.501	325	325	1.0182	0.93028	1.046	1.0087	60.6	47.7
RPL32	P62910	60S ribosomal protein L32	1	14	14	14	12	14	12	55.6	55.6	15.86	135	135	0.96064	0.88767	1.0143	1.0071	50.4	55.6
CNN3	Q15417	Calponin-3	1	14	13	14	12	13	11	47.7	47.7	36.413	329	329	1.1279	1.084	1.1769	1.1929	42.9	47.7
DSTN	P60981	Destrin	1	14	12	14	13	12	12	60	53.3	18.506	165	165	0.86455	0.88275	0.8763	0.92793	57.6	60
RPL21	P46778	60S ribosomal protein L21	1	14	14	10	11	10	11	53.8	53.8	18.565	160	160	0.90331	0.90017	1.0747	0.95757	37.5	43.8
RPL13	P26373	60S ribosomal protein L13	1	14	14	14	13	14	13	49.8	49.8	24.261	211	211	0.91419	0.90917	0.96479	0.91514	49.8	49.8
ILF2	Q12905	Interleukin enhancer-binding factor 2	1	14	14	13	13	13	13	45.6	45.6	43.062	390	390	0.97675	0.87805	1.0045	0.97163	40	39.2
HNRNPH1	P31943	Heterogeneous nuclear ribonucleoprotein H;Heterogeneous nuclear ribonucleoprotein H, N-terminally processed	1	14	8	14	14	8	8	44.1	26.1	49.229	449	449	0.99656	0.98506	0.97364	0.97292	44.1	44.1
VDAC2	P45880	Voltage-dependent anion-selective channel protein 2	1	14	14	14	13	14	13	53.1	53.1	31.566	294	294	0.89474	0.90744	0.91915	0.88284	45.2	53.1
CAPG	P40121	Macrophage-capping protein	1	14	14	13	14	13	14	47.7	47.7	38.498	348	348	0.88881	0.83647	0.85363	0.82523	47.7	47.7
RPS13	P62277	40S ribosomal protein S13	1	14	14	12	12	12	12	62.9	62.9	17.222	151	151	0.9174	0.89727	0.98332	0.94102	52.3	55.6
S100A10	P60903	Protein S100-A10	1	14	14	13	13	13	13	93.8	93.8	11.203	97	97	0.82579	0.79469	1.026	0.82128	93.8	93.8
RPS2	P15880	40S ribosomal protein S2	1	14	14	14	13	14	13	43.3	43.3	31.324	293	293	0.89029	0.90619	0.96044	1.0125	41	43.3
HSPA6;HSPA7	P17066	Heat shock 70 kDa protein 6;Putative heat shock 70 kDa protein 7	2	14	2	12	14	1	2	19.6	3.3	71.027	643	643;367	0.99396	1.0972	1.1998	1.5783	19.6	16.3
RBM4B	Q9BQ04	RNA-binding protein 4B	1	13	2	10	13	1	2	37.3	12.3	40.149	359	359	NaN	NaN	NaN	NaN	37.3	29.2
RAB11A	P62491	Ras-related protein Rab-11A	2	13	1	12	12	0	1	60.2	11.1	24.393	216	216;213	NaN	NaN	NaN	NaN	57.4	49.1
PPP2CA	P67775	Serine/threonine-protein phosphatase 2A catalytic subunit alpha isoform	1	13	1	12	12	0	1	46	4.2	35.594	309	309	1.3007	0.99087	NaN	NaN	43.7	41.7
NES	P48681	Nestin	1	13	13	9	11	9	11	10.5	10.5	177.44	1621	1621	1.332	1.1321	0.8475	1.2185	9.1	7.4
PNPLA6	Q8IY17	Neuropathy target esterase	2	13	13	7	12	7	12	12.6	12.6	150.95	1375	1375;1317	0.99034	0.7301	0.72262	0.6784	11.3	6.3
POLR2A	P24928	DNA-directed RNA polymerase II subunit RPB1	1	13	13	10	12	10	12	8.9	8.9	217.17	1970	1970	1.0036	0.98007	1.1178	0.7378	8.3	7.3
ERBB2IP	Q96RT1	Protein LAP2	1	13	11	11	10	10	9	13.2	11.5	158.3	1412	1412	0.93864	1.1417	0.94451	0.84794	9.8	11.7
PDS5B	Q9NTI5	Sister chromatid cohesion protein PDS5 homolog B	1	13	12	11	8	10	7	12.1	11.6	164.67	1447	1447	0.927	0.86737	0.85831	0.78125	7.4	9.9
RRP12	Q5JTH9	RRP12-like protein	1	13	13	9	13	9	13	11.3	11.3	143.7	1297	1297	0.92294	0.86378	0.88351	0.84367	11.3	7.7
RAPH1	Q70E73	Ras-associated and pleckstrin homology domains-containing protein 1	1	13	12	11	9	10	8	17.6	16.9	135.25	1250	1250	0.92661	0.84042	1.0326	0.90047	11.7	15.3
CDCP1	Q9H5V8	CUB domain-containing protein 1	1	13	13	11	10	11	10	19	19	92.931	836	836	0.97195	0.739	0.65185	0.60984	15.1	14.4
PSME4	Q14997	Proteasome activator complex subunit 4	1	13	13	12	12	12	12	8.7	8.7	211.33	1843	1843	1.1173	0.94307	0.91565	1.032	8	8
TCOF1	Q13428	Treacle protein	1	13	13	7	12	7	12	12	12	152.1	1488	1488	0.97471	1.1144	0.94481	0.99615	10.1	7.1
WFS1	O76024	Wolframin	1	13	13	11	11	11	11	19.3	19.3	100.29	890	890	0.79935	0.78198	0.63325	0.68123	15.7	14.8
PPP1R13L	Q8WUF5	RelA-associated inhibitor	1	13	13	10	10	10	10	23.4	23.4	89.09	828	828	0.9177	1.0773	0.88829	0.9001	17.4	18.8
ESYT2	A0FGR8	Extended synaptotagmin-2	1	13	13	12	10	12	10	19	19	102.36	921	921	1.0948	1.0748	0.96093	1.0271	12.9	18.2
MYD88	Q99836	Myeloid differentiation primary response protein MyD88	1	13	13	10	12	10	12	58.8	58.8	33.233	296	296	1.1112	0.93542	0.9501	0.86554	52	42.9
RBMXL1	Q96E39	RNA binding motif protein, X-linked-like-1	1	13	4	12	12	3	3	35.4	9.2	42.141	390	390	0.94154	0.82589	0.81833	0.93618	33.1	33.3
UNC45A	Q9H3U1	Protein unc-45 homolog A	1	13	13	11	11	11	11	15.7	15.7	103.08	944	944	1.2724	1.1024	1.1575	1.0114	13.6	12.8
TBCE	Q15813	Tubulin-specific chaperone E	1	13	12	12	9	11	8	25.8	24.5	59.345	527	527	0.96974	0.87757	1.233	1.0241	18.8	23.1
PLS1	Q14651	Plastin-1	1	13	10	13	10	10	7	29.1	23.5	70.253	629	629	1.0994	0.88989	1.1014	1.0569	24.5	29.1
LETM1	O95202	LETM1 and EF-hand domain-containing protein 1, mitochondrial	1	13	13	8	11	8	11	20.2	20.2	83.353	739	739	1.0003	0.99832	0.91253	0.92259	17.1	11.5
EML2	O95834	Echinoderm microtubule-associated protein-like 2	1	13	13	11	11	11	11	24.8	24.8	70.678	649	649	0.87213	0.98543	0.8125	0.841	21.4	18.3
IFIT2	P09913	Interferon-induced protein with tetratricopeptide repeats 2	1	13	13	10	11	10	11	31.4	31.4	54.632	472	472	1.3951	1.0808	1.3294	1.1178	26.9	24.2
TMEM43	Q9BTV4	Transmembrane protein 43	1	13	13	9	12	9	12	31	31	44.875	400	400	0.92919	0.77657	0.64185	0.63014	24.5	25.2
MCM5	P33992	DNA replication licensing factor MCM5	1	13	13	13	10	13	10	22.8	22.8	82.285	734	734	0.90286	0.96614	0.89532	0.90126	17.8	22.8
GPD2	P43304	Glycerol-3-phosphate dehydrogenase, mitochondrial	1	13	13	12	9	12	9	20.2	20.2	80.852	727	727	0.97801	0.8687	0.89183	0.88863	12.9	18.7
IGF2BP3	O00425	Insulin-like growth factor 2 mRNA-binding protein 3	1	13	11	9	12	7	10	30.4	26.4	63.704	579	579	1.064	0.86675	0.9878	0.9221	26.9	21.2
PAPSS1	O43252	Bifunctional 3-phosphoadenosine 5-phosphosulfate synthase 1;Sulfate adenylyltransferase;Adenylyl-sulfate kinase	1	13	12	9	12	8	11	25.6	23.4	70.832	624	624	1.021	1.0102	1.0819	0.98546	23.4	19.1
TRMT10C	Q7L0Y3	Mitochondrial ribonuclease P protein 1	1	13	13	11	12	11	12	31.8	31.8	47.346	403	403	0.99206	0.92937	1.0315	0.85927	29.8	29.5
RBM25	P49756	RNA-binding protein 25	1	13	13	8	11	8	11	17.8	17.8	100.18	843	843	1.0027	0.99067	1.0737	1.03	16.8	11.3
ILK	Q13418	Integrin-linked protein kinase	1	13	13	12	8	12	8	32.3	32.3	51.419	452	452	1.1803	1.1864	0.94013	0.93029	19	29.2
NCAPG	Q9BPX3	Condensin complex subunit 3	1	13	13	12	9	12	9	15.5	15.5	114.33	1015	1015	1.2395	1.2565	1.2407	1.3027	10.8	13.4
KIAA1279	Q96EK5	KIF1-binding protein	1	13	13	11	8	11	8	30.8	30.8	71.813	621	621	0.98915	0.92928	0.98758	0.85278	16.4	27.5
NSDHL	Q15738	Sterol-4-alpha-carboxylate 3-dehydrogenase, decarboxylating	1	13	13	11	11	11	11	38.9	38.9	41.9	373	373	0.96282	0.83553	0.9434	0.8522	34.3	33.5
THOP1	P52888	Thimet oligopeptidase	1	13	13	11	12	11	12	22.2	22.2	78.839	689	689	0.96682	0.85596	0.97533	1.057	20	19.6
PPM1F	P49593	Protein phosphatase 1F	1	13	13	11	10	11	10	37.9	37.9	49.83	454	454	1.1464	0.92143	0.98496	0.91936	29.1	33
UBA2	Q9UBT2	SUMO-activating enzyme subunit 2	1	13	13	11	8	11	8	26.4	26.4	71.223	640	640	1.0413	0.92623	1.0133	1.0195	16.4	20
ALDH1B1	P30837	Aldehyde dehydrogenase X, mitochondrial	1	13	11	10	12	9	10	30.9	27.9	57.249	517	517	0.89841	0.95134	0.8124	0.88153	29.6	25.1
QDPR	P09417	Dihydropteridine reductase	1	13	13	13	11	13	11	61.5	61.5	25.789	244	244	1.0091	1.0558	1.0996	1.081	59.8	61.5
CD2AP	Q9Y5K6	CD2-associated protein	1	13	13	11	12	11	12	24.4	24.4	71.45	639	639	1.0565	1.0141	0.97696	0.95978	21.3	21.1
RAE1	P78406	mRNA export factor	1	13	13	12	12	12	12	41.3	41.3	40.968	368	368	0.96233	0.96125	0.97558	0.93956	37.8	41.3
FARSA	Q9Y285	Phenylalanine--tRNA ligase alpha subunit	1	13	13	12	9	12	9	30.9	30.9	57.563	508	508	1.1284	1.0197	0.95495	0.91858	18.9	29.1
CHP1	Q99653	Calcineurin B homologous protein 1	1	13	13	12	10	12	10	76.4	76.4	22.456	195	195	0.96207	0.93253	1.025	0.99256	52.3	76.4
CLINT1	Q14677	Clathrin interactor 1	1	13	13	12	12	12	12	25.6	25.6	68.259	625	625	1.0651	0.85915	1.0705	0.93813	22.4	22.4
RIC8A	Q9NPQ8	Synembryn-A	2	13	13	11	10	11	10	30.3	30.3	59.709	531	531;520	1.0265	1.0153	1.214	1.1617	21.8	25.2
ARMC6	Q6NXE6	Armadillo repeat-containing protein 6	1	13	13	13	9	13	9	28.1	28.1	54.141	501	501	1.079	1.0384	1.1358	1.0532	19.6	28.1
GLS	O94925	Glutaminase kidney isoform, mitochondrial	1	13	13	13	10	13	10	23.5	23.5	73.46	669	669	1.1289	0.89519	1.1317	0.88303	19.1	23.5
SQSTM1	Q13501	Sequestosome-1	1	13	13	11	13	11	13	50.2	50.2	47.687	440	440	0.91849	0.82672	0.7208	0.56936	50.2	40
YBX3	P16989	Y-box-binding protein 3	1	13	7	13	13	7	7	51.3	40.3	40.089	372	372	0.85482	0.87221	0.8226	0.78668	51.3	51.3
POTEE;POTEI;POTEF;POTEJ	Q6S8J3	POTE ankyrin domain family member E;POTE ankyrin domain family member I;POTE ankyrin domain family member F;POTE ankyrin domain family member J	13	13	2	13	13	2	2	11.8	2.4	121.36	1075	1075;1075;1075;1038;375;544;498;508;508;542;544;545;581	0.97247	0.95842	0.97034	0.9351	11.8	11.8
EIF2AK2	P19525	Interferon-induced, double-stranded RNA-activated protein kinase	1	13	13	12	11	12	11	26.1	26.1	62.094	551	551	1.0403	0.97441	1.1524	1.0712	21.6	22.3
DBNL	Q9UJU6	Drebrin-like protein	1	13	13	10	12	10	12	40.9	40.9	48.207	430	430	0.95897	0.98443	0.96551	0.96096	38.6	30
METAP2	P50579	Methionine aminopeptidase 2	1	13	13	13	9	13	9	36.2	36.2	52.891	478	478	0.89566	0.81337	0.99634	1.0079	27.4	36.2
LMAN2	Q12907	Vesicular integral-membrane protein VIP36	1	13	13	13	10	13	10	42.7	42.7	40.228	356	356	0.80142	0.752	0.6997	0.61829	26.1	42.7
PPCS	Q9HAB8	Phosphopantothenate--cysteine ligase	1	13	13	13	13	13	13	34.7	34.7	34.005	311	311	1.0453	0.95717	1.0677	0.97738	34.7	34.7
NAA10	P41227	N-alpha-acetyltransferase 10	2	13	13	13	9	13	9	56.6	56.6	26.458	235	235;229	1.1993	1.0289	1.2592	1.1082	37.4	56.6
ANP32A	P39687	Acidic leucine-rich nuclear phosphoprotein 32 family member A	3	13	11	12	8	10	7	34.5	31.7	28.585	249	249;131;234	0.95717	0.92395	0.87122	0.90803	26.5	34.5
RRM2	P31350	Ribonucleoside-diphosphate reductase subunit M2	2	13	13	12	12	12	12	37.8	37.8	44.877	389	389;351	0.93743	1.0271	0.88661	0.80676	35.5	34.4
NAGK	Q9UJ70	N-acetyl-D-glucosamine kinase	1	13	13	11	12	11	12	46.2	46.2	37.375	344	344	0.94404	0.94898	0.94818	0.93593	40.7	39.2
NUDCD1	Q96RS6	NudC domain-containing protein 1	1	13	13	11	12	11	12	24.7	24.7	66.755	583	583	1.1065	1.1178	1.1345	1.1472	22.3	23.2
DNAJC9	Q8WXX5	DnaJ homolog subfamily C member 9	1	13	13	11	9	11	9	44.6	44.6	29.909	260	260	1.1228	1.1052	1.2122	1.1313	29.2	38.8
HSP90AB2P	Q58FF8	Putative heat shock protein HSP 90-beta 2	1	13	2	13	13	2	2	22	4.5	44.348	381	381	0.92333	0.98778	1.0295	1.2253	22	22
PPP2R2A	P63151	Serine/threonine-protein phosphatase 2A 55 kDa regulatory subunit B alpha isoform	4	13	13	12	11	12	11	36.9	36.9	51.691	447	447;453;443;447	1.055	1.0006	1.0451	1.0042	31.3	32.4
NUDT21	O43809	Cleavage and polyadenylation specificity factor subunit 5	1	13	13	10	10	10	10	48	48	26.227	227	227	0.9384	0.88458	0.93444	0.87094	39.2	38.3
PSMD8	P48556	26S proteasome non-ATPase regulatory subunit 8	1	13	13	11	11	11	11	35.1	35.1	39.611	350	350	0.96468	0.96852	1.075	0.95831	35.1	30.6
TWF2	Q6IBS0	Twinfilin-2	1	13	11	12	11	10	9	46.1	42.1	39.548	349	349	0.99962	0.97567	1.0028	0.93663	36.7	44.1
SF1	Q15637	Splicing factor 1	1	13	13	12	12	12	12	25.8	25.8	68.329	639	639	0.85483	0.86354	1.0027	0.88468	25.7	21.9
RAD23A	P54725	UV excision repair protein RAD23 homolog A	1	13	10	13	11	10	8	45.5	40.8	39.609	363	363	1.0051	0.90636	0.94398	0.89864	45.5	45.5
ETFA	P13804	Electron transfer flavoprotein subunit alpha, mitochondrial	1	13	13	12	12	12	12	58.3	58.3	35.079	333	333	0.82376	0.86929	0.76817	0.87313	53.2	50.2
STOML2	Q9UJZ1	Stomatin-like protein 2, mitochondrial	1	13	13	13	12	13	12	41	41	38.534	356	356	0.95931	0.86644	0.92648	0.90492	36.2	41
UCHL3	P15374	Ubiquitin carboxyl-terminal hydrolase isozyme L3	1	13	13	11	13	11	13	60	60	26.182	230	230	1.0237	0.98339	1.0652	0.92965	60	47
RFC4	P35249	Replication factor C subunit 4	1	13	13	13	13	13	13	36.6	36.6	39.681	363	363	1.0264	1.0381	0.99743	1.0671	36.6	36.6
FAM49B	Q9NUQ9	Protein FAM49B	2	13	13	10	13	10	13	51.5	51.5	36.748	324	324;323	0.99191	0.96445	0.98812	0.89123	51.5	42
EIF4B	P23588	Eukaryotic translation initiation factor 4B	1	13	13	13	9	13	9	26.7	26.7	69.15	611	611	0.80404	0.83363	0.91462	0.8644	16.9	26.7
NOP58	Q9Y2X3	Nucleolar protein 58	1	13	13	12	11	12	11	33.3	33.3	59.578	529	529	0.98428	1.0262	0.98919	1.028	28	30.4
PSAP	P07602	Prosaposin;Saposin-A;Saposin-B-Val;Saposin-B;Saposin-C;Saposin-D	1	13	13	13	10	13	10	21.4	21.4	58.112	524	524	0.72677	0.70223	0.6066	0.54578	15.8	21.4
TECR	Q9NZ01	Very-long-chain enoyl-CoA reductase	1	13	13	11	13	11	13	35.4	35.4	36.034	308	308	0.9165	0.94389	0.89339	0.93881	35.4	32.5
SLC9A3R1	O14745	Na(+)/H(+) exchange regulatory cofactor NHE-RF1	1	13	13	9	12	9	12	43.9	43.9	38.868	358	358	0.83176	0.77946	0.72853	0.72	43.9	31.6
SFXN1	Q9H9B4	Sideroflexin-1	1	13	13	12	12	12	12	44.4	44.4	35.619	322	322	0.92897	0.93549	0.92072	0.93805	38.2	40.1
TCEB2	Q15370	Transcription elongation factor B polypeptide 2	1	13	13	11	11	11	11	66.9	66.9	13.133	118	118	1.0379	0.9315	1.0202	1.0527	61	65.3
VASP	P50552	Vasodilator-stimulated phosphoprotein	1	13	13	13	13	13	13	42.9	42.9	39.829	380	380	1.0087	0.90128	0.95801	0.8536	42.9	42.9
UAP1	Q16222	UDP-N-acetylhexosamine pyrophosphorylase;UDP-N-acetylgalactosamine pyrophosphorylase;UDP-N-acetylglucosamine pyrophosphorylase	1	13	12	13	12	12	11	24.1	21.6	58.768	522	522	1.2218	1.2285	1.197	1.2252	21.6	24.1
NANS	Q9NR45	Sialic acid synthase	1	13	13	13	12	13	12	34	34	40.307	359	359	0.91609	0.83744	0.94458	0.85312	34	34
DTYMK	P23919	Thymidylate kinase	1	13	13	13	13	13	13	55.7	55.7	23.819	212	212	1.1104	1.0059	1.1302	1.071	55.7	55.7
PSMB3	P49720	Proteasome subunit beta type-3	1	13	13	12	13	12	13	51.7	51.7	22.949	205	205	1.0143	0.95757	1.0696	0.96832	51.7	51.7
TMX1	Q9H3N1	Thioredoxin-related transmembrane protein 1	1	13	13	13	11	13	11	32.1	32.1	31.791	280	280	0.9398	0.73753	0.73481	0.65262	31.8	32.1
COPE	O14579	Coatomer subunit epsilon	1	13	13	9	13	9	13	42.9	42.9	34.482	308	308	0.95417	0.87032	0.94428	0.92452	42.9	34.7
SNX3	O60493	Sorting nexin-3	1	13	11	12	10	10	8	51.2	46.9	18.762	162	162	1.0119	1.0406	0.99625	1.0432	46.3	44.4
ASNA1	O43681	ATPase ASNA1	1	13	13	12	10	12	10	48	48	38.792	348	348	0.83969	0.82107	0.82898	0.82913	33.6	46.8
PCMT1	P22061	Protein-L-isoaspartate(D-aspartate) O-methyltransferase	1	13	13	13	13	13	13	55.9	55.9	24.636	227	227	0.96078	0.93163	0.92017	0.85062	55.9	55.9
ADK	P55263	Adenosine kinase	1	13	13	10	13	10	13	36.2	36.2	40.545	362	362	1.0109	1.0287	1.0016	0.94702	36.2	29.8
CORO1B	Q9BR76	Coronin-1B	2	13	13	12	13	12	13	28.2	28.2	54.234	489	489;1794	0.97724	0.93286	0.96743	1.0048	28.2	28.2
SSB	P05455	Lupus La protein	1	13	13	12	12	12	12	36.3	36.3	46.836	408	408	0.99215	0.99466	1.1269	1.0061	32.6	33.6
PSMA2	P25787	Proteasome subunit alpha type-2	1	13	13	11	8	11	8	49.1	49.1	25.898	234	234	0.94114	0.87799	0.99709	0.9611	43.6	41
FBL	P22087	rRNA 2-O-methyltransferase fibrillarin	1	13	11	11	12	10	10	38.6	35.2	33.784	321	321	0.89869	0.86503	0.99398	0.94064	38.6	38.6
BZW1	Q7L1Q6	Basic leucine zipper and W2 domain-containing protein 1	1	13	12	12	13	11	12	24.8	23.2	48.043	419	419	1.1241	1.0405	1.2203	1.1193	24.8	22.7
DLST	P36957	Dihydrolipoyllysine-residue succinyltransferase component of 2-oxoglutarate dehydrogenase complex, mitochondrial	1	13	12	11	10	11	10	36.4	32.9	48.755	453	453	0.96958	0.91211	0.9508	0.83122	25.4	28.5
PSME3	P61289	Proteasome activator complex subunit 3	1	13	13	13	11	13	11	51.2	51.2	29.506	254	254	1.0137	1.0721	1.0692	1.0773	43.7	51.2
TXNDC5	Q8NBS9	Thioredoxin domain-containing protein 5	1	13	13	13	13	13	13	31.9	31.9	47.628	432	432	0.95309	0.827	0.73839	0.62918	31.9	31.9
PPP2CB	P62714	Serine/threonine-protein phosphatase 2A catalytic subunit beta isoform	1	13	1	13	12	1	1	46	4.2	35.575	309	309	1.0074	1.0441	1.0499	0.98587	43.7	46
CALU	O43852	Calumenin	1	13	13	13	13	13	13	48.3	48.3	37.106	315	315	0.89549	0.78258	0.69582	0.59914	48.3	48.3
EIF3H	O15372	Eukaryotic translation initiation factor 3 subunit H	1	13	13	12	13	12	13	42.3	42.3	39.93	352	352	1.0033	0.96772	1.0382	0.98821	42.3	42.3
HNRNPF	P52597	Heterogeneous nuclear ribonucleoprotein F;Heterogeneous nuclear ribonucleoprotein F, N-terminally processed	1	13	11	12	13	10	11	39.8	33.3	45.671	415	415	0.98027	1.0278	1.0378	1.0077	39.8	37.8
PRDX5	P30044	Peroxiredoxin-5, mitochondrial	1	13	13	13	12	13	12	57.5	57.5	22.086	214	214	0.79624	0.78138	0.7879	0.77062	56.5	57.5
UBE2V2	Q15819	Ubiquitin-conjugating enzyme E2 variant 2	1	13	7	13	11	7	5	82.1	42.8	16.363	145	145	1.0348	0.95734	1.0636	0.95948	75.2	82.1
PSMA7	O14818	Proteasome subunit alpha type-7	2	13	13	12	12	12	12	56.9	56.9	27.887	248	248;256	0.98616	0.9515	1.0715	0.93798	56.5	56.9
LRRC59	Q96AG4	Leucine-rich repeat-containing protein 59	1	13	13	10	11	10	11	48.2	48.2	34.93	307	307	0.87538	0.84748	0.87919	0.8495	33.2	41.4
EIF3G	O75821	Eukaryotic translation initiation factor 3 subunit G	1	13	13	13	10	13	10	45	45	35.611	320	320	0.95098	0.96011	0.92485	0.91652	40	45
ACTR2	P61160	Actin-related protein 2	1	13	13	12	13	12	13	36	36	44.76	394	394	0.95595	0.98568	0.99876	0.95301	36	36
FEN1	P39748	Flap endonuclease 1	1	13	12	13	10	12	9	36.1	36.1	42.592	380	380	0.98133	1.0088	1.0403	0.97298	28.4	36.1
GLO1	Q04760	Lactoylglutathione lyase	1	13	13	12	11	12	11	76.6	76.6	20.777	184	184	1.0264	0.93713	1.0312	0.92136	50.5	76.1
RPL10	P27635	60S ribosomal protein L10	2	13	13	12	11	12	11	38.8	38.8	24.577	214	214;214	1.0385	0.96915	1.0485	0.9987	35.5	35
PCBP2	Q15366	Poly(rC)-binding protein 2	1	13	8	12	12	7	7	48.8	32.1	38.58	365	365	0.90767	0.9212	0.94169	0.94027	48.8	40.3
TBCA	O75347	Tubulin-specific chaperone A	1	13	13	12	12	12	12	63.9	63.9	12.855	108	108	1.036	0.9458	1.101	0.97434	63.9	63.9
RPS12	P25398	40S ribosomal protein S12	1	13	13	13	13	13	13	81.8	81.8	14.515	132	132	1.049	0.98654	1.1137	1.0316	81.8	81.8
RAB11B	Q15907	Ras-related protein Rab-11B	1	13	1	13	12	1	1	52.3	3.7	24.488	218	218	0.96288	0.91796	0.97216	0.94762	49.5	52.3
RPS16	P62249	40S ribosomal protein S16	1	13	13	13	13	13	13	58.9	58.9	16.445	146	146	0.95871	0.95279	0.98892	0.93983	58.9	58.9
RPS5	P46782	40S ribosomal protein S5;40S ribosomal protein S5, N-terminally processed	1	13	13	13	13	13	13	41.7	41.7	22.876	204	204	0.89189	0.86884	0.99087	0.95779	41.7	41.7
PTRF	Q6NZI2	Polymerase I and transcript release factor	1	13	13	12	13	12	13	27.4	27.4	43.476	390	390	1.0152	0.9959	1.0218	1.0696	27.4	27.2
RPS25	P62851	40S ribosomal protein S25	1	13	13	13	9	13	9	58.4	58.4	13.742	125	125	0.99188	0.89136	1.0687	0.94482	39.2	58.4
RPS19	P39019	40S ribosomal protein S19	1	13	13	12	12	12	12	57.9	57.9	16.06	145	145	0.99836	1.0824	1.0518	1.0707	57.2	57.9
MDH1	P40925	Malate dehydrogenase, cytoplasmic	1	13	13	11	13	11	13	44.3	44.3	36.426	334	334	1.0102	0.8985	1.0203	0.96066	44.3	38.3
HSPE1	P61604	10 kDa heat shock protein, mitochondrial	1	13	13	12	12	12	12	94.1	94.1	10.932	102	102	0.89414	0.90199	1.0124	0.98463	88.2	86.3
STMN1	P16949	Stathmin	1	13	10	13	12	10	9	49.7	41.6	17.302	149	149	0.96606	0.9008	1.0717	1.0675	49.7	49.7
PCBP1	Q15365	Poly(rC)-binding protein 1	2	13	9	13	13	9	9	55.6	42.4	37.497	356	356;403	0.90085	0.94757	0.93815	0.93617	55.6	55.6
	P0DP25		4	13	11	13	13	11	11	68.5	63.8	16.837	149	149;149;149;160	1.0109	0.9718	1.0699	0.98116	68.5	68.5
RPS27A;UBA52;UBB;UBC	P62979	Ubiquitin-40S ribosomal protein S27a;Ubiquitin;40S ribosomal protein S27a;Ubiquitin-60S ribosomal protein L40;Ubiquitin;60S ribosomal protein L40;Polyubiquitin-B;Ubiquitin;Polyubiquitin-C;Ubiquitin	4	13	13	12	11	12	11	64.7	64.7	17.965	156	156;128;229;685	0.94454	0.98127	1.105	1.1064	59	61.5
PYGM	P11217	Glycogen phosphorylase, muscle form	1	12	3	10	11	1	2	17.1	7.4	97.091	842	842	NaN	NaN	NaN	NaN	15	11.9
GOLGA3	Q08378	Golgin subfamily A member 3	1	12	12	10	9	10	9	11	11	167.35	1498	1498	1.3042	1.09	1.1626	0.77978	8.1	8.8
ARAP1	Q96P48	Arf-GAP with Rho-GAP domain, ANK repeat and PH domain-containing protein 1	1	12	12	9	11	9	11	10.4	10.4	162.19	1450	1450	0.95528	0.9819	0.94465	0.79297	9.9	7.7
PLXNB2	O15031	Plexin-B2	1	12	12	10	10	10	10	8.3	8.3	205.12	1838	1838	1.0134	0.79404	0.77271	0.63958	7	7.1
DHX29	Q7Z478	ATP-dependent RNA helicase DHX29	2	12	12	11	10	11	10	12.3	12.3	155.23	1369	1369;1386	1.0254	0.90965	1.2221	0.88471	9.3	11.5
GBF1	Q92538	Golgi-specific brefeldin A-resistance guanine nucleotide exchange factor 1	1	12	12	10	8	10	8	10.1	10.1	206.44	1859	1859	1.0918	0.95452	0.97451	0.7404	7.1	7.9
NUP160	Q12769	Nuclear pore complex protein Nup160	1	12	12	8	10	8	10	9.7	9.7	162.12	1436	1436	1.0967	1.0737	0.98132	1.0253	8.3	6.6
NUP205	Q92621	Nuclear pore complex protein Nup205	1	12	12	9	10	9	10	6.2	6.2	227.92	2012	2012	1.0832	0.86291	1.205	0.81688	5.2	4.9
USP47	Q96K76	Ubiquitin carboxyl-terminal hydrolase 47	1	12	12	8	9	8	9	10.5	10.5	157.31	1375	1375	1.0245	0.97275	1.1518	1.3796	7.9	6.7
BAZ1B	Q9UIG0	Tyrosine-protein kinase BAZ1B	1	12	12	10	8	10	8	9.6	9.6	170.9	1483	1483	0.87852	0.88814	0.96395	1.0725	6.6	8.4
WDR3	Q9UNX4	WD repeat-containing protein 3	1	12	12	9	8	9	8	15.3	15.3	106.1	943	943	1.2916	1.0331	1.0099	1.0912	11.6	13.6
AFG3L2	Q9Y4W6	AFG3-like protein 2	2	12	12	6	12	6	12	14.4	14.4	88.583	797	797;3957	0.87961	0.94291	1.0536	0.74062	14.4	7.3
DIS3	Q9Y2L1	Exosome complex exonuclease RRP44	1	12	12	7	12	7	12	15	15	109	958	958	0.98478	0.87477	1.0533	0.89387	15	9.2
LEPRE1	Q32P28	Prolyl 3-hydroxylase 1	1	12	12	7	12	7	12	23.8	23.8	83.393	736	736	0.9271	0.82964	0.72365	0.63705	23.8	11.5
EXOC7	Q9UPT5	Exocyst complex component 7	1	12	12	10	8	10	8	18.6	18.6	83.381	735	735	1.1615	1.0606	1.232	1.2586	13.6	14.7
CCDC47	Q96A33	Coiled-coil domain-containing protein 47	1	12	12	6	12	6	12	29.2	29.2	55.873	483	483	0.88685	0.74346	0.73968	0.53369	29.2	15.5
HEXB	P07686	Beta-hexosaminidase subunit beta;Beta-hexosaminidase subunit beta chain B;Beta-hexosaminidase subunit beta chain A	1	12	12	7	11	7	11	23.9	23.9	63.137	556	556	0.9278	0.86975	0.93284	0.70058	21.2	17.1
DDX19A;DDX19B	Q9NUU7	ATP-dependent RNA helicase DDX19A;ATP-dependent RNA helicase DDX19B	2	12	12	11	9	11	9	27	27	53.974	478	478;479	1.0952	1.0277	1.0838	1.0694	18	27
NMI	Q13287	N-myc-interactor	1	12	12	10	12	10	12	38.8	38.8	35.056	307	307	1.0827	0.90824	0.88132	0.84533	38.8	38.8
POLR2B	P30876	DNA-directed RNA polymerase II subunit RPB2	1	12	12	10	12	10	12	13.9	13.9	133.9	1174	1174	0.98616	0.89129	1.0802	0.79819	13.9	12.4
GNA13	Q14344	Guanine nucleotide-binding protein subunit alpha-13	1	12	12	12	9	12	9	37.1	37.1	44.049	377	377	1.0904	1.0505	1.1079	1.0996	27.9	37.1
SAMM50	Q9Y512	Sorting and assembly machinery component 50 homolog	1	12	12	7	10	7	10	30.5	30.5	51.976	469	469	0.95998	0.96763	0.90679	0.97774	24.5	18.1
DPP9	Q86TI2	Dipeptidyl peptidase 9	1	12	12	12	11	12	11	13.1	13.1	98.262	863	863	0.90973	0.83895	0.9079	0.845	13.1	13.1
TBC1D13	Q9NVG8	TBC1 domain family member 13	1	12	12	9	10	9	10	36.8	36.8	46.553	400	400	1.099	0.89697	1.1163	0.94162	30.2	26
MCMBP	Q9BTE3	Mini-chromosome maintenance complex-binding protein	1	12	12	8	11	8	11	23.4	23.4	72.979	642	642	0.95767	0.93906	1.1267	1.086	21.2	16.2
ACAD9	Q9H845	Acyl-CoA dehydrogenase family member 9, mitochondrial	1	12	12	10	5	10	5	20.5	20.5	68.76	621	621	0.85254	0.69593	0.85609	0.86895	10	18.4
EMC1	Q8N766	ER membrane protein complex subunit 1	1	12	12	11	10	11	10	12	12	111.76	993	993	0.78922	0.86982	0.7476	0.72728	10.2	10.7
CD97	P48960	CD97 antigen;CD97 antigen subunit alpha;CD97 antigen subunit beta	2	12	12	11	12	11	12	15.3	15.3	91.868	835	835;823	0.87783	0.7173	0.71165	0.54404	15.3	15.2
TCEA1	P23193	Transcription elongation factor A protein 1	2	12	12	11	10	11	10	45.2	45.2	33.969	301	301;299	1.0345	1.0618	1.0209	1.0171	39.2	40.2
SNAP23	O00161	Synaptosomal-associated protein 23	1	12	12	10	10	10	10	52.1	52.1	23.354	211	211	1.1521	1.0351	1.1161	0.97335	48.3	52.1
MAP2K1	Q02750	Dual specificity mitogen-activated protein kinase kinase 1	1	12	6	11	9	5	5	25.2	14.8	43.439	393	393	1.0269	1.0169	1.0246	0.94942	18.8	25.2
ALCAM	Q13740	CD166 antigen	1	12	12	10	12	10	12	20.1	20.1	65.102	583	583	0.8034	0.6374	0.60399	0.45897	20.1	18
PCYOX1	Q9UHG3	Prenylcysteine oxidase 1	1	12	12	8	11	8	11	27.9	27.9	56.639	505	505	0.90131	0.72565	0.80344	0.69477	25.1	17.6
CSTF3	Q12996	Cleavage stimulation factor subunit 3	1	12	12	12	10	12	10	22.9	22.9	82.921	717	717	1.0334	1.0521	1.1443	0.99936	17.2	22.9
RBM12	Q9NTZ6	RNA-binding protein 12	1	12	12	10	8	10	8	16	16	97.394	932	932	0.98672	0.9186	1.0441	0.91346	10.4	13.2
TROVE2	P10155	60 kDa SS-A/Ro ribonucleoprotein	1	12	12	11	9	11	9	26.6	26.6	60.67	538	538	1.1012	0.93782	0.9757	0.89356	20.1	24.5
CAP2	P40123	Adenylyl cyclase-associated protein 2	1	12	11	11	12	10	11	28.9	27.3	52.823	477	477	1.1283	1.3416	1.2442	1.2104	28.9	26.6
PES1	O00541	Pescadillo homolog	1	12	12	10	10	10	10	21.8	21.8	68.002	588	588	1.0521	1.1322	1.0733	0.949	17.7	19
RPN2	P04844	Dolichyl-diphosphooligosaccharide--protein glycosyltransferase subunit 2	1	12	12	10	10	10	10	24.2	24.2	69.283	631	631	0.8169	0.79016	0.69988	0.70364	19	22.7
ADPRHL2	Q9NX46	Poly(ADP-ribose) glycohydrolase ARH3	1	12	12	11	10	11	10	37.7	37.7	38.946	363	363	0.93553	0.89599	0.98518	0.90549	32.8	37.5
UBLCP1	Q8WVY7	Ubiquitin-like domain-containing CTD phosphatase 1	1	12	12	12	10	12	10	28	28	36.804	318	318	1.0758	1.0345	0.95817	0.92858	23	28
NPLOC4	Q8TAT6	Nuclear protein localization protein 4 homolog	1	12	12	8	11	8	11	20.1	20.1	68.119	608	608	1.0532	0.96875	1.0579	1.0642	17.6	15.8
COPS5	Q92905	COP9 signalosome complex subunit 5	1	12	12	12	9	12	9	34.1	34.1	37.578	334	334	0.9798	1.0243	1.0773	0.95917	30.5	34.1
BRIX1	Q8TDN6	Ribosome biogenesis protein BRX1 homolog	1	12	12	10	10	10	10	39.4	39.4	41.401	353	353	1.0562	0.97747	1.0956	1.0614	23.8	33.4
SPR	P35270	Sepiapterin reductase	1	12	12	9	11	9	11	51	51	28.048	261	261	1.1875	0.97315	1.2748	1.0698	48.7	41.8
TSG101	Q99816	Tumor susceptibility gene 101 protein	1	12	12	11	9	11	9	30	30	43.944	390	390	1.1179	1.0324	1.0237	0.97521	23.3	29.5
PSMD9	O00233	26S proteasome non-ATPase regulatory subunit 9	1	12	12	11	9	11	9	50.2	50.2	24.682	223	223	0.96353	1.0294	1.2425	1.1437	44.8	46.6
SLC16A3	O15427	Monocarboxylate transporter 4	1	12	12	9	9	9	9	21.3	21.3	49.469	465	465	0.83397	0.87824	0.73131	0.7549	15.7	19.8
C14orf166	Q9Y224	UPF0568 protein C14orf166	1	12	12	10	11	10	11	54.1	54.1	28.068	244	244	0.9968	0.95484	0.99932	0.93936	50	45.5
COPS3	Q9UNS2	COP9 signalosome complex subunit 3	1	12	12	12	8	12	8	37.1	37.1	47.873	423	423	1.063	0.9037	0.98832	0.97308	24.3	37.1
TWF1	Q12792	Twinfilin-1	1	12	10	12	12	10	10	36.9	32.9	40.282	350	350	1.1255	1.0628	1.2084	1.1132	36.9	36.9
SLC25A11	Q02978	Mitochondrial 2-oxoglutarate/malate carrier protein	1	12	12	11	11	11	11	40.1	40.1	34.061	314	314	0.99982	0.90377	0.95956	0.81683	37.3	37.6
UROD	P06132	Uroporphyrinogen decarboxylase	1	12	12	11	11	11	11	38.4	38.4	40.786	367	367	0.98178	0.95676	0.96282	0.91437	38.1	34.3
UBE2V1	Q13404	Ubiquitin-conjugating enzyme E2 variant 1	1	12	6	12	12	6	6	78.9	40.1	16.495	147	147	0.96255	0.76921	0.97229	0.82993	78.9	78.9
CCDC124	Q96CT7	Coiled-coil domain-containing protein 124	1	12	12	10	11	10	11	43.9	43.9	25.835	223	223	0.98996	1.0005	1.0468	0.94339	35.9	40.8
CSNK2A1;CSNK2A3	P68400	Casein kinase II subunit alpha;Casein kinase II subunit alpha 3	2	12	12	12	10	12	10	40.4	40.4	45.143	391	391;391	0.95592	0.90629	1.0592	0.96909	30.9	40.4
DBN1	Q16643	Drebrin	1	12	12	10	12	10	12	31.6	31.6	71.428	649	649	1.0033	0.90827	0.81443	0.90159	31.6	24.3
PACSIN2	Q9UNF0	Protein kinase C and casein kinase substrate in neurons protein 2	1	12	12	11	10	11	10	28	28	55.738	486	486	1.0925	0.95979	1.1758	1.0803	24.3	23.3
SORD	Q00796	Sorbitol dehydrogenase	1	12	12	10	12	10	12	35.9	35.9	38.324	357	357	0.99796	0.93585	1.011	0.93364	35.9	31.7
UBE2K	P61086	Ubiquitin-conjugating enzyme E2 K	1	12	12	11	10	11	10	57.5	57.5	22.406	200	200	1.0082	0.95921	1.0234	0.91302	51	52.5
AKR1C3	P42330	Aldo-keto reductase family 1 member C3	2	12	6	12	11	6	5	49.5	32.2	36.853	323	323;323	0.69175	0.67814	0.59405	0.67714	42.7	49.5
IDH3A	P50213	Isocitrate dehydrogenase [NAD] subunit alpha, mitochondrial	1	12	12	12	12	12	12	35	35	39.591	366	366	1.036	0.93845	1.0051	0.9201	35	35
RAB10	P61026	Ras-related protein Rab-10	1	12	10	12	10	10	8	50	41	22.541	200	200	1.0633	0.99737	1.0506	1.005	45	50
MAPK14	Q16539	Mitogen-activated protein kinase 14	1	12	12	12	11	12	11	33.3	33.3	41.293	360	360	1.0441	1.0545	1.1055	1.0151	30.8	33.3
ACOT7	O00154	Cytosolic acyl coenzyme A thioester hydrolase	2	12	12	11	11	11	11	32.4	32.4	41.796	380	380;252	0.79474	0.92446	0.86826	0.98385	30.5	30.3
RDH11	Q8TC12	Retinol dehydrogenase 11	1	12	12	12	11	12	11	41.8	41.8	35.386	318	318	1.0775	1.0224	1.1034	1.0179	37.1	41.8
ADH5	P11766	Alcohol dehydrogenase class-3	1	12	12	12	12	12	12	34.8	34.8	39.724	374	374	0.91945	0.98119	0.97946	1.0035	34.8	34.8
EMD	P50402	Emerin	1	12	12	12	12	12	12	49.6	49.6	28.994	254	254	1.0459	0.90172	1.0675	0.91917	49.6	49.6
RPRD1B	Q9NQG5	Regulation of nuclear pre-mRNA domain-containing protein 1B	1	12	11	11	11	11	10	37.7	33.1	36.899	326	326	1.0801	0.98544	1.1592	1.0336	37.4	33.1
PDHB	P11177	Pyruvate dehydrogenase E1 component subunit beta, mitochondrial	1	12	12	10	11	10	11	42.9	42.9	39.233	359	359	0.84291	0.84584	0.86446	0.86883	39	34
DYNC1I2	Q13409	Cytoplasmic dynein 1 intermediate chain 2	1	12	12	11	9	11	9	23.7	23.7	71.456	638	638	0.90675	0.90883	0.95293	0.87392	15	22.6
EIF3J	O75822	Eukaryotic translation initiation factor 3 subunit J	1	12	12	11	12	11	12	43.8	43.8	29.062	258	258	1.0528	1.0214	1.0911	1.0002	43.8	42.2
MCTS1	Q9ULC4	Malignant T-cell-amplified sequence 1	2	12	12	10	9	10	9	63.5	63.5	20.555	181	181;181	0.88222	0.82767	0.96283	0.91392	45.3	62.4
PFDN5	Q99471	Prefoldin subunit 5	1	12	12	12	11	12	11	75.3	75.3	17.328	154	154	0.99	0.90431	1.0613	1.0054	74.7	75.3
FABP5	Q01469	Fatty acid-binding protein, epidermal	2	12	12	12	10	12	10	80.7	80.7	15.164	135	135;101	1.072	0.96993	1.1458	1.0091	76.3	80.7
PSMD7	P51665	26S proteasome non-ATPase regulatory subunit 7	1	12	12	11	10	11	10	42.3	42.3	37.025	324	324	1.0741	1.0016	1.0592	0.91969	34.3	34.9
CAPRIN1	Q14444	Caprin-1	1	12	12	12	12	12	12	21.9	21.9	78.365	709	709	1.1393	1.1127	1.1079	1.072	21.9	21.9
UQCRC2	P22695	Cytochrome b-c1 complex subunit 2, mitochondrial	1	12	12	12	12	12	12	36.4	36.4	48.442	453	453	0.96708	0.83989	0.95543	0.92254	36.4	36.4
DLAT	P10515	Dihydrolipoyllysine-residue acetyltransferase component of pyruvate dehydrogenase complex, mitochondrial	1	12	12	10	11	10	11	21.9	21.9	68.996	647	647	0.94214	0.87302	0.87275	0.84282	19.5	16.5
SRM	P19623	Spermidine synthase	1	12	12	10	9	10	9	44.7	44.7	33.824	302	302	0.89855	0.92436	1.0149	0.97918	28.8	44.7
PRPS1	P60891	Ribose-phosphate pyrophosphokinase 1	1	12	5	12	11	5	4	48.4	20.4	34.834	318	318	1.0731	1.0517	1.0648	1.0493	43.7	48.4
RBBP4	Q09028	Histone-binding protein RBBP4	1	12	7	12	10	7	5	36.5	27.8	47.655	425	425	1.0524	1.0606	1.0842	1.1253	24.9	36.5
TUBB8	Q3ZCM7	Tubulin beta-8 chain	1	12	3	11	11	2	2	28.6	11.5	49.775	444	444	0.87908	0.97496	1.2451	1.0723	28.6	24.5
PSMA3	P25788	Proteasome subunit alpha type-3	1	12	12	11	10	11	10	47.5	47.5	28.433	255	255	1.0336	0.94595	1.0001	0.87782	39.6	47.5
MARCKS	P29966	Myristoylated alanine-rich C-kinase substrate	1	12	12	12	11	12	11	51.5	51.5	31.554	332	332	0.75598	0.82926	0.71383	0.72991	51.5	51.5
EIF5	P55010	Eukaryotic translation initiation factor 5	1	12	12	12	12	12	12	34.8	34.8	49.222	431	431	0.90247	1.1132	1.1131	1.0928	34.8	34.8
CAPNS1	P04632	Calpain small subunit 1	2	12	12	10	10	10	10	42.5	42.5	28.315	268	268;248	0.94148	0.94386	0.98645	0.90962	39.2	35.4
VAPA	Q9P0L0	Vesicle-associated membrane protein-associated protein A	1	12	11	11	12	10	11	44.2	44.2	27.893	249	249	0.89726	0.86537	0.90338	0.85643	44.2	43.8
NME1	P15531	Nucleoside diphosphate kinase A	1	12	6	12	12	6	6	70.4	39.5	17.149	152	152	1.0245	0.92631	0.99916	0.99281	70.4	70.4
PSMA5	P28066	Proteasome subunit alpha type-5	1	12	12	10	11	10	11	54.8	54.8	26.411	241	241	0.9613	0.90049	1.0345	0.90273	52.7	44
RPL17	P18621	60S ribosomal protein L17	1	12	12	11	12	11	12	57.1	57.1	21.397	184	184	0.89055	0.89425	1.0448	0.9659	57.1	56
NAP1L4	Q99733	Nucleosome assembly protein 1-like 4	1	12	10	12	10	10	8	32	29.3	42.823	375	375	0.95044	0.95841	0.95075	0.998	23.2	32
RAB1A	P62820	Ras-related protein Rab-1A	1	12	6	12	11	6	5	58.5	30.2	22.677	205	205	0.99943	0.95783	1.0049	0.93699	58.5	58.5
UBE2N;UBE2NL	P61088	Ubiquitin-conjugating enzyme E2 N;Putative ubiquitin-conjugating enzyme E2 N-like	2	12	12	12	12	12	12	65.8	65.8	17.138	152	152;153	0.96512	0.88975	0.99563	0.91092	65.8	65.8
RPL28	P46779	60S ribosomal protein L28	1	12	12	11	12	11	12	53.3	53.3	15.747	137	137	1.0361	0.95559	1.0669	1.0798	53.3	53.3
RPL13A	P40429	60S ribosomal protein L13a	2	12	12	12	10	12	10	45.8	45.8	23.577	203	203;102	0.94808	0.85975	1.0136	0.95021	38.9	45.8
PCNA	P12004	Proliferating cell nuclear antigen	1	12	12	11	12	11	12	50.2	50.2	28.768	261	261	1.0095	0.96448	1.0116	0.98482	50.2	47.5
RHOA	P61586	Transforming protein RhoA	1	12	4	12	11	4	3	49.2	21.2	21.768	193	193	0.9538	0.98932	1.0146	0.90645	46.6	49.2
RPL18	Q07020	60S ribosomal protein L18	1	12	12	12	10	12	10	51.1	51.1	21.634	188	188	1.0076	0.99137	0.98102	0.98622	43.1	51.1
RPL10A	P62906	60S ribosomal protein L10a	1	12	12	12	12	12	12	42.4	42.4	24.831	217	217	0.96368	1.0045	0.97319	0.97962	42.4	42.4
PEBP1	P30086	Phosphatidylethanolamine-binding protein 1;Hippocampal cholinergic neurostimulating peptide	1	12	12	12	10	12	10	64.2	64.2	21.057	187	187	0.91023	0.80528	0.94941	0.84972	58.3	64.2
ARHGDIA	P52565	Rho GDP-dissociation inhibitor 1	1	12	12	12	11	12	11	56.4	56.4	23.207	204	204	0.92047	0.96608	1.0018	0.96791	53.9	56.4
PRDX2	P32119	Peroxiredoxin-2	1	12	11	12	11	11	10	39.9	34.3	21.892	198	198	0.97179	0.86256	1.0088	0.873	37.9	39.9
MYL6	P60660	Myosin light polypeptide 6	1	12	9	12	9	9	6	67.5	58.9	16.93	151	151	0.9917	0.92961	1.0103	0.97371	59.6	67.5
NME2	P22392	Nucleoside diphosphate kinase B	1	12	1	12	12	1	1	71.7	9.2	17.298	152	152	0.99708	0.90835	1.0055	0.94663	71.7	71.7
HIST2H3A;H3F3A;HIST1H3A;HIST3H3;H3F3C	Q71DI3	Histone H3.2;Histone H3.3;Histone H3.1;Histone H3.1t;Histone H3.3C	5	12	6	11	11	6	5	37.5	19.9	15.388	136	136;136;136;136;135	0.92695	0.95703	0.96444	0.95249	36.8	35.3
CNOT1	A5YKK6	CCR4-NOT transcription complex subunit 1	1	11	11	5	8	5	8	5.6	5.6	266.94	2376	2376	NaN	NaN	NaN	NaN	4.1	2.4
AHCTF1	Q8WYP5	Protein ELYS	1	11	11	9	4	9	4	6.9	6.9	252.5	2266	2266	NaN	NaN	1.2484	0.87663	2.5	5.6
POLR1A	O95602	DNA-directed RNA polymerase I subunit RPA1	1	11	11	8	7	8	7	9.2	9.2	194.81	1720	1720	1.1394	0.87171	0.95649	0.73525	6	6.7
DOCK7	Q96N67	Dedicator of cytokinesis protein 7	1	11	8	8	10	5	7	6.8	5.1	242.56	2140	2140	1.0746	0.89298	1.2143	0.67837	6.4	5.1
GIGYF2	Q6Y7W6	PERQ amino acid-rich with GYF domain-containing protein 2	1	11	11	7	10	7	10	11.6	11.6	150.07	1299	1299	1.0256	0.93194	1.029	0.81048	10.5	6.9
AGO2	Q9UKV8	Protein argonaute-2	4	11	11	8	11	8	11	17.1	17.1	97.207	859	859;857;860;861	0.79772	0.84278	0.78814	0.75228	17.1	12.2
HIST2H2AC;HIST2H2AA3	Q16777	Histone H2A type 2-C;Histone H2A type 2-A	2	11	1	10	10	1	1	66.7	22.5	13.988	129	129;130	0.91881	0.9174	1.0201	0.96246	58.9	66.7
DHX16	O60231	Putative pre-mRNA-splicing factor ATP-dependent RNA helicase DHX16	1	11	10	9	9	8	8	13.6	12.8	119.26	1041	1041	0.79448	0.82033	0.86072	1.1516	11.8	11.3
TJP1	Q07157	Tight junction protein ZO-1	1	11	11	10	9	10	9	9.6	9.6	195.46	1748	1748	1.1595	0.89649	1.1231	0.80892	7.8	8.6
SEPT6	Q14141	Septin-6	1	11	6	8	9	3	5	30.4	18	49.716	434	434	0.8259	0.85927	0.79532	0.70599	27.6	22.1
SLTM	Q9NWH9	SAFB-like transcription modulator	1	11	11	6	10	6	10	11.6	11.6	117.15	1034	1034	0.98522	0.90185	0.87029	0.87774	10.4	6.9
BRD4	O60885	Bromodomain-containing protein 4	1	11	8	7	7	5	4	9.9	7.3	152.22	1362	1362	1.1013	1.2652	1.2358	0.93107	6.6	6.2
WDR6	Q9NNW5	WD repeat-containing protein 6	1	11	11	8	7	8	7	13.5	13.5	121.72	1121	1121	0.96706	0.98471	1.0669	1.0719	9.6	10.2
PTPN23	Q9H3S7	Tyrosine-protein phosphatase non-receptor type 23	1	11	11	9	8	9	8	8.5	8.5	178.97	1636	1636	1.069	0.91814	1.0283	0.99377	6.7	7
WDR62	O43379	WD repeat-containing protein 62	1	11	11	10	9	10	9	10.9	10.9	165.95	1518	1518	0.9373	1.0415	1.0372	1.2946	8.7	9.7
WDR75	Q8IWA0	WD repeat-containing protein 75	1	11	11	10	9	10	9	15.2	15.2	94.498	830	830	0.94768	0.98089	1.078	0.99955	12.8	13.3
LONP1	P36776	Lon protease homolog, mitochondrial	1	11	11	6	9	6	9	12.2	12.2	106.49	959	959	1.2647	0.94184	1.0517	0.99196	9.8	6.5
CMTR1	Q8N1G2	Cap-specific mRNA (nucleoside-2-O-)-methyltransferase 1	1	11	11	6	8	6	8	13.9	13.9	95.32	835	835	1.0409	0.76165	0.96889	0.94789	10.5	7.7
TPM1	P09493	Tropomyosin alpha-1 chain	1	11	3	11	10	3	3	21.8	9.5	32.708	284	284	1.0952	0.92103	1.1653	1.0015	21.8	21.8
FAM129A	Q9BZQ8	Protein Niban	1	11	11	10	10	10	10	13.6	13.6	103.13	928	928	1.0598	0.94608	1.1394	1.1232	12.3	12.5
NPC1	O15118	Niemann-Pick C1 protein	1	11	11	9	10	9	10	11.1	11.1	142.17	1278	1278	0.73881	0.61934	0.529	0.53137	9.2	9.4
IDH2	P48735	Isocitrate dehydrogenase [NADP], mitochondrial	1	11	10	9	10	8	9	27.9	27.9	50.909	452	452	0.7464	0.70933	0.9366	0.75224	25	25
PLRG1	O43660	Pleiotropic regulator 1	1	11	11	9	8	9	8	32.5	32.5	57.193	514	514	1.0989	1.0774	1.0033	1.0333	26.3	23.7
LZTFL1	Q9NQ48	Leucine zipper transcription factor-like protein 1	1	11	11	10	9	10	9	41.5	41.5	34.592	299	299	0.74139	0.82672	0.75434	0.93479	31.8	38.1
CCDC22	O60826	Coiled-coil domain-containing protein 22	1	11	11	6	10	6	10	24.9	24.9	70.755	627	627	0.90572	0.97356	1.1748	0.83166	23.4	14.5
DDX54	Q8TDD1	ATP-dependent RNA helicase DDX54	1	11	11	9	9	9	9	14	14	98.594	881	881	1.1404	0.98839	0.99196	0.83376	11.7	11.2
SEC23B	Q15437	Protein transport protein Sec23B	1	11	9	7	10	5	8	16.7	13.8	86.478	767	767	1.0093	0.94618	0.88819	0.94425	15	10.7
LPP	Q93052	Lipoma-preferred partner	1	11	11	7	11	7	11	29.9	29.9	65.746	612	612	0.85613	0.96471	0.90152	0.88435	29.9	16.7
OGT	O15294	UDP-N-acetylglucosamine--peptide N-acetylglucosaminyltransferase 110 kDa subunit	1	11	11	7	7	7	7	14	14	116.92	1046	1046	1.2725	1.0154	1.0218	0.81572	8.2	9.9
MRPL19	P49406	39S ribosomal protein L19, mitochondrial	1	11	11	9	10	9	10	34.6	34.6	33.535	292	292	0.98556	0.95548	0.80229	0.77061	32.2	30.8
PGAM5	Q96HS1	Serine/threonine-protein phosphatase PGAM5, mitochondrial	1	11	11	8	9	8	9	34.3	34.3	32.004	289	289	1.0441	0.93506	1.0295	1.0134	34.3	22.8
RPRD1A	Q96P16	Regulation of nuclear pre-mRNA domain-containing protein 1A	1	11	10	7	10	7	9	40.1	35.3	35.719	312	312	1.0352	0.86718	0.91188	0.89382	33.3	27.2
RABGGTA	Q92696	Geranylgeranyl transferase type-2 subunit alpha	1	11	11	8	8	8	8	18.9	18.9	65.071	567	567	1.009	0.93321	0.982	0.85388	14.3	14.1
PLOD2	O00469	Procollagen-lysine,2-oxoglutarate 5-dioxygenase 2	1	11	11	10	10	10	10	18.9	18.9	84.685	737	737	1.0735	0.78494	0.68728	0.43333	17.6	17.9
USP7	Q93009	Ubiquitin carboxyl-terminal hydrolase 7	1	11	11	10	7	10	7	13.2	13.2	128.3	1102	1102	0.85143	0.92503	1.1188	1.0837	8.7	12.2
TBCD	Q9BTW9	Tubulin-specific chaperone D	1	11	11	9	10	9	10	12.9	12.9	132.6	1192	1192	1.0506	0.95156	0.92787	0.81612	12.2	10.7
AACS	Q86V21	Acetoacetyl-CoA synthetase	1	11	11	9	8	9	8	17	17	75.143	672	672	1.066	1.0194	0.93869	0.84475	12.4	13.8
ABCF3	Q9NUQ8	ATP-binding cassette sub-family F member 3	1	11	11	9	11	9	11	18.8	18.8	79.744	709	709	1.1641	1.0919	1.1227	0.92605	18.8	16.2
NCLN	Q969V3	Nicalin	1	11	11	10	10	10	10	25.4	25.4	62.974	563	563	0.97681	0.74895	0.87043	0.65422	23.8	22.9
DDX42	Q86XP3	ATP-dependent RNA helicase DDX42	1	11	11	8	9	8	9	15.9	15.9	102.97	938	938	0.98916	1.0777	0.97681	0.99925	13.9	11
MVK	Q03426	Mevalonate kinase	1	11	11	10	11	10	11	35.1	35.1	42.45	396	396	1.0488	0.86629	0.98898	0.85286	35.1	31.1
NIF3L1	Q9GZT8	NIF3-like protein 1	1	11	11	10	8	10	8	36.6	36.6	41.968	377	377	1.1	0.85525	0.95736	0.889	27.9	33.2
TXNDC9	O14530	Thioredoxin domain-containing protein 9	1	11	11	7	9	7	9	44.7	44.7	26.534	226	226	1.1993	1.1052	1.3625	1.1598	41.6	30.1
PRPS2	P11908	Ribose-phosphate pyrophosphokinase 2	1	11	4	11	11	4	4	44.7	16.7	34.769	318	318	1.0933	1.032	1.2037	1.0602	44.7	44.7
SART1	O43290	U4/U6.U5 tri-snRNP-associated protein 1	1	11	11	10	11	10	11	18.6	18.6	90.254	800	800	0.97579	0.92367	0.96095	1.0765	18.6	17.1
STAMBP	O95630	STAM-binding protein	1	11	11	10	5	10	5	26.2	26.2	48.076	424	424	1.0619	1.1554	0.98859	0.96391	13.9	24.3
CCDC6	Q16204	Coiled-coil domain-containing protein 6	1	11	11	9	7	9	7	34.2	34.2	53.29	474	474	0.97555	1.0387	1.0704	0.97008	23.2	23.2
ADAR	P55265	Double-stranded RNA-specific adenosine deaminase	1	11	11	9	8	9	8	10.8	10.8	136.06	1226	1226	0.92505	0.95314	1.0271	1.0238	7.5	9.5
SRPK1	Q96SB4	SRSF protein kinase 1	3	11	11	9	10	9	10	19.8	19.8	74.324	655	655;688;567	1.1604	0.98829	1.0664	1.0496	19.8	18.5
BCAS2	O75934	Pre-mRNA-splicing factor SPF27	1	11	11	9	10	9	10	44.9	44.9	26.131	225	225	0.95675	1.0676	1.0143	0.92637	40	32.4
IRGQ	Q8WZA9	Immunity-related GTPase family Q protein	1	11	11	10	7	10	7	24.9	24.9	62.717	623	623	1.0233	1.2366	1.0595	0.92012	14.3	23.1
NHLRC2	Q8NBF2	NHL repeat-containing protein 2	1	11	11	9	10	9	10	18.3	18.3	79.443	726	726	1.0103	0.96705	0.96039	0.91408	16	15.4
	P0DPI2		2	11	11	11	5	11	5	43.3	43.3	28.17	268	268;268	0.85215	0.88326	0.89178	0.82844	26.9	43.3
ACYP2	P14621	Acylphosphatase-2	1	11	11	10	10	10	10	67.7	67.7	11.139	99	99	1.2785	0.92931	1.3681	1.0427	67.7	60.6
IVD	P26440	Isovaleryl-CoA dehydrogenase, mitochondrial	1	11	11	11	8	11	8	22.3	22.3	46.65	426	426	0.94503	0.88051	0.99306	0.93265	17.4	22.3
NDUFA9	Q16795	NADH dehydrogenase [ubiquinone] 1 alpha subcomplex subunit 9, mitochondrial	1	11	11	8	9	8	9	32.9	32.9	42.509	377	377	0.90022	0.80017	0.90757	0.87523	24.9	25.2
GNL1	P36915	Guanine nucleotide-binding protein-like 1	1	11	11	10	9	10	9	20.9	20.9	68.66	607	607	1.0298	0.86969	0.93086	0.99874	16.1	18
ENO2	P09104	Gamma-enolase	1	11	7	10	8	6	6	37.8	23.3	47.268	434	434	1.1187	0.90869	1.0337	0.81907	23.5	34.6
MRPL11	Q9Y3B7	39S ribosomal protein L11, mitochondrial	1	11	11	10	11	10	11	55.7	55.7	20.683	192	192	0.95828	0.93947	0.96793	0.92586	55.7	51
TOR1AIP1	Q5JTV8	Torsin-1A-interacting protein 1	1	11	10	9	9	9	8	25.7	24	66.248	583	583	0.87775	0.67847	0.57116	0.52073	22.3	20.1
XPNPEP1	Q9NQW7	Xaa-Pro aminopeptidase 1	1	11	10	6	9	5	8	20.9	19.7	69.917	623	623	0.92023	0.96229	0.89928	1.0415	18.1	8.7
SACM1L	Q9NTJ5	Phosphatidylinositide phosphatase SAC1	1	11	11	11	11	11	11	19.9	19.9	66.966	587	587	1.0976	1.1141	1.0316	1.0564	19.9	19.9
WDR82	Q6UXN9	WD repeat-containing protein 82	1	11	11	8	10	8	10	39.9	39.9	35.079	313	313	0.96975	0.96099	1.0228	0.95839	37.7	29.7
PPP1R7	Q15435	Protein phosphatase 1 regulatory subunit 7	1	11	11	11	10	11	10	35.3	35.3	41.564	360	360	0.97384	0.93919	0.98305	0.89624	30.3	35.3
TK1	P04183	Thymidine kinase, cytosolic	1	11	11	8	11	8	11	52.6	52.6	25.468	234	234	0.89315	1.2901	1.0982	1.2303	52.6	36.8
C9orf64	Q5T6V5	UPF0553 protein C9orf64	1	11	11	11	9	11	9	32.6	32.6	39.028	341	341	1.0367	0.961	0.98378	0.91225	26.7	32.6
STXBP2	Q15833	Syntaxin-binding protein 2	1	11	11	10	8	10	8	22.9	22.9	66.452	593	593	1.0494	1.0704	1.092	0.99369	15.2	21.8
SPCS2	Q15005	Signal peptidase complex subunit 2	1	11	11	10	7	10	7	40.3	40.3	25.003	226	226	0.91807	0.82408	0.77357	0.72739	27.9	39.8
RRM1	P23921	Ribonucleoside-diphosphate reductase large subunit	1	11	11	10	9	10	9	15.5	15.5	90.069	792	792	0.92689	1.1964	1.061	1.0527	13	14.3
FLOT2	Q14254	Flotillin-2	1	11	11	9	9	9	9	28.5	28.5	47.064	428	428	1.0676	0.89921	1.087	1.1416	22.9	23.4
ZFR	Q96KR1	Zinc finger RNA-binding protein	1	11	11	11	9	11	9	13.6	13.6	117.01	1074	1074	0.94281	0.98269	0.94269	0.97309	11.9	13.6
GNA11	P29992	Guanine nucleotide-binding protein subunit alpha-11	2	11	7	11	11	7	7	32.6	22	42.123	359	359;355	1.0079	1.0811	1.1017	1.0934	32.6	32.6
STT3A	P46977	Dolichyl-diphosphooligosaccharide--protein glycosyltransferase subunit STT3A	1	11	10	11	10	10	9	14.2	13.2	80.529	705	705	0.83873	0.87056	0.71163	0.68089	12.9	14.2
IDH3B	O43837	Isocitrate dehydrogenase [NAD] subunit beta, mitochondrial	1	11	11	10	10	10	10	28.8	28.8	42.183	385	385	0.95919	0.99172	0.98704	0.90338	24.4	26.5
OSGEP	Q9NPF4	Probable tRNA N6-adenosine threonylcarbamoyltransferase	1	11	11	10	9	10	9	36.7	36.7	36.426	335	335	0.96731	1.018	0.79155	0.80876	32.8	34.6
CRKL	P46109	Crk-like protein	1	11	11	11	11	11	11	45.5	45.5	33.777	303	303	0.86483	0.89408	0.94586	0.93731	45.5	45.5
PRDX4	Q13162	Peroxiredoxin-4	1	11	8	10	11	7	8	48.3	41.3	30.54	271	271	0.82268	0.73571	0.71521	0.58411	48.3	39.9
CSNK2A2	P19784	Casein kinase II subunit alpha	1	11	11	11	10	11	10	33.4	33.4	41.213	350	350	1.0345	0.96541	1.0504	0.95302	33.1	33.4
TTC1	Q99614	Tetratricopeptide repeat protein 1	1	11	11	8	9	8	9	44.5	44.5	33.526	292	292	1.0783	1.0845	1.0048	0.99022	34.6	34.2
CSTF2	P33240	Cleavage stimulation factor subunit 2	1	11	6	8	11	3	6	28.2	17.7	60.959	577	577	0.92802	0.97141	0.93628	0.9427	28.2	18.9
UMPS	P11172	Uridine 5-monophosphate synthase;Orotate phosphoribosyltransferase;Orotidine 5-phosphate decarboxylase	1	11	11	10	7	10	7	29	29	52.221	480	480	0.99916	1.0043	1.0952	1.1184	21.5	21.5
UBE2Z	Q9H832	Ubiquitin-conjugating enzyme E2 Z	1	11	11	10	9	10	9	28.5	28.5	38.21	354	354	0.86416	0.97291	1.0316	1.0523	24.3	26.3
RHEB	Q15382	GTP-binding protein Rheb	1	11	11	10	10	10	10	41.8	41.8	20.497	184	184	1.003	1.0634	1.1443	1.1256	41.8	41.8
GRB2	P62993	Growth factor receptor-bound protein 2	1	11	11	10	10	10	10	46.5	46.5	25.206	217	217	1.1126	1.1182	1.1115	1.0609	46.5	41.9
SRPR	P08240	Signal recognition particle receptor subunit alpha	1	11	11	10	9	10	9	17.6	17.6	69.81	638	638	1.0479	0.83751	0.88864	0.79659	15.4	17.6
COPS2	P61201	COP9 signalosome complex subunit 2	1	11	11	11	10	11	10	27.5	27.5	51.596	443	443	0.9961	1.0092	1.0427	0.98957	26	27.5
UFD1L	Q92890	Ubiquitin fusion degradation protein 1 homolog	1	11	11	9	11	9	11	35.5	35.5	34.5	307	307	0.83716	0.90164	0.90424	0.83943	35.5	30.3
TSN	Q15631	Translin	1	11	11	8	11	8	11	46.1	46.1	26.183	228	228	1.0504	0.95001	1.1048	0.9738	46.1	41.7
TUBG1;TUBG2	P23258	Tubulin gamma-1 chain;Tubulin gamma-2 chain	2	11	11	10	10	10	10	33.7	33.7	51.169	451	451;451	1.1027	1.0072	1.0357	1.0465	29	29.7
SDHB	P21912	Succinate dehydrogenase [ubiquinone] iron-sulfur subunit, mitochondrial	1	11	11	10	8	10	8	44.3	44.3	31.629	280	280	0.90133	0.85886	0.85216	0.78959	31.4	38.6
ZPR1	O75312	Zinc finger protein ZPR1	1	11	11	11	11	11	11	26.4	26.4	50.925	459	459	1.0103	1.0154	1.0057	1.0076	26.4	26.4
NDUFAF2	Q8N183	Mimitin, mitochondrial	1	11	11	11	9	11	9	56.2	56.2	19.856	169	169	0.82455	0.82405	0.78275	0.84205	52.1	56.2
PPP5C	P53041	Serine/threonine-protein phosphatase 5	1	11	11	9	10	9	10	25.5	25.5	56.878	499	499	1.1476	0.99305	1.0547	1.0192	25.3	20.6
EIF2B2	P49770	Translation initiation factor eIF-2B subunit beta	1	11	11	11	9	11	9	31.1	31.1	38.989	351	351	1.1019	1.0914	1.1456	1.0756	30.5	31.1
G3BP2	Q9UN86	Ras GTPase-activating protein-binding protein 2	1	11	10	9	10	8	9	22.6	20.1	54.12	482	482	1.0952	1.0495	1.1541	0.9732	22.4	19.1
OXSR1	O95747	Serine/threonine-protein kinase OSR1	1	11	7	10	9	7	6	24.3	16.3	58.022	527	527	0.98846	1.079	1.0372	0.94925	19.7	20.7
TIPRL	O75663	TIP41-like protein	1	11	11	8	10	8	10	35.7	35.7	31.444	272	272	1.1074	1.0168	1.0904	1.0906	35.7	32.4
YAP1	P46937	Transcriptional coactivator YAP1	2	11	10	10	9	9	9	42.7	41.1	54.461	504	504;1455	1.0768	0.95392	0.93579	0.95185	39.1	37.3
ATP6V1B2	P21281	V-type proton ATPase subunit B, brain isoform	2	11	11	10	9	10	9	29.7	29.7	56.5	511	511;513	1.0554	1.0462	0.87296	0.88236	24.3	25.4
SNX12	Q9UMY4	Sorting nexin-12	1	11	9	10	10	8	8	54.9	50.6	18.884	162	162	0.84586	1.0227	1.0464	0.9593	46.9	50
VDAC3	Q9Y277	Voltage-dependent anion-selective channel protein 3	1	11	11	9	10	9	10	36.7	36.7	30.658	283	283	1.0318	0.91454	0.99127	0.93052	36	30.7
VAPB	O95292	Vesicle-associated membrane protein-associated protein B/C	1	11	10	9	8	8	7	46.9	46.9	27.228	243	243	0.90236	1.0496	0.96132	0.90836	31.7	43.2
LUC7L	Q9NQ29	Putative RNA-binding protein Luc7-like 1	1	11	7	11	8	7	5	34.5	21.8	43.727	371	371	1.0849	1.204	1.0606	1.1099	23.5	34.5
GGCT	O75223	Gamma-glutamylcyclotransferase	1	11	11	11	9	11	9	61.2	61.2	21.007	188	188	1.0104	0.92931	1.0851	1.0315	52.1	61.2
RBBP7	Q16576	Histone-binding protein RBBP7	1	11	6	11	11	6	6	36.9	28.2	47.82	425	425	0.91498	0.91328	0.89965	1.0274	36.9	36.9
ECH1	Q13011	Delta(3,5)-Delta(2,4)-dienoyl-CoA isomerase, mitochondrial	1	11	11	10	11	10	11	39	39	35.816	328	328	0.89406	0.86596	0.79388	0.78522	39	36.9
CHCHD3	Q9NX63	MICOS complex subunit MIC19	1	11	11	11	9	11	9	34.8	34.8	26.152	227	227	1.0319	0.96094	1.0222	0.94052	27.3	34.8
PSPC1	Q8WXF1	Paraspeckle component 1	1	11	11	10	8	10	8	28.3	28.3	58.743	523	523	0.97488	1.0149	0.8777	0.92373	19.9	26.6
HNRNPH2	P55795	Heterogeneous nuclear ribonucleoprotein H2	1	11	6	10	11	5	6	34.1	19.8	49.263	449	449	0.94368	1.0283	0.95751	0.89025	34.1	30.3
AKR7A2	O43488	Aflatoxin B1 aldehyde reductase member 2	3	11	11	8	9	8	9	30.1	30.1	39.589	359	359;331;331	1.048	0.9371	0.9752	0.89432	28.1	22.6
PPP3CA	Q08209	Serine/threonine-protein phosphatase 2B catalytic subunit alpha isoform	2	11	6	10	11	5	6	22.6	13.1	58.687	521	521;512	0.90205	0.95385	0.97922	1.043	22.6	21.1
ADSL	P30566	Adenylosuccinate lyase	1	11	11	10	8	10	8	30	30	54.889	484	484	1.0715	1.096	1.1415	1.0404	20.2	25.6
AK2	P54819	Adenylate kinase 2, mitochondrial;Adenylate kinase 2, mitochondrial, N-terminally processed	1	11	11	10	11	10	11	63.2	63.2	26.477	239	239	0.8392	0.81111	0.79573	0.76065	63.2	56.5
MYH14	Q7Z406	Myosin-14	1	11	2	9	10	1	2	4.5	0.8	227.87	1995	1995	0.89442	1.1578	0.84595	0.99365	4.2	3.9
REXO2	Q9Y3B8	Oligoribonuclease, mitochondrial	1	11	11	11	9	11	9	45.6	45.6	26.832	237	237	1.0832	1.0084	1.0501	0.96894	38	45.6
PFDN6	O15212	Prefoldin subunit 6	1	11	11	10	10	10	10	50.4	50.4	14.582	129	129	1.0878	1.0117	1.0995	0.98866	49.6	45
TYMS	P04818	Thymidylate synthase	1	11	11	11	11	11	11	42.2	42.2	35.716	313	313	0.85303	1.2119	1.1277	1.1806	42.2	42.2
RAB1B	Q9H0U4	Ras-related protein Rab-1B	2	11	5	10	11	4	5	56.2	27.4	22.171	201	201;201	1.0055	0.92171	0.97899	0.94552	56.2	55.7
HPRT1	P00492	Hypoxanthine-guanine phosphoribosyltransferase	1	11	11	9	11	9	11	56.9	56.9	24.579	218	218	1.0505	1.0003	1.0993	1.045	56.9	45.9
PSMD4	P55036	26S proteasome non-ATPase regulatory subunit 4	2	11	11	10	11	10	11	32.9	32.9	40.736	377	377;862	1.082	0.96295	1.0509	0.96453	32.9	32.4
DDT;DDTL	P30046	D-dopachrome decarboxylase;D-dopachrome decarboxylase-like protein	2	11	11	9	10	9	10	63.6	63.6	12.712	118	118;134	1.0224	0.85973	1.0674	0.86379	56.8	63.6
RCC1	P18754	Regulator of chromosome condensation	1	11	11	11	10	11	10	35.6	35.6	44.969	421	421	1.1366	0.94149	1.0172	1.0123	33.7	35.6
NCEH1	Q6PIU2	Neutral cholesterol ester hydrolase 1	1	11	11	10	11	10	11	29.7	29.7	45.807	408	408	0.91844	0.8072	0.72968	0.70667	29.7	27.9
ALYREF	Q86V81	THO complex subunit 4	1	11	11	11	7	11	7	40.1	40.1	26.888	257	257	0.90324	0.93533	0.9717	0.96585	36.2	40.1
RCN1	Q15293	Reticulocalbin-1	1	11	11	9	11	9	11	38.4	38.4	38.89	331	331	0.92064	0.80665	0.77964	0.7557	38.4	24.8
ACAT2	Q9BWD1	Acetyl-CoA acetyltransferase, cytosolic	1	11	11	8	10	8	10	37.3	37.3	41.35	397	397	1.1065	0.96773	1.1287	1.0166	37.3	20.9
RHOG	P84095	Rho-related GTP-binding protein RhoG	1	11	10	11	11	10	10	51.8	46.1	21.308	191	191	1.0291	0.97964	1.0572	0.99332	51.8	51.8
OTUB1	Q96FW1	Ubiquitin thioesterase OTUB1	1	11	11	9	11	9	11	44.3	44.3	31.284	271	271	1.0649	0.9615	0.95298	0.8368	44.3	40.2
CFL2	Q9Y281	Cofilin-2	1	11	8	11	10	8	8	66.3	53	18.736	166	166	1.0607	0.90306	1.0527	0.94887	63.9	66.3
SRSF6	Q13247	Serine/arginine-rich splicing factor 6	2	11	10	10	10	9	9	29.7	27	39.586	344	344;494	1.0215	1.1155	1.0716	1.0927	26.2	27.6
CDV3	Q9UKY7	Protein CDV3 homolog	1	11	11	11	10	11	10	72.1	72.1	27.335	258	258	1.1031	0.96609	1.0487	0.99427	64.7	72.1
PRDX3	P30048	Thioredoxin-dependent peroxide reductase, mitochondrial	1	11	11	11	11	11	11	43.8	43.8	27.692	256	256	0.89433	0.92526	0.86831	0.86392	43.8	43.8
CAPZA1	P52907	F-actin-capping protein subunit alpha-1	1	11	10	10	10	9	9	53.8	50.3	32.922	286	286	0.99173	0.93087	0.91758	0.91472	44.8	53.1
BUB3	O43684	Mitotic checkpoint protein BUB3	1	11	11	11	11	11	11	35.1	35.1	37.154	328	328	0.9717	1.1223	1.1229	1.1021	35.1	35.1
DBI	P07108	Acyl-CoA-binding protein	1	11	11	10	11	10	11	90.8	90.8	10.044	87	87	1.0354	0.89401	1.0311	0.89897	90.8	90.8
PSMA4	P25789	Proteasome subunit alpha type-4	1	11	11	10	11	10	11	41.8	41.8	29.483	261	261	1.0397	0.96145	1.0252	0.97459	41.8	32.6
HNRNPH3	P31942	Heterogeneous nuclear ribonucleoprotein H3	1	11	10	11	11	10	10	48	45.7	36.926	346	346	1.0127	0.94191	1.0176	1.0149	48	48
EIF4H	Q15056	Eukaryotic translation initiation factor 4H	1	11	11	10	9	10	9	46.8	46.8	27.385	248	248	1.075	0.89183	1.0676	0.97347	46.8	35.1
GNB1	P62873	Guanine nucleotide-binding protein G(I)/G(S)/G(T) subunit beta-1	1	11	7	10	10	6	6	35.9	24.4	37.377	340	340	1.063	0.97695	1.1154	1.0452	28.8	35.9
FUS	P35637	RNA-binding protein FUS	1	11	9	11	10	9	8	16.7	16.7	53.425	526	526	0.81723	0.90174	0.91065	0.95434	16.7	16.7
RPL23	P62829	60S ribosomal protein L23	1	11	11	11	10	11	10	53.6	53.6	14.865	140	140	0.93312	0.92882	0.93633	0.96247	47.9	53.6
BASP1	P80723	Brain acid soluble protein 1	1	11	11	11	11	11	11	75.8	75.8	22.693	227	227	0.73623	0.75449	0.69618	0.7588	75.8	75.8
SNRPD2	P62316	Small nuclear ribonucleoprotein Sm D2	1	11	11	10	10	10	10	67.8	67.8	13.527	118	118	0.98928	0.93671	0.95918	0.92522	67.8	67.8
RPS17	P08708	40S ribosomal protein S17	1	11	11	11	8	11	8	61.5	61.5	15.55	135	135	0.95467	0.89488	0.99218	1.0282	44.4	61.5
RAC1;RAC3	P63000	Ras-related C3 botulinum toxin substrate 1;Ras-related C3 botulinum toxin substrate 3	2	11	6	11	9	6	5	65.1	34.9	21.45	192	192;192	0.83292	0.83965	0.89866	0.8207	41.7	65.1
RPL27	P61353	60S ribosomal protein L27	1	11	11	10	10	10	10	54.4	54.4	15.798	136	136	0.91381	0.86173	0.9448	0.87913	54.4	54.4
RPS14	P62263	40S ribosomal protein S14	1	11	11	11	11	11	11	43	43	16.273	151	151	0.84393	0.84234	0.91366	0.90878	43	43
RPL23A	P62750	60S ribosomal protein L23a	1	11	11	11	10	11	10	42.9	42.9	17.695	156	156	0.89898	0.85119	0.97354	0.92373	42.3	42.9
NAP1L1	P55209	Nucleosome assembly protein 1-like 1	1	11	9	11	10	9	8	30.4	27.9	45.374	391	391	0.93042	0.96194	0.94392	0.9794	22.5	30.4
S100A4	P26447	Protein S100-A4	1	11	11	9	10	9	10	58.4	58.4	11.728	101	101	0.72603	0.8445	0.72883	0.81096	58.4	52.5
RTN4	Q9NQC3	Reticulon-4	1	11	11	10	10	10	10	18.6	18.6	129.93	1192	1192	0.68584	0.83386	0.6421	0.84153	16.5	18.6
RPLP2	P05387	60S acidic ribosomal protein P2	1	11	11	11	11	11	11	82.6	82.6	11.665	115	115	0.96162	0.9219	0.99658	0.93271	82.6	82.6
MDC1	Q14676	Mediator of DNA damage checkpoint protein 1	1	10	10	7	8	7	8	13	13	226.66	2089	2089	NaN	NaN	NaN	NaN	10	9.3
JUP	P14923	Junction plakoglobin	1	10	8	8	7	6	6	14.1	11.7	81.744	745	745	0.6964	0.49519	NaN	NaN	9.5	11.9
P4HA2	O15460	Prolyl 4-hydroxylase subunit alpha-2	1	10	10	6	9	6	9	23.7	23.7	60.901	535	535	NaN	NaN	NaN	NaN	21.1	13.3
TRIP12	Q14669	E3 ubiquitin-protein ligase TRIP12	1	10	10	5	9	5	9	6.8	6.8	220.43	1992	1992	0.97182	0.90143	NaN	NaN	6.5	3.3
PTPRJ	Q12913	Receptor-type tyrosine-protein phosphatase eta	1	10	10	7	8	7	8	10.4	10.4	145.94	1337	1337	0.64916	0.67852	0.45451	0.47053	8.1	8.3
FYCO1	Q9BQS8	FYVE and coiled-coil domain-containing protein 1	1	10	10	8	6	8	6	9.3	9.3	166.98	1478	1478	0.98298	1.1566	1.0495	0.85286	5	8.6
SMARCA1	P28370	Probable global transcription activator SNF2L1	1	10	4	8	6	2	2	8.5	4	122.6	1054	1054	NaN	NaN	NaN	NaN	5.5	6.5
CDC42BPB	Q9Y5S2	Serine/threonine-protein kinase MRCK beta	1	10	7	8	4	5	2	6.8	5.3	194.31	1711	1711	1.196	2.4491	0.82154	0.66219	2.3	5.6
ARHGAP35	Q9NRY4	Rho GTPase-activating protein 35	1	10	10	8	8	8	8	9	9	170.51	1499	1499	1.1255	0.91878	0.97198	1.1099	7.1	7.3
SMCHD1	A6NHR9	Structural maintenance of chromosomes flexible hinge domain-containing protein 1	1	10	10	9	4	9	4	6.3	6.3	226.37	2005	2005	NaN	NaN	0.9777	0.73922	2.5	5.7
THOC2	Q8NI27	THO complex subunit 2	1	10	10	8	7	8	7	7.2	7.2	182.77	1593	1593	1.057	0.88015	1.0936	0.86248	4.9	6.2
SCRIB	Q14160	Protein scribble homolog	1	10	10	9	7	9	7	7.7	7.7	174.91	1630	1630	1.0645	0.71031	1.3766	1.0215	6	7.2
FAM21C;FAM21A	Q9Y4E1	WASH complex subunit FAM21C;WASH complex subunit FAM21A	2	10	10	10	9	10	9	10.2	10.2	147.15	1341	1341;1341	NaN	NaN	0.93501	0.77849	8.9	10.2
PFKM	P08237	ATP-dependent 6-phosphofructokinase, muscle type	1	10	7	7	10	4	7	17.2	13.7	85.182	780	780	1.0553	0.98632	0.85987	0.91805	17.2	10.8
CTNNB1	P35222	Catenin beta-1	1	10	8	7	8	5	7	16.9	14.6	85.496	781	781	0.83567	0.5728	0.53729	0.60233	14.3	9.9
TACC1	O75410	Transforming acidic coiled-coil-containing protein 1	1	10	8	7	8	5	7	16.4	14	87.793	805	805	0.82822	1.2503	1.0409	1.0543	13.5	10.7
AP3D1	O14617	AP-3 complex subunit delta-1	1	10	10	7	9	7	9	12.1	12.1	130.16	1153	1153	1.2445	1.1199	0.87127	0.97022	11	8.4
WDR11	Q9BZH6	WD repeat-containing protein 11	1	10	10	6	9	6	9	10.1	10.1	136.68	1224	1224	1.0253	1.0426	0.91614	0.88748	9.2	5.5
CCAR1	Q8IX12	Cell division cycle and apoptosis regulator protein 1	1	10	10	4	9	4	9	10.7	10.7	132.82	1150	1150	0.86215	0.91528	1.0216	1.0008	9.8	3.8
ICAM1	P05362	Intercellular adhesion molecule 1	1	10	10	6	9	6	9	24.4	24.4	57.825	532	532	0.79195	0.53291	0.72449	0.40616	22.4	14.5
MMS19	Q96T76	MMS19 nucleotide excision repair protein homolog	1	10	10	8	8	8	8	11.8	11.8	113.29	1030	1030	NaN	NaN	1.5782	1.4364	8.5	9.9
OPTN	Q96CV9	Optineurin	1	10	10	6	9	6	9	18.2	18.2	65.921	577	577	1.0486	0.93953	1.1701	0.9212	16.6	12
KDELC2	Q7Z4H8	KDEL motif-containing protein 2	1	10	10	6	9	6	9	26.4	26.4	58.572	507	507	1.0554	0.98318	0.68002	0.51647	22.5	16.2
KTI12	Q96EK9	Protein KTI12 homolog	1	10	10	5	9	5	9	39	39	38.615	354	354	1.0911	0.99551	1.0061	0.78176	36.2	20.9
LSS	P48449	Lanosterol synthase	1	10	10	4	9	4	9	16.5	16.5	83.308	732	732	1.0098	1.0147	0.88812	0.79664	15.4	6.6
FMNL1	O95466	Formin-like protein 1	3	10	10	4	8	4	8	8.9	8.9	121.85	1100	1100;1086;1028	0.92457	0.95253	1.0458	1.2305	7.5	3.4
PML	P29590	Protein PML	1	10	10	6	9	6	9	14.3	14.3	97.55	882	882	0.78306	0.82975	0.78702	0.86386	12.9	8.4
EFHD1	Q9BUP0	EF-hand domain-containing protein D1	1	10	8	10	7	8	5	54.4	45.6	26.927	239	239	1.147	1.1907	1.0173	1.1946	32.2	54.4
LLGL1	Q15334	Lethal(2) giant larvae protein homolog 1	1	10	10	10	9	10	9	15.1	15.1	115.42	1064	1064	0.9428	0.96596	0.89863	1.0924	14	15.1
TAP2	Q03519	Antigen peptide transporter 2	1	10	10	7	7	7	7	16.8	16.8	75.663	686	686	0.9265	1.0097	0.94036	0.89212	11.5	12.1
KIAA0020	Q15397	Pumilio domain-containing protein KIAA0020	1	10	10	4	8	4	8	14.8	14.8	73.584	648	648	1.2143	1.184	1.1882	1.1531	13.4	6.2
NDUFA12	Q9UI09	NADH dehydrogenase [ubiquinone] 1 alpha subcomplex subunit 12	1	10	10	6	9	6	9	71	71	17.114	145	145	0.90911	0.8646	0.79192	0.81635	71	40.7
ANO10	Q9NW15	Anoctamin-10	1	10	10	8	8	8	8	14.4	14.4	76.328	660	660	1.0576	0.99963	1.026	1.0993	10.6	12.3
CRYZL1	O95825	Quinone oxidoreductase-like protein 1	1	10	10	8	9	8	9	33.8	33.8	38.696	349	349	1.0665	0.92341	1.0526	1.0081	30.4	28.4
TMX3	Q96JJ7	Protein disulfide-isomerase TMX3	1	10	10	5	7	5	7	29.7	29.7	51.871	454	454	1.0091	0.84061	0.75998	0.69719	22	13.9
CDKN2AIP	Q9NXV6	CDKN2A-interacting protein	1	10	10	8	10	8	10	24	24	61.124	580	580	1.061	0.93801	0.81455	0.99996	24	19.5
PTPN2	P17706	Tyrosine-protein phosphatase non-receptor type 2	1	10	10	9	4	9	4	28.7	28.7	48.473	415	415	NaN	NaN	1.0478	1.0147	12.5	24.1
MRPS31	Q92665	28S ribosomal protein S31, mitochondrial	1	10	10	7	6	7	6	24.6	24.6	45.318	395	395	1.1693	1.0785	0.94506	0.82765	16.7	20.8
PWP2	Q15269	Periodic tryptophan protein 2 homolog	1	10	10	7	10	7	10	10.4	10.4	102.45	919	919	1.0176	1.2008	0.95469	1.0713	10.4	8.3
PMM2	O15305	Phosphomannomutase 2	1	10	9	7	10	6	9	46.3	43.5	28.082	246	246	0.90171	0.82582	0.86057	0.83114	46.3	31.7
STT3B	Q8TCJ2	Dolichyl-diphosphooligosaccharide--protein glycosyltransferase subunit STT3B	1	10	9	9	9	8	8	10.8	9.9	93.673	826	826	0.75295	0.73885	0.65479	0.64875	9	10.4
NIT1	Q86X76	Nitrilase homolog 1	1	10	10	5	10	5	10	42.5	42.5	35.896	327	327	1.0621	0.9433	0.8996	0.8476	42.5	17.1
ATAD3B	Q5T9A4	ATPase family AAA domain-containing protein 3B	1	10	1	8	10	1	1	17	1.9	72.572	648	648	1.0371	1.0455	0.84396	0.94948	17	14.2
GNL3	Q9BVP2	Guanine nucleotide-binding protein-like 3	1	10	10	7	6	7	6	23.3	23.3	61.992	549	549	NaN	NaN	1.0612	0.88493	13.8	14.2
CLPTM1	O96005	Cleft lip and palate transmembrane protein 1	1	10	10	10	6	10	6	20.8	20.8	76.096	669	669	0.75058	0.77893	0.48276	0.5029	12.1	20.8
SNX5	Q9Y5X3	Sorting nexin-5	1	10	10	9	7	9	7	25.2	25.2	46.816	404	404	0.99832	1.015	1.0302	1.0377	18.6	23.5
TRIP13	Q15645	Pachytene checkpoint protein 2 homolog	1	10	10	7	7	7	7	23.8	23.8	48.55	432	432	1.2081	1.1604	1.167	1.1139	19.7	14.6
TTLL12	Q14166	Tubulin--tyrosine ligase-like protein 12	1	10	10	8	9	8	9	20.8	20.8	74.403	644	644	0.93908	0.80209	1.1042	0.82691	16.8	15.5
LACTB2	Q53H82	Beta-lactamase-like protein 2	1	10	10	9	8	9	8	36.8	36.8	32.805	288	288	1.1124	1.126	1.1696	0.98589	31.9	36.8
RDH14	Q9HBH5	Retinol dehydrogenase 14	1	10	10	7	10	7	10	41.4	41.4	36.864	336	336	0.92788	0.88287	1.0988	1.0397	41.4	27.1
GMPPA	Q96IJ6	Mannose-1-phosphate guanyltransferase alpha	1	10	10	8	9	8	9	31.4	31.4	46.291	420	420	1.0604	0.88326	1.0025	0.85617	27.6	25.2
MRPL39	Q9NYK5	39S ribosomal protein L39, mitochondrial	1	10	10	8	9	8	9	30.5	30.5	38.711	338	338	0.9341	0.92938	1.0018	0.99183	26	24.6
DDX47	Q9H0S4	Probable ATP-dependent RNA helicase DDX47	1	10	10	6	9	6	9	31.2	31.2	50.646	455	455	1.1624	1.0396	0.99282	0.89495	28.8	19.1
SARS2	Q9NP81	Serine--tRNA ligase, mitochondrial	1	10	10	8	7	8	7	27	27	58.282	518	518	0.91818	0.86877	0.84584	0.88166	19.9	22.2
SART3	Q15020	Squamous cell carcinoma antigen recognized by T-cells 3	1	10	10	8	8	8	8	16.8	16.8	109.93	963	963	1.0507	0.96357	0.96543	0.82872	11.5	14.3
PDE12	Q6L8Q7	2,5-phosphodiesterase 12	1	10	10	8	9	8	9	25.5	25.5	67.351	609	609	0.84609	1.1358	1.1088	0.99273	23.5	21.8
GNAI3	P08754	Guanine nucleotide-binding protein G(k) subunit alpha	1	10	5	9	9	4	4	33.1	18.1	40.532	354	354	1.0942	1.1248	1.1138	1.1023	28.5	29.4
GMPR2	Q9P2T1	GMP reductase 2	1	10	8	8	9	6	7	33.9	30.7	37.874	348	348	0.98034	0.82658	1.0544	0.84614	31.9	27.6
FHL2	Q14192	Four and a half LIM domains protein 2	1	10	10	7	10	7	10	39.1	39.1	32.193	279	279	1.0209	1.0805	1.1133	0.83192	39.1	29.7
AHCYL1;AHCYL2	O43865	Putative adenosylhomocysteinase 2;Putative adenosylhomocysteinase 3	2	10	10	10	8	10	8	19.4	19.4	58.951	530	530;611	0.99558	1.1717	1.0888	1.227	15.5	19.4
SH3KBP1	Q96B97	SH3 domain-containing kinase-binding protein 1	1	10	10	8	9	8	9	19.7	19.7	73.125	665	665	0.93956	0.79966	0.90532	0.92903	18.2	15.5
ASPSCR1	Q9BZE9	Tether containing UBX domain for GLUT4	1	10	10	8	8	8	8	32.5	32.5	60.182	553	553	0.794	0.81616	0.77271	0.90732	27.7	26.6
DERA	Q9Y315	Deoxyribose-phosphate aldolase	1	10	10	7	9	7	9	42.5	42.5	35.23	318	318	0.94578	0.93907	1.0491	1.2323	37.4	31.8
GATAD2A	Q86YP4	Transcriptional repressor p66-alpha	1	10	9	10	8	9	7	23.2	21.5	68.062	633	633	0.90493	1.1507	0.89167	0.91461	18.6	23.2
CMBL	Q96DG6	Carboxymethylenebutenolidase homolog	1	10	10	6	10	6	10	35.9	35.9	28.048	245	245	1.0313	0.9256	0.94587	0.92539	35.9	24.9
DAP3	P51398	28S ribosomal protein S29, mitochondrial	1	10	10	10	7	10	7	25.4	25.4	45.566	398	398	0.92369	0.94979	0.92678	0.98193	18.3	25.4
DNAJC3	Q13217	DnaJ homolog subfamily C member 3	1	10	10	8	7	8	7	24	24	57.579	504	504	1.0773	0.7732	0.67198	0.60806	16.5	18.7
IDH3G	P51553	Isocitrate dehydrogenase [NAD] subunit gamma, mitochondrial	1	10	10	8	10	8	10	28.2	28.2	42.794	393	393	1.0256	0.99307	0.95871	1.0008	28.2	20.1
MRPL13	Q9BYD1	39S ribosomal protein L13, mitochondrial	1	10	10	10	7	10	7	56.2	56.2	20.692	178	178	0.90749	0.96883	0.89796	0.91738	38.2	56.2
RNASEH2A	O75792	Ribonuclease H2 subunit A	1	10	10	8	9	8	9	36.1	36.1	33.395	299	299	0.87225	0.9764	1.0537	0.94815	33.4	30.1
PLIN2	Q99541	Perilipin-2	1	10	10	9	6	9	6	32.5	32.5	48.075	437	437	0.92175	1.0556	1.0398	1.053	18.1	29.5
FTSJ3	Q8IY81	pre-rRNA processing protein FTSJ3	1	10	10	8	8	8	8	17.2	17.2	96.557	847	847	1.1863	0.97751	1.0703	0.99985	13.7	13.6
NDUFS2	O75306	NADH dehydrogenase [ubiquinone] iron-sulfur protein 2, mitochondrial	1	10	10	10	6	10	6	25.9	25.9	52.545	463	463	1.0287	0.95728	0.79994	0.76007	13.4	25.9
SPATS2L	Q9NUQ6	SPATS2-like protein	1	10	10	9	7	9	7	25.4	25.4	61.728	558	558	0.98115	1.195	1.0808	1.0397	19.7	23.8
KIF2C	Q99661	Kinesin-like protein KIF2C	2	10	10	9	5	9	5	18.8	18.8	81.312	725	725;673	1.2359	1.1683	1.4015	1.8093	9.2	15.9
UQCRFS1;UQCRFS1P1	P47985	Cytochrome b-c1 complex subunit Rieske, mitochondrial;Cytochrome b-c1 complex subunit 11;Putative cytochrome b-c1 complex subunit Rieske-like protein 1	2	10	10	7	8	7	8	34.7	34.7	29.668	274	274;283	0.93484	0.92272	0.9215	0.81032	21.9	34.7
NDUFS3	O75489	NADH dehydrogenase [ubiquinone] iron-sulfur protein 3, mitochondrial	1	10	10	9	8	9	8	39.8	39.8	30.241	264	264	0.86387	0.84965	0.87528	0.85166	39	37.1
SLC25A1	P53007	Tricarboxylate transport protein, mitochondrial	1	10	10	8	8	8	8	28.9	28.9	34.012	311	311	0.93062	0.88997	0.84805	0.77614	25.4	26.4
NCAPH	Q15003	Condensin complex subunit 2	1	10	10	9	7	9	7	16.2	16.2	82.562	741	741	1.215	1.3168	1.286	1.3174	13.6	14.7
DIMT1	Q9UNQ2	Probable dimethyladenosine transferase	1	10	10	10	9	10	9	37.1	37.1	35.236	313	313	1.0313	1.1063	1.0061	1.0076	37.1	37.1
CLPP	Q16740	ATP-dependent Clp protease proteolytic subunit, mitochondrial	1	10	10	8	9	8	9	37.5	37.5	30.18	277	277	0.89469	0.88388	0.85622	0.88568	36.8	31
HMOX2	P30519	Heme oxygenase 2	1	10	10	9	9	9	9	36.4	36.4	36.032	316	316	1.0025	0.97588	1.1042	0.98389	32.3	32.3
RHOC	P08134	Rho-related GTP-binding protein RhoC	1	10	2	10	10	2	2	40.4	12.4	22.006	193	193	1.0473	0.93798	1.0673	0.96713	40.4	40.4
ATP6V1E1	P36543	V-type proton ATPase subunit E 1	2	10	10	9	9	9	9	37.6	37.6	26.145	226	226;226	1.0236	0.97487	1.0201	0.89079	37.2	31.4
VPS28	Q9UK41	Vacuolar protein sorting-associated protein 28 homolog	1	10	10	7	9	7	9	50.2	50.2	25.425	221	221	1.036	0.95989	0.97197	1.0188	43.9	42.1
GBP1	P32455	Interferon-induced guanylate-binding protein 1	2	10	9	8	9	7	8	17.2	15.2	67.93	592	592;595	0.91532	0.95502	0.95755	0.89871	14	13.3
VPS4A	Q9UN37	Vacuolar protein sorting-associated protein 4A	1	10	7	8	8	5	6	25.9	19.7	48.897	437	437	1.0114	0.99475	1.0782	0.99508	21.5	19
GALK1	P51570	Galactokinase	1	10	10	9	10	9	10	28.6	28.6	42.272	392	392	0.94059	0.91296	0.90265	0.85529	28.6	24
LUC7L2	Q9Y383	Putative RNA-binding protein Luc7-like 2	1	10	6	10	9	6	6	30.9	18.9	46.513	392	392	1.025	1.038	1.1095	0.951	26.5	30.9
PBK	Q96KB5	Lymphokine-activated killer T-cell-originated protein kinase	1	10	10	9	8	9	8	31.4	31.4	36.085	322	322	1.1144	1.3153	1.4256	1.4798	23.3	31.4
WDR5	P61964	WD repeat-containing protein 5	1	10	10	9	10	9	10	41.6	41.6	36.588	334	334	0.99629	0.96718	0.98788	0.97126	41.6	38.3
STK24	Q9Y6E0	Serine/threonine-protein kinase 24;Serine/threonine-protein kinase 24 36 kDa subunit;Serine/threonine-protein kinase 24 12 kDa subunit	1	10	4	8	7	4	2	22.1	12.4	49.307	443	443	1.0633	1.1032	1.0182	1.0119	13.8	19.6
HSDL2	Q6YN16	Hydroxysteroid dehydrogenase-like protein 2	1	10	10	10	8	10	8	29.2	29.2	45.394	418	418	1.008	0.93658	1.0607	0.82152	22.7	29.2
PICALM	Q13492	Phosphatidylinositol-binding clathrin assembly protein	1	10	10	9	8	9	8	21.2	21.2	70.754	652	652	1.0449	1.0463	0.89555	0.85721	12	21.2
ACBD3	Q9H3P7	Golgi resident protein GCP60	1	10	10	9	8	9	8	28.4	28.4	60.593	528	528	0.8144	0.931	0.86825	0.84313	24.8	26.7
CRTAP	O75718	Cartilage-associated protein	1	10	10	8	8	8	8	28.4	28.4	46.561	401	401	0.93596	0.74918	0.82287	0.65475	23.7	21.4
SNX6	Q9UNH7	Sorting nexin-6;Sorting nexin-6, N-terminally processed	1	10	10	7	10	7	10	28.1	28.1	46.648	406	406	0.96154	0.86977	1.0391	0.95286	28.1	21.7
UCHL5	Q9Y5K5	Ubiquitin carboxyl-terminal hydrolase isozyme L5	1	10	10	9	9	9	9	32.2	32.2	37.606	329	329	1.0418	1.0133	1.0579	0.9771	30.1	28.9
SLC9A3R2	Q15599	Na(+)/H(+) exchange regulatory cofactor NHE-RF2	1	10	10	9	8	9	8	31.8	31.8	37.413	337	337	1.0676	1.0377	0.87629	0.90804	27.3	31.8
CTBP1	Q13363	C-terminal-binding protein 1	1	10	7	9	9	6	6	24.3	18.2	47.535	440	440	0.95566	0.96299	0.94389	0.93044	20.2	22
DHPS	P49366	Deoxyhypusine synthase	1	10	10	9	9	9	9	29.5	29.5	40.97	369	369	0.96147	0.98943	0.80534	0.91695	26	29.5
DDAH2	O95865	N(G),N(G)-dimethylarginine dimethylaminohydrolase 2	1	10	9	8	10	7	9	46	43.2	29.644	285	285	0.91615	0.8982	0.88618	0.82445	46	36.5
GMPPB	Q9Y5P6	Mannose-1-phosphate guanyltransferase beta	1	10	10	9	10	9	10	35	35	39.834	360	360	0.93811	0.86992	0.86702	0.83335	35	32.8
GNAS	Q5JWF2	Guanine nucleotide-binding protein G(s) subunit alpha isoforms XLas	2	10	9	10	7	9	6	9.7	8.7	111.02	1037	1037;381	1.1762	1.0804	1.172	1.1364	7.4	9.7
POLR1C	O15160	DNA-directed RNA polymerases I and III subunit RPAC1	1	10	10	10	9	10	9	38.7	38.7	39.249	346	346	1.0877	1.0857	1.0136	1.1269	35.5	38.7
DFNA5	O60443	Non-syndromic hearing impairment protein 5	1	10	10	9	10	9	10	23.2	23.2	54.554	496	496	1.0706	1.0272	1.1331	1.0165	23.2	23.2
CTBP2	P56545	C-terminal-binding protein 2	1	10	7	10	9	7	6	24.5	18.4	48.944	445	445	1.0511	0.99897	0.98247	0.93512	24.5	24.5
CSTF1	Q05048	Cleavage stimulation factor subunit 1	1	10	10	10	9	10	9	28.5	28.5	48.357	431	431	1.1162	0.92653	1.0998	1.0821	26.9	28.5
CAPZA2	P47755	F-actin-capping protein subunit alpha-2	1	10	9	10	10	9	9	47.9	44.4	32.949	286	286	0.92927	0.92511	0.91963	0.89356	47.9	47.9
TIAL1	Q01085	Nucleolysin TIAR	1	10	6	8	10	4	6	32.8	23.7	41.59	375	375	1.0544	0.98539	1.0865	0.99916	32.8	28
ESD	P10768	S-formylglutathione hydrolase	1	10	10	10	9	10	9	45	45	31.462	282	282	0.88192	0.94927	0.85981	0.8397	36.9	45
SNRPA1	P09661	U2 small nuclear ribonucleoprotein A	1	10	10	8	9	8	9	36.9	36.9	28.415	255	255	1.0425	1.0514	1.0005	1.0009	32.2	31
SH3GLB1	Q9Y371	Endophilin-B1	1	10	9	10	8	9	7	21.1	18.9	40.796	365	365	1.0214	1.012	1.101	1.0765	18.6	21.1
ARHGDIB	P52566	Rho GDP-dissociation inhibitor 2	1	10	10	9	8	9	8	51.7	51.7	22.988	201	201	0.87451	0.881	1.0178	0.88023	36.8	47.3
C19orf43	Q9BQ61	Uncharacterized protein C19orf43	1	10	10	8	8	8	8	41.5	41.5	18.419	176	176	0.98042	0.95122	0.9802	0.99603	40.3	37.5
SLC25A22	Q9H936	Mitochondrial glutamate carrier 1	2	10	10	10	9	10	9	32.8	32.8	34.47	323	323;315	1.0198	0.95434	0.93396	0.9122	32.8	32.8
COPS6	Q7L5N1	COP9 signalosome complex subunit 6	1	10	10	9	8	9	8	36.7	36.7	36.163	327	327	0.9852	1.0441	1.0636	0.92897	34.3	35.2
ERP44	Q9BS26	Endoplasmic reticulum resident protein 44	1	10	10	9	9	9	9	30.3	30.3	46.971	406	406	0.95878	0.82953	0.75376	0.67698	22.7	28.6
DCPS	Q96C86	m7GpppX diphosphatase	1	10	10	9	9	9	9	32.9	32.9	38.608	337	337	0.97512	0.91508	1.0422	0.94046	32.6	27.3
HEBP1	Q9NRV9	Heme-binding protein 1	1	10	10	10	8	10	8	74.6	74.6	21.097	189	189	1.1045	0.96312	1.1802	1.0155	55	74.6
HDAC2	Q92769	Histone deacetylase 2	1	10	6	8	10	4	6	27.3	18	55.364	488	488	1.0073	1.0297	0.94751	0.91791	27.3	20.1
DNAJA2	O60884	DnaJ homolog subfamily A member 2	1	10	10	9	9	9	9	32.5	32.5	45.745	412	412	1.0028	0.91303	1.1083	0.97458	28.2	25.5
SRI	P30626	Sorcin	1	10	10	8	9	8	9	61.1	61.1	21.676	198	198	1.0443	0.98069	1.0362	0.93341	57.1	44.4
NUP50	Q9UKX7	Nuclear pore complex protein Nup50	1	10	10	8	10	8	10	26.5	26.5	50.144	468	468	1.0517	0.94748	1.1985	1.2208	26.5	20.7
GRPEL1	Q9HAV7	GrpE protein homolog 1, mitochondrial	1	10	10	8	10	8	10	47.9	47.9	24.279	217	217	0.9439	0.94303	1.0005	0.90274	47.9	42.9
DLD	P09622	Dihydrolipoyl dehydrogenase, mitochondrial	1	10	10	9	10	9	10	26.1	26.1	54.177	509	509	0.88182	0.83923	0.80426	0.86028	26.1	23.4
FAM50A	Q14320	Protein FAM50A	2	10	10	9	9	9	9	29.5	29.5	40.241	339	339;325	1.1458	1.1285	1.1395	1.1132	26.3	27.4
AIP	O00170	AH receptor-interacting protein	1	10	10	9	10	9	10	36.7	36.7	37.664	330	330	0.87346	0.80476	0.84461	0.86593	36.7	36.1
SMS	P52788	Spermine synthase	1	10	10	9	9	9	9	25.1	25.1	41.268	366	366	0.98559	0.90786	0.97506	1.003	23	22.7
LMAN1	P49257	Protein ERGIC-53	1	10	10	10	10	10	10	24.5	24.5	57.548	510	510	0.92449	0.76689	0.71617	0.60311	24.5	24.5
NPC2	P61916	Epididymal secretory protein E1	1	10	10	10	10	10	10	51.7	51.7	16.57	151	151	0.76522	0.67724	0.6631	0.60432	51.7	51.7
PYCR2	Q96C36	Pyrroline-5-carboxylate reductase 2	1	10	9	10	10	9	9	31.2	27.2	33.637	320	320	0.91362	0.90676	0.8384	0.95298	31.2	31.2
VAMP2	P63027	Vesicle-associated membrane protein 2	2	10	4	10	9	4	4	70.7	39.7	12.663	116	116;118	1.1384	0.90482	1.1025	0.89559	70.7	70.7
DECR1	Q16698	2,4-dienoyl-CoA reductase, mitochondrial	1	10	10	9	9	9	9	38.8	38.8	36.067	335	335	0.90682	0.87414	0.89065	0.82626	31.9	33.4
PGRMC1	O00264	Membrane-associated progesterone receptor component 1	1	10	9	9	8	8	7	47.2	42.6	21.671	195	195	0.86293	0.91479	1.0396	1.035	32.8	47.2
CSRP1	P21291	Cysteine and glycine-rich protein 1	1	10	10	9	9	9	9	56	56	20.567	193	193	1.2436	1.0288	1.1756	0.9768	47.2	55.4
AK1	P00568	Adenylate kinase isoenzyme 1	2	10	10	10	8	10	8	43.8	43.8	21.635	194	194;562	0.88909	0.89528	0.88865	0.88462	39.7	43.8
ACTL6A	O96019	Actin-like protein 6A	2	10	10	9	8	9	8	31.9	31.9	47.46	429	429;426	0.96768	1.0047	0.97428	1.009	28.9	29.6
U2AF1;U2AF1L4	Q01081	Splicing factor U2AF 35 kDa subunit;Splicing factor U2AF 26 kDa subunit	2	10	10	9	9	9	9	45	45	27.872	240	240;220	1.0063	0.97252	0.99035	0.97879	35	45
PBDC1	Q9BVG4	Protein PBDC1	1	10	10	10	9	10	9	40.3	40.3	26.056	233	233	1.1047	1.0675	1.0566	1.0386	40.3	40.3
EIF1	P41567	Eukaryotic translation initiation factor 1	1	10	2	9	10	2	2	77.9	26.5	12.732	113	113	1.0798	1.0636	1.1054	1.1623	77.9	77
HLA-A	P04439	HLA class I histocompatibility antigen, A-3 alpha chain	3	10	4	10	9	4	4	26.6	8.8	40.84	365	365;362;346	0.65058	0.49947	0.54125	0.42045	26.6	26.6
HSD17B12	Q53GQ0	Very-long-chain 3-oxoacyl-CoA reductase	1	10	10	9	10	9	10	31.4	31.4	34.324	312	312	0.94065	0.99994	0.95509	0.98749	31.4	29.2
ARPC5	O15511	Actin-related protein 2/3 complex subunit 5	1	10	9	9	7	8	6	66.9	66.9	16.32	151	151	1.0227	0.94667	0.90847	0.89068	51	62.3
SH3BGRL	O75368	SH3 domain-binding glutamic acid-rich-like protein	1	10	10	10	10	10	10	85.1	85.1	12.774	114	114	0.92136	0.91296	0.93293	0.8533	85.1	85.1
CMPK1	P30085	UMP-CMP kinase	1	10	10	10	7	10	7	56.1	56.1	22.222	196	196	0.96366	0.94757	1.0181	0.96432	46.9	56.1
PFDN1	O60925	Prefoldin subunit 1	1	10	10	9	9	9	9	52.5	52.5	14.21	122	122	1.0626	1.0093	1.1603	0.97617	52.5	52.5
SNRPB;SNRPN	P14678	Small nuclear ribonucleoprotein-associated proteins B and B;Small nuclear ribonucleoprotein-associated protein N	2	10	10	10	10	10	10	39.6	39.6	24.61	240	240;240	0.90701	0.92216	1.0016	0.93157	39.6	39.6
COX4I1	P13073	Cytochrome c oxidase subunit 4 isoform 1, mitochondrial	1	10	10	8	10	8	10	40.2	40.2	19.576	169	169	0.90105	0.84164	0.94159	0.91616	40.2	40.2
TBCB	Q99426	Tubulin-folding cofactor B	1	10	10	10	7	10	7	41.4	41.4	27.325	244	244	0.98412	0.98897	1.0965	1.0156	30.3	41.4
UBE2M	P61081	NEDD8-conjugating enzyme Ubc12	1	10	10	10	10	10	10	43.7	43.7	20.9	183	183	0.98637	0.91755	1.0518	0.97684	43.7	43.7
HIST1H2AC;HIST3H2A;HIST1H2AB	Q93077	Histone H2A type 1-C;Histone H2A type 3;Histone H2A type 1-B/E	3	10	1	9	9	1	1	69.2	8.5	14.105	130	130;130;130	0.9185	0.98598	1.0617	0.8372	61.5	66.2
APRT	P07741	Adenine phosphoribosyltransferase	1	10	10	10	9	10	9	70	70	19.608	180	180	0.87422	0.91048	0.97066	0.85599	64.4	70
HNRNPDL	O14979	Heterogeneous nuclear ribonucleoprotein D-like	1	10	9	9	10	8	9	21.4	19.5	46.437	420	420	0.98157	0.96965	1.0254	1.0265	21.4	17.4
BANF1	O75531	Barrier-to-autointegration factor;Barrier-to-autointegration factor, N-terminally processed	1	10	10	9	8	9	8	80.9	80.9	10.058	89	89	0.86376	0.80384	0.99055	0.96109	73	80.9
CLTB	P09497	Clathrin light chain B	1	10	10	10	10	10	10	28.4	28.4	25.19	229	229	1.0414	0.9915	1.0478	0.94557	28.4	28.4
SNRPA	P09012	U1 small nuclear ribonucleoprotein A	1	10	8	9	9	7	7	36.5	31.2	31.279	282	282	0.95433	0.8919	0.98047	0.95964	33.7	33.7
ARPC3	O15145	Actin-related protein 2/3 complex subunit 3	1	10	10	9	6	9	6	62.9	62.9	20.546	178	178	0.92823	0.93389	0.9026	0.93757	33.1	57.3
RPL31	P62899	60S ribosomal protein L31	1	10	10	7	10	7	10	56.8	56.8	14.463	125	125	0.97141	0.87783	0.92662	0.90763	56.8	32.8
SRSF3	P84103	Serine/arginine-rich splicing factor 3	1	10	9	10	10	9	9	46.3	46.3	19.329	164	164	0.81981	0.84514	0.92017	0.98071	46.3	46.3
RPL36	Q9Y3U8	60S ribosomal protein L36	1	10	10	9	10	9	10	44.8	44.8	12.254	105	105	0.99469	0.95997	1.0048	0.96812	44.8	44.8
RPL30	P62888	60S ribosomal protein L30	1	10	10	9	10	9	10	75.7	75.7	12.784	115	115	0.98948	0.92249	1.0156	0.99493	75.7	67.8
RPS10	P46783	40S ribosomal protein S10	2	10	10	10	9	10	9	45.5	45.5	18.898	165	165;176	1.0663	0.90799	0.88334	0.95166	45.5	45.5
RPS15A	P62244	40S ribosomal protein S15a	1	10	10	10	10	10	10	53.1	53.1	14.839	130	130	0.90901	0.9172	1.0249	0.97283	53.1	53.1
ARF1;ARF3	P84077	ADP-ribosylation factor 1;ADP-ribosylation factor 3	2	10	8	10	8	8	6	46.4	40.3	20.697	181	181;181	1.0029	0.9274	1.0533	0.92339	33.7	46.4
RPL11	P62913	60S ribosomal protein L11	1	10	10	9	9	9	9	46.6	46.6	20.252	178	178	0.94076	0.94291	0.99294	0.95224	39.3	42.1
FKBP1A	P62942	Peptidyl-prolyl cis-trans isomerase FKBP1A	2	10	10	9	10	9	10	59.3	59.3	11.951	108	108;108	1.0205	0.98952	1.0782	0.99404	59.3	55.6
LGALS1	P09382	Galectin-1	1	10	10	10	10	10	10	73.3	73.3	14.716	135	135	0.91129	0.89756	0.94581	0.85862	73.3	73.3
SERPINB3	P29508	Serpin B3	1	9	3	9	0	3	0	18.7	6.4	44.564	390	390	NaN	NaN	NaN	NaN	0	18.7
SMARCC1	Q92922	SWI/SNF complex subunit SMARCC1	1	9	5	7	9	3	5	9.4	5.5	122.87	1105	1105	NaN	NaN	NaN	NaN	9.4	7.3
ARHGEF12	Q9NZN5	Rho guanine nucleotide exchange factor 12	1	9	9	6	6	6	6	9.2	9.2	173.23	1544	1544	NaN	NaN	NaN	NaN	6.7	5.2
LDLR	P01130	Low-density lipoprotein receptor	1	9	9	6	7	6	7	11.9	11.9	95.375	860	860	NaN	NaN	0.32275	0.26285	9.9	7.9
FAM65A	Q6ZS17	Protein FAM65A	1	9	9	5	8	5	8	7.8	7.8	132.31	1223	1223	1.1188	1.3045	0.94608	1.0197	6.9	4
HEATR1	Q9H583	HEAT repeat-containing protein 1;HEAT repeat-containing protein 1, N-terminally processed	1	9	9	7	5	7	5	4.6	4.6	242.37	2144	2144	0.98183	0.83574	0.91114	0.78337	2.7	3.6
ARHGEF10	O15013	Rho guanine nucleotide exchange factor 10	1	9	9	2	8	2	8	9.5	9.5	151.61	1369	1369	0.83029	1.2377	1.1422	1.5146	8.7	1.5
EIF1B	O60739	Eukaryotic translation initiation factor 1b	1	9	1	8	9	1	1	66.4	15	12.823	113	113	NaN	NaN	NaN	NaN	66.4	65.5
RAB2B	Q8WUD1	Ras-related protein Rab-2B	1	9	2	9	8	2	2	43.1	14.8	24.214	216	216	NaN	NaN	NaN	NaN	43.1	43.1
PDP1	Q9P0J1	[Pyruvate dehydrogenase [acetyl-transferring]]-phosphatase 1, mitochondrial	1	9	9	5	9	5	9	24.6	24.6	61.053	537	537	0.92538	0.77172	NaN	NaN	24.6	14.9
ARFGEF2	Q9Y6D5	Brefeldin A-inhibited guanine nucleotide-exchange protein 2	1	9	6	6	5	4	3	5.9	4.4	202.04	1785	1785	1.4676	1.0997	1.0234	0.84379	3.4	3.5
EHBP1	Q8NDI1	EH domain-binding protein 1	1	9	7	6	8	5	6	9.3	7.8	140.02	1231	1231	1.0454	1.0016	0.79892	0.8745	8	6.4
RGPD3;RGPD4;RGPD1;RGPD2;RGPD5;RGPD8	A6NKT7	RanBP2-like and GRIP domain-containing protein 3;RanBP2-like and GRIP domain-containing protein 4;RANBP2-like and GRIP domain-containing protein 1;RANBP2-like and GRIP domain-containing protein 2;RANBP2-like and GRIP domain-containing protein 5/6;RANBP2-like and GRIP domain-containing protein 8	6	9	2	6	8	1	2	6.1	1.6	197.48	1758	1758;1758;1748;1756;1765;1765	NaN	NaN	NaN	NaN	5.5	4.2
NUP188	Q5SRE5	Nucleoporin NUP188 homolog	1	9	9	5	6	5	6	7	7	196.04	1749	1749	1.0231	0.69952	0.93685	0.92853	4.5	3.8
KLC4	Q9NSK0	Kinesin light chain 4	1	9	5	8	6	4	4	17.3	10.7	68.639	619	619	0.87882	0.86878	0.94687	0.57448	11	15.5
ATXN2	Q99700	Ataxin-2	1	9	9	7	8	7	8	10.8	10.8	140.28	1313	1313	1.0447	1.2701	0.9348	1.0998	9.9	8.5
DIP2B	Q9P265	Disco-interacting protein 2 homolog B	2	9	9	9	6	9	6	7.3	7.3	171.49	1576	1576;1571	0.96507	0.91731	0.94662	0.9541	5.1	7.3
INPPL1	O15357	Phosphatidylinositol 3,4,5-trisphosphate 5-phosphatase 2	1	9	9	6	9	6	9	9	9	138.6	1258	1258	1.1205	0.91587	0.89321	0.89585	9	6.2
PARP4	Q9UKK3	Poly [ADP-ribose] polymerase 4	1	9	9	7	7	7	7	7	7	192.59	1724	1724	1.0279	0.89137	0.91555	0.93038	5.3	5.5
EXOSC10	Q01780	Exosome component 10	1	9	9	4	6	4	6	13.1	13.1	100.83	885	885	1.1602	1.1342	NaN	NaN	9.2	5.4
P4HA1	P13674	Prolyl 4-hydroxylase subunit alpha-1	1	9	9	7	8	7	8	21.9	21.9	61.049	534	534	0.79921	0.63545	0.63629	0.42015	18	18
HARS2	P49590	Probable histidine--tRNA ligase, mitochondrial	1	9	3	8	7	2	1	18	6.5	56.888	506	506	NaN	NaN	NaN	NaN	13.8	15.6
DCTPP1	Q9H773	dCTP pyrophosphatase 1	1	9	9	7	4	7	4	62.9	62.9	18.681	170	170	0.81626	0.72698	0.74565	0.87478	23.5	50
PITPNA	Q00169	Phosphatidylinositol transfer protein alpha isoform	1	9	7	9	6	7	5	33.3	27	31.806	270	270	0.89641	0.90518	1.0254	1.1617	20.4	33.3
TOR1AIP2	Q8NFQ8	Torsin-1A-interacting protein 2	1	9	8	6	7	6	6	26.6	24.5	51.263	470	470	NaN	NaN	0.48762	0.42337	24.9	22.1
STK26	Q9P289	Serine/threonine-protein kinase 26	1	9	2	7	5	2	0	21.4	7.9	46.528	416	416	NaN	NaN	0.94212	0.83633	8.4	18.8
HBS1L	Q9Y450	HBS1-like protein	1	9	9	7	8	7	8	19.9	19.9	75.472	684	684	0.99186	1.0686	0.993	1.1001	17.7	14.3
GINS1	Q14691	DNA replication complex GINS protein PSF1	1	9	9	8	6	8	6	50.5	50.5	22.988	196	196	1.0204	1.0198	1.0377	1.0247	31.6	46.4
HAUS4	Q9H6D7	HAUS augmin-like complex subunit 4	1	9	9	8	7	8	7	24.8	24.8	42.399	363	363	0.99558	1.2576	1.4079	1.1901	20.4	22
DLGAP4	Q9Y2H0	Disks large-associated protein 4	1	9	9	7	9	7	9	13.9	13.9	108.01	992	992	1.0471	0.87599	1.3832	0.98578	13.9	9.1
RAP1A	P62834	Ras-related protein Rap-1A	1	9	3	9	9	3	3	44	15.2	20.987	184	184	0.97773	1.0589	0.99072	0.90195	44	44
TTN	Q8WZ42	Titin	1	9	9	4	7	4	7	0.3	0.3	3816	34350	34350	0.9667	0.96627	0.91173	0.97561	0.2	0.1
IGF2BP2	Q9Y6M1	Insulin-like growth factor 2 mRNA-binding protein 2	1	9	8	8	6	7	5	20.5	18.4	66.121	599	599	1.0319	0.87908	1.2463	1.1578	13.9	18.5
HSP90AB4P	Q58FF6	Putative heat shock protein HSP 90-beta 4	1	9	1	8	9	1	1	11.9	2.2	58.264	505	505	NaN	NaN	1.3077	1.3446	11.9	11.9
ACADSB	P45954	Short/branched chain specific acyl-CoA dehydrogenase, mitochondrial	1	9	9	8	7	8	7	24.8	24.8	47.485	432	432	1.0313	0.82676	0.97252	0.79416	20.1	20.6
RB1	P06400	Retinoblastoma-associated protein	1	9	9	9	6	9	6	12.4	12.4	106.16	928	928	1.0578	1.2838	1.1969	1.2314	9.3	12.4
NUCB2	P80303	Nucleobindin-2;Nesfatin-1	1	9	9	6	7	6	7	23.3	23.3	50.222	420	420	0.87593	0.95539	0.73372	0.7515	17.6	17.4
PLOD1	Q02809	Procollagen-lysine,2-oxoglutarate 5-dioxygenase 1	1	9	9	4	9	4	9	15.1	15.1	83.549	727	727	0.90554	0.70183	0.64917	0.52906	15.1	7.3
MAN2A1	Q16706	Alpha-mannosidase 2	2	9	9	7	7	7	7	8.3	8.3	131.14	1144	1144;1150	0.92906	0.71914	0.97982	0.84442	6.7	6.8
ICT1	Q14197	Peptidyl-tRNA hydrolase ICT1, mitochondrial	1	9	9	8	5	8	5	41.3	41.3	23.63	206	206	0.98247	0.98091	0.97024	0.81951	22.3	37.4
DCTN4	Q9UJW0	Dynactin subunit 4	1	9	9	5	9	5	9	21.7	21.7	52.337	460	460	0.80308	1.0078	1.1736	1.0149	21.7	12.6
ZW10	O43264	Centromere/kinetochore protein zw10 homolog	1	9	9	5	8	5	8	15.1	15.1	88.828	779	779	0.89252	1.2534	1.3394	1.2477	13.7	8.9
TBL1XR1	Q9BZK7	F-box-like/WD repeat-containing protein TBL1XR1	3	9	9	8	7	8	7	23.9	23.9	55.594	514	514;522;577	1.1075	1.0231	1.1602	1.0272	18.9	21.2
GTF2B	Q00403	Transcription initiation factor IIB	1	9	9	7	7	7	7	38.3	38.3	34.833	316	316	1.005	1.0252	0.99223	1.0447	33.9	31.6
MRI1	Q9BV20	Methylthioribose-1-phosphate isomerase	1	9	9	8	7	8	7	26	26	39.149	369	369	1.2353	1.0263	1.2123	0.97204	18.4	23.6
RICTOR	Q6R327	Rapamycin-insensitive companion of mTOR	1	9	9	6	6	6	6	7.4	7.4	192.22	1708	1708	1.3372	1.11	NaN	NaN	5.3	4.6
TGFB1I1	O43294	Transforming growth factor beta-1-induced transcript 1 protein	1	9	9	7	6	7	6	26.5	26.5	49.814	461	461	0.76545	0.64001	1.0512	0.87424	19.5	24.3
NXF1	Q9UBU9	Nuclear RNA export factor 1	1	9	9	7	7	7	7	16.8	16.8	70.182	619	619	1.1314	1.0789	1.1777	0.90119	12.4	13.2
AURKB	Q96GD4	Aurora kinase B	2	9	8	9	7	8	7	34.3	32	39.31	344	344;309	0.86433	1.1949	1.3979	1.214	27.6	34.3
CLPX	O76031	ATP-dependent Clp protease ATP-binding subunit clpX-like, mitochondrial	1	9	9	8	8	8	8	19.9	19.9	69.223	633	633	1.0477	0.97693	0.86065	0.89595	18.3	17.9
DDX27	Q96GQ7	Probable ATP-dependent RNA helicase DDX27	1	9	9	7	7	7	7	13.7	13.7	89.834	796	796	0.95281	0.96313	1.0886	1.1267	10.4	10.6
RAB34	Q9BZG1	Ras-related protein Rab-34	1	9	9	7	9	7	9	32.8	32.8	29.044	259	259	1.0786	1.0303	0.98467	0.95443	32.8	27.4
MAN2B1	O00754	Lysosomal alpha-mannosidase;Lysosomal alpha-mannosidase A peptide;Lysosomal alpha-mannosidase B peptide;Lysosomal alpha-mannosidase C peptide;Lysosomal alpha-mannosidase D peptide;Lysosomal alpha-mannosidase E peptide	1	9	9	8	6	8	6	10.4	10.4	113.74	1011	1011	0.99887	0.96724	0.95486	0.80483	6.5	9.3
TTC38	Q5R3I4	Tetratricopeptide repeat protein 38	1	9	9	7	7	7	7	20	20	52.787	469	469	0.84984	0.80339	0.99212	0.81116	16.4	15.1
ACAD8	Q9UKU7	Isobutyryl-CoA dehydrogenase, mitochondrial	1	9	9	8	8	8	8	26.5	26.5	45.069	415	415	1.0159	0.95058	0.91482	0.9038	23.9	24.3
RNMT	O43148	mRNA cap guanine-N7 methyltransferase	1	9	9	6	6	6	6	25.4	25.4	54.843	476	476	1.0823	1.0172	0.83674	0.98468	17.4	15.3
WDR12	Q9GZL7	Ribosome biogenesis protein WDR12	1	9	9	7	8	7	8	27.9	27.9	47.707	423	423	1.1739	1.2008	1.2563	1.0788	26.2	19.9
THOC6	Q86W42	THO complex subunit 6 homolog	1	9	9	7	8	7	8	33.1	33.1	37.535	341	341	1.0409	1.0323	1.0373	0.88656	30.5	27
NUP107	P57740	Nuclear pore complex protein Nup107	1	9	9	8	7	8	7	12.1	12.1	106.37	925	925	1.0396	1.1247	0.89405	0.991	8.1	10.9
PCYT2	Q99447	Ethanolamine-phosphate cytidylyltransferase	1	9	9	7	6	7	6	26.5	26.5	43.835	389	389	0.96873	0.90349	1.1574	0.83825	22.1	19.5
ATAD1	Q8NBU5	ATPase family AAA domain-containing protein 1	1	9	9	7	8	7	8	26	26	40.744	361	361	1.1916	1.116	1.238	1.2557	21.6	20.8
GRSF1	Q12849	G-rich sequence factor 1	1	9	9	6	6	6	6	25.6	25.6	53.126	480	480	1.0634	1.0561	1.0201	1.0518	17.1	14.6
TAP1	Q03518	Antigen peptide transporter 1	1	9	9	9	8	9	8	20.5	20.5	80.964	748	748	0.83804	0.90098	0.81397	0.85463	18.2	20.5
COMMD9	Q9P000	COMM domain-containing protein 9	1	9	9	8	8	8	8	59.1	59.1	21.819	198	198	0.83399	0.91908	0.94109	0.96977	47.5	55.6
CCBL2	Q6YP21	Kynurenine--oxoglutarate transaminase 3	1	9	9	6	6	6	6	27.1	27.1	51.4	454	454	1.0165	0.87103	1.0292	0.84481	20.5	14.5
SEPT8	Q92599	Septin-8	1	9	6	9	6	6	3	24.6	17.6	55.756	483	483	0.83106	0.9719	1.0088	0.99508	12.8	24.6
PYCRL	Q53H96	Pyrroline-5-carboxylate reductase 3	1	9	9	5	9	5	9	46	46	28.663	274	274	0.95848	0.95062	0.9087	0.83044	46	27.4
CSRP2	Q16527	Cysteine and glycine-rich protein 2	1	9	9	9	7	9	7	62.2	62.2	20.954	193	193	0.9983	0.99489	1.1137	0.96946	48.2	62.2
ALDH6A1	Q02252	Methylmalonate-semialdehyde dehydrogenase [acylating], mitochondrial	1	9	9	9	8	9	8	17.9	17.9	57.839	535	535	0.89967	0.84555	0.90997	0.82421	16.3	17.9
CHERP	Q8IWX8	Calcium homeostasis endoplasmic reticulum protein	1	9	9	5	7	5	7	12.2	12.2	103.7	916	916	0.89669	1.0534	1.0535	1.1933	7.3	8.4
MAP2K3	P46734	Dual specificity mitogen-activated protein kinase kinase 3	1	9	8	8	9	7	8	30.5	28.2	39.318	347	347	0.97554	0.809	1.0645	0.83044	30.5	26.5
OGFR	Q9NZT2	Opioid growth factor receptor	1	9	9	7	8	7	8	28.8	28.8	73.324	677	677	0.75449	0.87422	0.80995	0.72628	25.8	19.8
NDC80	O14777	Kinetochore protein NDC80 homolog	1	9	9	6	6	6	6	17	17	73.912	642	642	1.3447	1.5448	1.8439	1.8102	8.3	13.4
POR	P16435	NADPH--cytochrome P450 reductase	1	9	9	7	7	7	7	16.7	16.7	76.689	677	677	1.0646	1.0733	0.96319	1.0611	12.7	12
NELFE	P18615	Negative elongation factor E	1	9	9	9	7	9	7	34.2	34.2	43.239	380	380	0.71621	0.9198	0.97466	0.92717	24.7	34.2
POLR2E	P19388	DNA-directed RNA polymerases I, II, and III subunit RPABC1	1	9	9	9	4	9	4	41.9	41.9	24.551	210	210	1.0482	1.0204	1.0862	1.12	19	41.9
MAPK3	P27361	Mitogen-activated protein kinase 3	3	9	6	8	8	5	5	26.1	17.9	43.135	379	379;587;721	0.85596	0.8673	1.0053	0.85955	23.5	23.2
DCK	P27707	Deoxycytidine kinase	1	9	9	7	7	7	7	38.5	38.5	30.518	260	260	0.96636	1.0132	0.95391	1.0717	33.5	26.2
MORF4L1	Q9UBU8	Mortality factor 4-like protein 1	1	9	7	7	9	5	7	27.1	23.5	41.473	362	362	1.1302	1.1227	1.0765	1.1613	27.1	21
ACY1	Q03154	Aminoacylase-1	1	9	9	6	6	6	6	25.2	25.2	45.884	408	408	0.8572	0.78932	0.8401	0.79661	17.9	15.4
NDUFA10	O95299	NADH dehydrogenase [ubiquinone] 1 alpha subcomplex subunit 10, mitochondrial	1	9	9	6	9	6	9	21.4	21.4	40.75	355	355	0.99129	0.89994	1.0067	0.93949	21.4	16.1
KPNA6;KPNA5	O60684	Importin subunit alpha-7;Importin subunit alpha-6	2	9	6	9	8	6	5	20.1	13.4	60.029	536	536;539	1.0707	1.0189	0.94179	0.95874	16.8	20.1
HCCS	P53701	Cytochrome c-type heme lyase	1	9	9	9	7	9	7	46.3	46.3	30.601	268	268	0.74808	0.85447	0.84966	0.94779	39.6	46.3
TSNAX	Q99598	Translin-associated protein X	1	9	9	8	8	8	8	40.3	40.3	33.112	290	290	1.219	1.0263	1.162	1.0708	34.5	33.4
ARMCX3	Q9UH62	Armadillo repeat-containing X-linked protein 3	1	9	9	8	8	8	8	31.7	31.7	42.5	379	379	1.0384	1.0752	1.0588	0.98498	28.2	26.6
WDR74	Q6RFH5	WD repeat-containing protein 74	1	9	9	8	8	8	8	24.9	24.9	42.441	385	385	0.97004	1.0047	0.97327	1.0047	24.7	23.1
ACOT1;ACOT2	Q86TX2	Acyl-coenzyme A thioesterase 1;Acyl-coenzyme A thioesterase 2, mitochondrial	3	9	9	6	6	6	6	24.2	24.2	46.277	421	421;483;421	0.87701	0.76843	0.87872	0.91229	18.8	15.4
NT5C3A	Q9H0P0	Cytosolic 5-nucleotidase 3A	1	9	9	9	8	9	8	32.4	32.4	37.948	336	336	1.1245	1.2797	1.4097	1.504	29.5	32.4
SEC23IP	Q9Y6Y8	SEC23-interacting protein	1	9	9	8	7	8	7	11.9	11.9	111.08	1000	1000	0.72599	0.99423	1.04	0.97356	10	10.3
HIBCH	Q6NVY1	3-hydroxyisobutyryl-CoA hydrolase, mitochondrial	1	9	9	6	9	6	9	25.4	25.4	43.482	386	386	1.0101	0.99279	0.93115	0.85615	25.4	16.1
DNAJB11	Q9UBS4	DnaJ homolog subfamily B member 11	1	9	9	8	9	8	9	28.2	28.2	40.513	358	358	0.88082	0.7381	0.7616	0.58096	28.2	28.2
ARFIP2	P53365	Arfaptin-2	1	9	9	8	8	8	8	32	32	37.855	341	341	0.93869	0.91551	1.0483	0.86582	28.4	28.4
C11orf54	Q9H0W9	Ester hydrolase C11orf54	1	9	9	8	8	8	8	34.9	34.9	35.117	315	315	0.95691	0.83646	0.85428	0.78269	32.1	32.4
WDR43	Q15061	WD repeat-containing protein 43	1	9	9	7	7	7	7	16.4	16.4	74.89	677	677	1.0398	0.97616	1.2256	1.0651	13.4	13
DFFA	O00273	DNA fragmentation factor subunit alpha	1	9	9	7	7	7	7	36	36	36.521	331	331	1.0602	1.0576	1.1796	1.1896	29	26.3
IGBP1	P78318	Immunoglobulin-binding protein 1	1	9	9	7	6	7	6	37.8	37.8	39.221	339	339	1.0186	0.87813	0.93212	0.95048	23.9	27.4
YTHDF2	Q9Y5A9	YTH domain-containing family protein 2	1	9	5	7	7	5	4	18.8	12.6	62.333	579	579	0.91464	0.9545	0.82908	0.89357	13.8	16.1
BCLAF1	Q9NYF8	Bcl-2-associated transcription factor 1	1	9	8	8	9	8	8	11.7	10.5	106.12	920	920	1.008	0.95642	0.86269	1.0025	11.7	10.5
GTF2F2	P13984	General transcription factor IIF subunit 2	1	9	9	7	9	7	9	39.4	39.4	28.38	249	249	0.99667	1.0273	1.0639	1.1014	39.4	33.3
TP53I3	Q53FA7	Quinone oxidoreductase PIG3	1	9	9	9	9	9	9	30.1	30.1	35.536	332	332	1.1602	0.99042	1.0882	0.97956	30.1	30.1
PCYT1A;PCYT1B	P49585	Choline-phosphate cytidylyltransferase A;Choline-phosphate cytidylyltransferase B	2	9	9	8	9	8	9	29.4	29.4	41.731	367	367;369	1.0026	0.9787	1.017	0.98281	29.4	23.7
ACOT9	Q9Y305	Acyl-coenzyme A thioesterase 9, mitochondrial	1	9	9	9	6	9	6	21	21	49.901	439	439	0.97728	1.0002	0.92173	0.94478	13.4	21
PPM1A	P35813	Protein phosphatase 1A	1	9	6	8	7	5	4	29.3	21.7	42.447	382	382	1.0432	1.0149	0.9845	1.023	23.3	24.3
GTF2F1	P35269	General transcription factor IIF subunit 1	1	9	9	8	8	8	8	23	23	58.24	517	517	0.94294	1.0881	0.82771	0.89794	20.5	19.1
EIF2B4	Q9UI10	Translation initiation factor eIF-2B subunit delta	1	9	9	9	8	9	8	24.1	24.1	57.557	523	523	0.9201	0.82088	1.0495	0.90004	19.1	24.1
STAM	Q92783	Signal transducing adapter molecule 1	1	9	7	9	9	7	7	20.2	16.7	59.179	540	540	1.0837	0.95923	1.1239	0.96451	20.2	20.2
SLC35B2	Q8TB61	Adenosine 3-phospho 5-phosphosulfate transporter 1	1	9	9	8	9	8	9	21.1	21.1	47.514	432	432	0.93852	1.1812	0.95539	0.99327	21.1	19
OSTF1	Q92882	Osteoclast-stimulating factor 1	1	9	9	6	9	6	9	50.9	50.9	23.787	214	214	1.0946	0.95338	1.1547	1.0575	50.9	30.4
PDCD10	Q9BUL8	Programmed cell death protein 10	1	9	9	7	7	7	7	42.9	42.9	24.701	212	212	1.0608	1.0469	1.073	1.0141	30.7	39.6
BCAT2	O15382	Branched-chain-amino-acid aminotransferase, mitochondrial	1	9	9	7	9	7	9	26.8	26.8	44.287	392	392	0.93466	0.82625	0.91247	0.87359	26.8	20.7
OARD1	Q9Y530	O-acetyl-ADP-ribose deacetylase 1	1	9	9	8	9	8	9	50.7	50.7	17.025	152	152	0.97359	0.9024	1.0496	0.96828	50.7	42.8
GORASP2	Q9H8Y8	Golgi reassembly-stacking protein 2	1	9	9	8	8	8	8	22.1	22.1	47.145	452	452	0.86095	0.71249	0.86176	0.89438	22.1	21.9
POFUT1	Q9H488	GDP-fucose protein O-fucosyltransferase 1	1	9	9	7	8	7	8	33	33	43.955	388	388	0.88086	0.76537	0.62633	0.51034	29.9	27.8
POLDIP3	Q9BY77	Polymerase delta-interacting protein 3	1	9	9	9	8	9	8	36.1	36.1	46.089	421	421	0.84262	0.85683	0.9139	0.90309	31.6	36.1
KPNA1	P52294	Importin subunit alpha-5;Importin subunit alpha-5, N-terminally processed	1	9	6	9	8	6	5	18.2	11.5	60.221	538	538	1.1564	1.0081	1.1107	1.0286	17.5	18.2
ATP1B3	P54709	Sodium/potassium-transporting ATPase subunit beta-3	1	9	9	7	9	7	9	34.4	34.4	31.512	279	279	0.71612	0.72097	0.57873	0.55053	34.4	33.3
GMDS	O60547	GDP-mannose 4,6 dehydratase	1	9	9	8	8	8	8	29.8	29.8	41.949	372	372	1.0933	0.9387	1.0597	0.89755	26.1	27.7
SDPR	O95810	Serum deprivation-response protein	1	9	9	8	9	8	9	26.4	26.4	47.173	425	425	1.3884	0.81288	1.053	0.81916	26.4	26.4
EXOSC3	Q9NQT5	Exosome complex component RRP40	1	9	9	9	8	9	8	39.6	39.6	29.572	275	275	0.92652	0.95371	1.0283	1.0862	32.4	39.6
FAM98A	Q8NCA5	Protein FAM98A	1	9	6	8	8	6	6	20.7	14.3	55.272	518	518	1.0493	1.1512	1.1128	0.79692	20.5	17
PRPF3	O43395	U4/U6 small nuclear ribonucleoprotein Prp3	1	9	9	7	7	7	7	16.5	16.5	77.528	683	683	0.97431	0.82451	0.79202	0.86591	13.3	11.4
SH3GL1	Q99961	Endophilin-A2	2	9	9	7	7	7	7	27.4	27.4	41.489	368	368;352	1.1212	1.0914	1.0759	1.0458	21.7	19.6
PRKRA	O75569	Interferon-inducible double-stranded RNA-dependent protein kinase activator A	1	9	9	8	8	8	8	30.4	30.4	34.404	313	313	0.824	0.96635	0.90475	0.84632	27.2	26.2
CRYZ	Q08257	Quinone oxidoreductase	1	9	9	8	7	8	7	35	35	35.206	329	329	0.83989	0.88406	0.85571	0.90748	23.7	32.2
PPP4C	P60510	Serine/threonine-protein phosphatase 4 catalytic subunit	1	9	7	8	8	6	6	30	25.1	35.08	307	307	1.0022	1.0695	1.0941	1.0427	26.7	25.7
UQCRB	P14927	Cytochrome b-c1 complex subunit 7	1	9	9	6	7	6	7	60.4	60.4	13.53	111	111	1.006	0.87238	1.0325	0.85821	50.5	60.4
STX12	Q86Y82	Syntaxin-12	1	9	9	8	8	8	8	41.7	41.7	31.642	276	276	0.94557	0.91858	1.0476	1.0066	36.6	35.5
FAM98B	Q52LJ0	Protein FAM98B	1	9	6	8	6	6	4	25.6	18	45.547	433	433	1.0563	0.9541	1.0125	0.85355	19.6	21.2
AIMP2	Q13155	Aminoacyl tRNA synthase complex-interacting multifunctional protein 2	1	9	9	8	8	8	8	40	40	35.348	320	320	0.99748	0.99991	0.99698	0.96183	35	37.2
ACP1	P24666	Low molecular weight phosphotyrosine protein phosphatase	1	9	9	8	8	8	8	51.3	51.3	18.042	158	158	0.98672	0.94406	1.1127	0.99945	45.6	44.9
ENSA	O43768	Alpha-endosulfine	1	9	8	8	9	7	8	74.4	65.3	13.389	121	121	0.95506	0.89024	1.1478	0.94609	74.4	74.4
SPTLC1	O15269	Serine palmitoyltransferase 1	1	9	9	9	8	9	8	22.4	22.4	52.743	473	473	1.1323	1.1323	1.1771	1.1934	20.5	22.4
EMC2	Q15006	ER membrane protein complex subunit 2	1	9	9	8	9	8	9	35.4	35.4	34.833	297	297	0.95995	1.0364	0.91699	0.9518	35.4	29.6
GALE	Q14376	UDP-glucose 4-epimerase	1	9	9	9	8	9	8	29.9	29.9	38.281	348	348	0.99547	0.89807	0.91475	0.85263	27.6	29.9
GLTP	Q9NZD2	Glycolipid transfer protein	1	9	9	7	9	7	9	39.7	39.7	23.85	209	209	1.0342	0.95132	1.1475	1.0503	39.7	35.4
GSR	P00390	Glutathione reductase, mitochondrial	1	9	9	8	7	8	7	24.9	24.9	56.256	522	522	0.8904	0.91035	0.90785	0.90383	18.6	23.6
GNB2	P62879	Guanine nucleotide-binding protein G(I)/G(S)/G(T) subunit beta-2	1	9	3	9	8	3	3	26.8	9.4	37.331	340	340	0.99608	0.9081	1.0709	0.9929	22.9	26.8
SOD2	P04179	Superoxide dismutase [Mn], mitochondrial	1	9	9	9	5	9	5	34.2	34.2	24.75	222	222	0.86172	0.6043	0.79248	0.6879	17.1	34.2
SGTA	O43765	Small glutamine-rich tetratricopeptide repeat-containing protein alpha	1	9	9	9	8	9	8	30.7	30.7	34.063	313	313	1.041	0.91686	0.95261	0.95995	26.5	30.7
SCCPDH	Q8NBX0	Saccharopine dehydrogenase-like oxidoreductase	1	9	9	7	8	7	8	27.7	27.7	47.151	429	429	1.0351	0.94897	0.99291	1.0257	21	22.8
PAWR	Q96IZ0	PRKC apoptosis WT1 regulator protein	1	9	9	8	8	8	8	38.5	38.5	36.567	340	340	1.1501	1.2428	1.1251	0.91152	35.3	33.5
MLEC	Q14165	Malectin	1	9	9	6	9	6	9	35.6	35.6	32.233	292	292	0.9082	0.83993	0.78652	0.71117	35.6	23.3
CNBP	P62633	Cellular nucleic acid-binding protein	1	9	9	9	8	9	8	53.1	53.1	19.463	177	177	0.98676	0.98248	1.0335	0.98697	48.6	53.1
PPP6C	O00743	Serine/threonine-protein phosphatase 6 catalytic subunit;Serine/threonine-protein phosphatase 6 catalytic subunit, N-terminally processed	1	9	9	9	7	9	7	35.4	35.4	35.144	305	305	1.0027	0.99576	1.0794	1.0177	28.9	35.4
CRK	P46108	Adapter molecule crk	1	9	9	9	7	9	7	43.8	43.8	33.83	304	304	0.90862	0.998	0.96687	1.0242	35.5	43.8
EBNA1BP2	Q99848	Probable rRNA-processing protein EBP2	1	9	9	8	9	8	9	36.3	36.3	34.852	306	306	1.0337	0.98971	1.1374	1.0451	36.3	30.1
DYNC1LI2	O43237	Cytoplasmic dynein 1 light intermediate chain 2	1	9	9	7	9	7	9	24.4	24.4	54.099	492	492	1.0088	0.88418	0.93193	0.90436	24.4	20.3
ARFIP1	P53367	Arfaptin-1	1	9	9	9	8	9	8	31.4	31.4	41.738	373	373	0.96629	0.90989	1.0043	0.88704	29.2	31.4
DCTD	P32321	Deoxycytidylate deaminase	1	9	9	9	6	9	6	51.1	51.1	20.016	178	178	0.99966	0.9257	1.027	0.98234	33.7	51.1
GPS1	Q13098	COP9 signalosome complex subunit 1	1	9	9	8	9	8	9	20.8	20.8	55.536	491	491	1.0101	1.0368	1.0359	1.0563	20.8	18.7
RAB8A	P61006	Ras-related protein Rab-8A	1	9	5	9	8	5	4	39.6	23.7	23.668	207	207	1.1163	1.0432	1.0592	1.0573	39.6	39.6
BAX	Q07812	Apoptosis regulator BAX	1	9	9	9	7	9	7	46.9	46.9	21.184	192	192	0.94944	0.92353	1.0681	0.92586	41.1	46.9
IMPA1	P29218	Inositol monophosphatase 1	1	9	9	8	8	8	8	27.4	27.4	30.188	277	277	1.0191	0.98532	1.0365	0.99588	24.5	27.4
PSMB7	Q99436	Proteasome subunit beta type-7	1	9	9	7	9	7	9	28.2	28.2	29.965	277	277	0.94916	0.90134	1.0231	0.99957	28.2	23.8
C12orf10	Q9HB07	UPF0160 protein MYG1, mitochondrial	1	9	9	8	9	8	9	29.3	29.3	42.477	376	376	0.95819	0.9519	0.95949	0.92356	29.3	27.1
FAHD2A;FAHD2B	Q96GK7	Fumarylacetoacetate hydrolase domain-containing protein 2A;Fumarylacetoacetate hydrolase domain-containing protein 2B	2	9	9	8	8	8	8	34.4	34.4	34.596	314	314;314	1.0085	0.95167	0.85146	0.78842	31.2	34.1
PDCL3	Q9H2J4	Phosducin-like protein 3	1	9	9	8	7	8	7	41	41	27.614	239	239	0.97725	1.0509	1.0686	1.0783	34.7	34.3
BLVRB	P30043	Flavin reductase (NADPH)	1	9	9	7	8	7	8	59.7	59.7	22.119	206	206	0.88846	0.83004	0.78778	0.80168	56.3	52.4
HSD17B11	Q8NBQ5	Estradiol 17-beta-dehydrogenase 11	1	9	9	9	9	9	9	33.7	33.7	32.963	300	300	0.90935	1.0067	0.99186	1.071	33.7	33.7
DCTN3	O75935	Dynactin subunit 3	1	9	9	7	9	7	9	36.6	36.6	21.119	186	186	0.96252	0.93506	0.99628	0.9571	36.6	31.7
BAG2	O95816	BAG family molecular chaperone regulator 2	1	9	9	9	8	9	8	46.9	46.9	23.772	211	211	1.0966	1.0734	1.3049	1.0815	46	46.9
BTF3	P20290	Transcription factor BTF3	1	9	9	8	8	8	8	45.1	45.1	22.168	206	206	1.1186	1.0131	1.0727	1.0787	45.1	45.1
GRWD1	Q9BQ67	Glutamate-rich WD repeat-containing protein 1	1	9	9	9	5	9	5	28.7	28.7	49.419	446	446	0.90162	0.88992	1.0064	0.99083	12.1	28.7
SOD1	P00441	Superoxide dismutase [Cu-Zn]	1	9	9	9	8	9	8	53.9	53.9	15.936	154	154	0.99396	0.91536	1.0622	0.99162	49.4	53.9
SRP14	P37108	Signal recognition particle 14 kDa protein	1	9	9	8	9	8	9	61	61	14.57	136	136	1.0275	0.9692	1.0771	1.033	61	59.6
RBM39	Q14498	RNA-binding protein 39	2	9	9	8	7	8	7	21.9	21.9	59.379	530	530;439	0.98628	0.90497	1.1674	1.0621	17.9	18.7
PAFAH1B3	Q15102	Platelet-activating factor acetylhydrolase IB subunit gamma	1	9	9	8	8	8	8	42.4	42.4	25.734	231	231	0.94929	0.93972	0.90235	0.86495	39.4	39.4
RAC2	P15153	Ras-related C3 botulinum toxin substrate 2	3	9	4	9	8	4	4	50	19.8	21.429	192	192;205;214	0.85196	0.73208	0.79827	0.72344	41.1	50
COX5B	P10606	Cytochrome c oxidase subunit 5B, mitochondrial	1	9	9	9	9	9	9	51.2	51.2	13.696	129	129	0.84182	0.79428	0.81833	0.79262	51.2	51.2
U2AF2	P26368	Splicing factor U2AF 65 kDa subunit	1	9	9	7	8	7	8	26.1	26.1	53.5	475	475	1.0611	0.94749	0.94109	0.77151	22.7	24
SARNP	P82979	SAP domain-containing ribonucleoprotein	1	9	9	9	9	9	9	44.3	44.3	23.671	210	210	1.028	0.89877	0.88658	0.89146	44.3	44.3
TCEB1	Q15369	Transcription elongation factor B polypeptide 1	1	9	9	8	9	8	9	71.4	71.4	12.473	112	112	1.0859	0.93987	1.0606	0.97888	71.4	64.3
TMED10	P49755	Transmembrane emp24 domain-containing protein 10	1	9	9	9	7	9	7	39.3	39.3	24.976	219	219	0.81511	0.74684	0.69388	0.61064	29.2	39.3
MTCH2	Q9Y6C9	Mitochondrial carrier homolog 2	1	9	9	8	9	8	9	37.6	37.6	33.331	303	303	0.99878	1.0366	0.96152	1.0171	37.6	33.3
ATP5O	P48047	ATP synthase subunit O, mitochondrial	1	9	9	9	9	9	9	54	54	23.277	213	213	0.73698	0.79727	0.66875	0.79487	54	54
SLC2A1	P11166	Solute carrier family 2, facilitated glucose transporter member 1	1	9	9	7	9	7	9	14.8	14.8	54.083	492	492	1.0167	1.0929	1.0735	1.3585	14.8	12.2
SSBP1	Q04837	Single-stranded DNA-binding protein, mitochondrial	1	9	9	8	9	8	9	47.3	47.3	17.259	148	148	0.99776	0.88486	0.97563	0.88303	47.3	46.6
SLIRP	Q9GZT3	SRA stem-loop-interacting RNA-binding protein, mitochondrial	1	9	9	9	9	9	9	78	78	12.349	109	109	1.0156	0.97791	1.0149	0.95866	78	78
NHP2L1	P55769	NHP2-like protein 1;NHP2-like protein 1, N-terminally processed	1	9	9	9	9	9	9	51.6	51.6	14.173	128	128	0.94945	0.94758	0.96491	1.0389	51.6	51.6
TFG	Q92734	Protein TFG	1	9	9	9	8	9	8	33	33	43.447	400	400	0.83255	0.77878	0.79068	0.79888	28.2	33
RAP1B	P61224	Ras-related protein Rap-1b;Ras-related protein Rap-1b-like protein	2	9	3	9	9	3	3	44	15.2	20.825	184	184;184	0.99119	0.923	1.0155	0.9487	44	44
RANBP1	P43487	Ran-specific GTPase-activating protein	2	9	9	8	8	8	8	50.2	50.2	23.31	201	201;78	1.0127	1.0191	1.0945	0.94545	49.3	33.3
ACTR1A	P61163	Alpha-centractin	1	9	4	9	7	4	3	33.2	17.6	42.613	376	376	0.86798	0.81153	0.85153	0.89746	28.2	33.2
SRSF7	Q16629	Serine/arginine-rich splicing factor 7	1	9	8	9	7	8	6	31.5	31.5	27.366	238	238	0.91954	0.88515	0.88022	0.87575	24.4	31.5
RAB5C	P51148	Ras-related protein Rab-5C	1	9	6	8	8	5	5	48.6	33.8	23.482	216	216	0.93532	0.89647	0.98295	0.91911	47.7	39.8
ST13;ST13P5;ST13P4	P50502	Hsc70-interacting protein;Putative protein FAM10A5;Putative protein FAM10A4	3	9	9	8	9	8	9	25.5	25.5	41.331	369	369;369;240	0.98556	0.97518	0.96128	0.93852	25.5	24.9
COMMD3	Q9UBI1	COMM domain-containing protein 3	1	9	9	7	6	7	6	49.2	49.2	22.151	195	195	1.0883	1.0608	0.9758	0.95858	31.3	39
ANP32B	Q92688	Acidic leucine-rich nuclear phosphoprotein 32 family member B	1	9	7	9	8	7	7	29.9	20.7	28.787	251	251	0.93509	1.005	0.98657	0.92073	27.1	29.9
SEC22B	O75396	Vesicle-trafficking protein SEC22b	1	9	9	9	9	9	9	38.6	38.6	24.74	215	215	1.0222	0.99702	1.0532	0.9799	38.6	38.6
RPL9	P32969	60S ribosomal protein L9	1	9	9	8	8	8	8	41.7	41.7	21.863	192	192	1.0633	1.0017	1.1102	1.1145	40.6	34.4
RPL15	P61313	60S ribosomal protein L15	1	9	9	9	7	9	7	42.2	42.2	24.146	204	204	0.99428	0.89819	0.93659	0.9941	32.8	42.2
SET;SETSIP	Q01105	Protein SET;Protein SETSIP	2	9	9	9	8	9	8	45.2	45.2	33.488	290	290;302	0.94569	0.91257	0.96533	0.97038	34.1	45.2
EIF6	P56537	Eukaryotic translation initiation factor 6	1	9	9	8	8	8	8	49.8	49.8	26.599	245	245	0.94279	0.97478	0.9253	0.99704	49.8	40.4
ERH	P84090	Enhancer of rudimentary homolog	1	9	9	9	9	9	9	62.5	62.5	12.259	104	104	0.92729	0.94032	0.96823	0.98271	62.5	62.5
RPS21	P63220	40S ribosomal protein S21	1	9	9	7	9	7	9	77.1	77.1	9.1113	83	83	1.0139	0.96237	1.092	1.0199	77.1	65.1
TPT1	P13693	Translationally-controlled tumor protein	3	9	9	9	8	9	8	50	50	19.595	172	172;140;139	0.99104	0.91601	1.015	0.99901	44.2	50
RPL8	P62917	60S ribosomal protein L8	1	9	9	8	9	8	9	27.2	27.2	28.024	257	257	0.98505	0.9268	0.97035	0.96598	27.2	24.1
MYL12A;MYL12B	P19105	Myosin regulatory light chain 12A;Myosin regulatory light chain 12B	2	9	4	9	9	4	4	51.5	18.1	19.794	171	171;172	0.96395	0.94933	0.97699	0.96496	51.5	51.5
EEF1B2	P24534	Elongation factor 1-beta	1	9	7	9	8	7	7	40.9	36	24.763	225	225	0.93528	0.96715	1.0621	0.98015	40.9	40.9
TXN	P10599	Thioredoxin	1	9	9	8	9	8	9	52.4	52.4	11.737	105	105	0.99848	0.91667	1.0575	1.0057	52.4	52.4
PTMA	P06454	Prothymosin alpha;Prothymosin alpha, N-terminally processed;Thymosin alpha-1	1	9	9	8	7	8	7	40.5	40.5	12.203	111	111	0.98361	0.99285	0.99167	0.98021	39.6	40.5
RPL12	P30050	60S ribosomal protein L12	1	9	9	9	8	9	8	66.7	66.7	17.818	165	165	0.95708	0.95403	0.97599	1.0481	59.4	66.7
TMSB4X	P62328	Thymosin beta-4;Hematopoietic system regulatory peptide	1	9	8	9	9	8	8	88.6	88.6	5.0526	44	44	0.80546	0.75525	0.82363	0.80049	88.6	88.6
HIST1H2BA	Q96A08	Histone H2B type 1-A	1	8	1	8	8	1	1	48.8	11.8	14.167	127	127	NaN	NaN	NaN	NaN	48.8	48.8
SERPINB4	P48594	Serpin B4	1	8	2	8	0	2	0	17.9	5.6	44.853	390	390	NaN	NaN	NaN	NaN	0	17.9
DSG1	Q02413	Desmoglein-1	1	8	8	8	5	8	5	11.2	11.2	113.75	1049	1049	NaN	NaN	NaN	NaN	7.1	11.2
CALML5	Q9NZT1	Calmodulin-like protein 5	1	8	8	8	3	8	3	63.7	63.7	15.892	146	146	NaN	NaN	NaN	NaN	30.8	63.7
MIA3	Q5JRA6	Melanoma inhibitory activity protein 3	1	8	8	8	3	8	3	5.2	5.2	213.7	1907	1907	0.92061	0.60478	NaN	NaN	2.1	5.2
CCDC88A	Q3V6T2	Girdin	1	8	8	5	5	5	5	5.1	5.1	216.04	1871	1871	1.5293	1.1752	NaN	NaN	3.3	3.1
RPRD2	Q5VT52	Regulation of nuclear pre-mRNA domain-containing protein 2	1	8	8	6	5	6	5	9.2	9.2	156.02	1461	1461	0.96163	0.69292	NaN	NaN	6.3	6.3
HELZ2	Q9BYK8	Helicase with zinc finger domain 2	1	8	8	5	5	5	5	4.6	4.6	294.65	2649	2649	NaN	NaN	NaN	NaN	2.7	2.8
CDC42BPA	Q5VT25	Serine/threonine-protein kinase MRCK alpha	2	8	5	6	7	3	5	5.3	3.7	197.3	1732	1732;629	1.0238	0.99028	NaN	NaN	4.7	3.7
SUN1	O94901	SUN domain-containing protein 1	1	8	8	4	7	4	7	12.6	12.6	87.109	785	785	0.92138	0.72165	0.49318	0.38985	11.1	7.5
ARHGAP5	Q13017	Rho GTPase-activating protein 5	1	8	8	6	7	6	7	6.7	6.7	172.46	1502	1502	1.1105	0.76963	0.90595	0.73283	6.1	5.1
CIT	O14578	Citron Rho-interacting kinase	1	8	8	5	5	5	5	4.3	4.3	231.43	2027	2027	1.021	1.3555	1.961	1.8698	2.8	2.6
KNTC1	P50748	Kinetochore-associated protein 1	1	8	8	6	4	6	4	4.3	4.3	250.75	2209	2209	1.2162	1.4038	1.3539	1.3711	2.1	3.3
PNPT1	Q8TCS8	Polyribonucleotide nucleotidyltransferase 1, mitochondrial	1	8	8	4	8	4	8	13.9	13.9	85.95	783	783	0.86479	0.90385	NaN	NaN	13.9	6.8
CNPY3	Q9BT09	Protein canopy homolog 3	1	8	8	7	7	7	7	34.2	34.2	30.748	278	278	NaN	NaN	0.84138	0.38488	31.3	29.5
MINK1	Q8N4C8	Misshapen-like kinase 1	1	8	4	5	7	2	4	8.4	5.4	149.82	1332	1332	0.89539	0.79502	0.82862	0.64954	7.4	5
PLCG1	P19174	1-phosphatidylinositol 4,5-bisphosphate phosphodiesterase gamma-1	1	8	8	3	8	3	8	7.1	7.1	148.53	1290	1290	1.0308	1.133	1.3723	0.91976	7.1	3.2
AAMDC	Q9H7C9	Mth938 domain-containing protein	1	8	8	6	7	6	7	66.4	66.4	13.332	122	122	0.97862	0.97324	0.90333	0.99001	59	52.5
GNAI1	P63096	Guanine nucleotide-binding protein G(i) subunit alpha-1	1	8	2	8	7	2	1	24.6	7.1	40.361	354	354	NaN	NaN	NaN	NaN	21.8	24.6
POGZ	Q7Z3K3	Pogo transposable element with ZNF domain	1	8	8	6	8	6	8	9.1	9.1	155.34	1410	1410	0.95211	0.85423	0.95929	1.1938	9.1	5.6
GNAQ	P50148	Guanine nucleotide-binding protein G(q) subunit alpha	1	8	4	8	7	4	3	24.5	13.9	42.142	359	359	1.1577	0.82928	1.0684	1.0425	20.9	24.5
PTBP3	O95758	Polypyrimidine tract-binding protein 3	1	8	4	7	7	4	3	16.3	10.9	59.689	552	552	NaN	NaN	2.9644	2.1736	14.7	15.4
NUP133	Q8WUM0	Nuclear pore complex protein Nup133	1	8	8	6	6	6	6	9	9	128.98	1156	1156	1.2446	1.042	NaN	NaN	7.4	6.2
ATP6V0A1	Q93050	V-type proton ATPase 116 kDa subunit a isoform 1	1	8	8	7	6	7	6	13.1	13.1	96.412	837	837	0.85866	0.97221	0.77369	0.77144	9.8	11.8
PKP2	Q99959	Plakophilin-2	1	8	8	7	5	7	5	9.9	9.9	97.414	881	881	0.93078	1.2371	1.0254	1.3033	5.6	9.8
TMEM2	Q9UHN6	Transmembrane protein 2	1	8	8	5	6	5	6	6.9	6.9	154.37	1383	1383	0.97439	0.64573	0.78343	0.83599	5.6	4.2
EMC3	Q9P0I2	ER membrane protein complex subunit 3	1	8	8	7	8	7	8	27.6	27.6	29.952	261	261	0.894	0.96555	0.99827	0.84776	27.6	24.5
ELP2	Q6IA86	Elongator complex protein 2	1	8	8	6	8	6	8	9.9	9.9	92.499	826	826	0.81579	0.97298	0.96741	1.078	9.9	7.7
DARS2	Q6PI48	Aspartate--tRNA ligase, mitochondrial	1	8	8	5	7	5	7	14	14	73.562	645	645	1.0445	0.92057	1.0504	0.94147	11	10.4
RRP1B	Q14684	Ribosomal RNA processing protein 1 homolog B	1	8	8	5	8	5	8	14.1	14.1	84.427	758	758	0.88344	0.94637	0.84944	0.6954	14.1	10.4
PNMA1	Q8ND90	Paraneoplastic antigen Ma1	2	8	7	7	4	6	4	24.4	22.4	39.761	353	353;448	1.4392	0.84192	0.94277	0.96554	13	21.5
SLC12A4	Q9UP95	Solute carrier family 12 member 4	3	8	7	4	7	4	6	6.9	5.9	120.65	1085	1085;1150;1083	1.1278	0.962	1.0157	0.99285	6.2	3.7
EXOC5	O00471	Exocyst complex component 5	1	8	8	6	4	6	4	13	13	81.852	708	708	1.0298	1.0329	NaN	NaN	6.6	10
TSR1	Q2NL82	Pre-rRNA-processing protein TSR1 homolog	1	8	8	8	4	8	4	12.8	12.8	91.809	804	804	0.98778	1.0052	0.98417	0.92107	6.3	12.8
LRRFIP2	Q9Y608	Leucine-rich repeat flightless-interacting protein 2	1	8	7	6	7	5	6	13.5	11.8	82.17	721	721	1.0267	1.0849	1.176	0.96533	12.5	10.4
KCTD12	Q96CX2	BTB/POZ domain-containing protein KCTD12	2	8	8	5	7	5	7	24	24	35.7	325	325;473	0.9573	0.99563	0.69365	0.62223	23.7	18.5
TNPO2	O14787	Transportin-2	1	8	4	6	7	4	3	9.9	5.2	101.39	897	897	1.1451	0.939	1.0003	0.76491	8.7	7.6
CC2D1A	Q6P1N0	Coiled-coil and C2 domain-containing protein 1A	1	8	8	4	7	4	7	10.7	10.7	104.06	951	951	1.1378	1.1501	0.81312	0.89036	9.9	5.7
DDX24	Q9GZR7	ATP-dependent RNA helicase DDX24	1	8	8	8	7	8	7	11.8	11.8	96.331	859	859	0.86982	0.87666	0.96051	0.96267	9.5	11.8
MB21D1	Q8N884	Cyclic GMP-AMP synthase	1	8	8	7	4	7	4	22.8	22.8	58.814	522	522	NaN	NaN	1.0017	1.2193	11.7	19.3
RPS6KA1	Q15418	Ribosomal protein S6 kinase alpha-1	2	8	5	6	5	4	4	14.4	9.8	82.722	735	735;733	1.0409	0.87034	0.89238	0.99142	8.3	11.8
VPS33A	Q96AX1	Vacuolar protein sorting-associated protein 33A	1	8	8	6	6	6	6	13.6	13.6	67.61	596	596	1.0743	1.1078	0.86116	0.88664	9.7	11.1
SPAG7	O75391	Sperm-associated antigen 7	1	8	8	5	7	5	7	43.6	43.6	26.034	227	227	1.1953	1.0241	1.2861	1.1565	40.5	29.1
MORF4L2	Q15014	Mortality factor 4-like protein 2	1	8	6	4	7	2	5	31.2	26.7	32.307	288	288	NaN	NaN	1.0599	1.0721	27.1	16.7
YRDC	Q86U90	YrdC domain-containing protein, mitochondrial	1	8	8	5	8	5	8	40.9	40.9	29.328	279	279	0.89048	1.0275	0.89631	0.70171	40.9	24.4
MICAL2	O94851	Protein-methionine sulfoxide oxidase MICAL2	1	8	8	7	5	7	5	5.2	5.2	219.06	1957	1957	0.9995	1.2098	0.93825	1.0401	3.4	4.6
NKRF	O15226	NF-kappa-B-repressing factor	1	8	8	6	6	6	6	13.9	13.9	77.672	690	690	NaN	NaN	0.90041	0.89121	10.9	10.9
DDX56	Q9NY93	Probable ATP-dependent RNA helicase DDX56	1	8	8	4	7	4	7	16.8	16.8	61.589	547	547	1.0125	1.0895	1.0394	0.9245	15	10.8
WIBG	Q9BRP8	Partner of Y14 and mago	1	8	8	5	7	5	7	54.9	54.9	22.655	204	204	0.85039	0.94511	0.98073	0.88149	48.5	31.4
CIRH1A	Q969X6	Cirhin	1	8	8	7	6	7	6	11.7	11.7	76.889	686	686	0.9142	1.0888	0.9419	1.1033	9.9	10.9
ELAC2	Q9BQ52	Zinc phosphodiesterase ELAC protein 2	1	8	8	5	5	5	5	12.8	12.8	92.218	826	826	0.93664	1.0693	1.0855	0.89976	6.9	8.6
RAI14	Q9P0K7	Ankycorbin	1	8	8	7	7	7	7	9.7	9.7	110.04	980	980	1.2173	1.0905	0.95165	1.0549	8.4	8.2
PLOD3	O60568	Procollagen-lysine,2-oxoglutarate 5-dioxygenase 3	1	8	8	5	8	5	8	13.6	13.6	84.784	738	738	0.82691	0.74355	0.48042	0.54196	13.6	8.8
SERPINB8	P50452	Serpin B8	1	8	6	6	7	4	5	22.7	17.9	42.766	374	374	1.0935	1.0986	NaN	NaN	19.5	17.9
PDS5A	Q29RF7	Sister chromatid cohesion protein PDS5 homolog A	1	8	7	5	8	4	7	7.9	7.3	150.83	1337	1337	1.0867	0.84941	1.251	1.1351	7.9	5.5
MAGOHB	Q96A72	Protein mago nashi homolog 2	1	8	1	8	8	1	1	53.4	6.1	17.276	148	148	NaN	NaN	NaN	NaN	53.4	53.4
TRAPPC6B	Q86SZ2	Trafficking protein particle complex subunit 6B	1	8	8	4	8	4	8	50.6	50.6	17.983	158	158	1.1686	1.0224	1.0295	1.0659	50.6	29.1
MCCC2	Q9HCC0	Methylcrotonoyl-CoA carboxylase beta chain, mitochondrial	1	8	8	6	7	6	7	17.6	17.6	61.332	563	563	1.081	0.96237	0.96692	0.84971	15.5	12.8
RQCD1	Q92600	Cell differentiation protein RCD1 homolog	1	8	8	7	8	7	8	30.1	30.1	33.631	299	299	1.1073	1.0564	1.1642	1.037	30.1	24.1
NME7	Q9Y5B8	Nucleoside diphosphate kinase 7	1	8	8	7	5	7	5	26.6	26.6	42.491	376	376	1.2157	1.1946	1.3334	1.3258	17	22.9
AK3	Q9UIJ7	GTP:AMP phosphotransferase AK3, mitochondrial	1	8	8	6	8	6	8	40.5	40.5	25.565	227	227	0.9063	0.86247	0.78362	0.84472	40.5	30.4
CARM1	Q86X55	Histone-arginine methyltransferase CARM1	1	8	8	6	6	6	6	18.1	18.1	65.853	608	608	1.0024	1.0149	1.0642	1.0194	15.1	10.9
RPIA	P49247	Ribose-5-phosphate isomerase	1	8	8	5	7	5	7	27	27	33.269	311	311	1.1782	0.95946	1.1161	1.003	24.4	21.2
SLC29A1	Q99808	Equilibrative nucleoside transporter 1	1	8	8	7	7	7	7	19.7	19.7	50.219	456	456	0.91609	1.0674	0.93709	1.1573	17.3	18.6
MCAM	P43121	Cell surface glycoprotein MUC18	1	8	8	4	8	4	8	17.5	17.5	71.607	646	646	1.0345	0.76178	0.80795	0.81338	17.5	8
MRE11A	P49959	Double-strand break repair protein MRE11A	1	8	8	6	6	6	6	12.1	12.1	80.592	708	708	0.81532	0.82495	0.8846	0.76659	10	8.5
STX6	O43752	Syntaxin-6	1	8	8	3	8	3	8	41.6	41.6	29.176	255	255	0.85379	0.75069	0.99746	0.77575	41.6	14.1
STX4	Q12846	Syntaxin-4	1	8	8	6	7	6	7	35	35	34.18	297	297	0.95414	0.95401	0.97687	0.95936	31.3	28.3
SAR1B	Q9Y6B6	GTP-binding protein SAR1b	1	8	3	8	6	3	3	30.8	15.2	22.41	198	198	0.96663	0.9003	1.1225	0.96491	30.3	30.8
GPKOW	Q92917	G patch domain and KOW motifs-containing protein	1	8	8	6	6	6	6	24.6	24.6	52.228	476	476	0.81113	1.0002	0.9105	0.91778	19.5	14.5
PEX19	P40855	Peroxisomal biogenesis factor 19	1	8	8	7	6	7	6	38.1	38.1	32.806	299	299	0.92312	0.70685	0.83992	0.71164	29.1	33.1
SH3GLB2	Q9NR46	Endophilin-B2	1	8	7	7	7	6	6	22.3	20.3	43.973	395	395	0.94961	0.6316	0.98181	1.0699	18.5	18.5
USP15	Q9Y4E8	Ubiquitin carboxyl-terminal hydrolase 15	2	8	8	6	2	6	2	8.6	8.6	112.42	981	981;963	1.099	0.7829	0.99059	0.94075	2.4	6.1
AMPD2	Q01433	AMP deaminase 2	1	8	8	4	6	4	6	9.6	9.6	100.69	879	879	1.1682	0.94907	0.85282	0.87283	6.9	4.9
DCXR	Q7Z4W1	L-xylulose reductase	1	8	8	6	8	6	8	34.4	34.4	25.913	244	244	1.2445	0.98193	1.3001	0.95119	34.4	28.3
ALPP;ALPPL2	P05187	Alkaline phosphatase, placental type;Alkaline phosphatase, placental-like	3	8	8	6	8	6	8	22.2	22.2	57.953	535	535;532;528	1.0512	0.86274	0.7025	0.72133	22.2	16.4
MRPL9	Q9BYD2	39S ribosomal protein L9, mitochondrial	1	8	8	7	8	7	8	28.5	28.5	30.243	267	267	0.92619	0.99872	0.95951	0.89563	28.5	24
DLGAP5	Q15398	Disks large-associated protein 5	1	8	8	5	7	5	7	14.2	14.2	95.114	846	846	0.88533	1.3645	1.6498	2.0015	13.1	8.5
PDLIM4	P50479	PDZ and LIM domain protein 4	1	8	8	6	8	6	8	29.7	29.7	35.398	330	330	0.90667	0.81471	0.74918	0.73673	29.7	24.5
MRPS7	Q9Y2R9	28S ribosomal protein S7, mitochondrial	1	8	8	6	7	6	7	23.6	23.6	28.134	242	242	0.92429	0.95618	0.8978	0.93415	23.1	20.7
NUP62	P37198	Nuclear pore glycoprotein p62	1	8	8	7	5	7	5	23.9	23.9	53.254	522	522	NaN	NaN	1.2607	1.0387	16.7	19.9
SLC27A4	Q6P1M0	Long-chain fatty acid transport protein 4	1	8	8	7	8	7	8	15.4	15.4	72.063	643	643	0.85526	1.0068	0.95657	0.94811	15.4	14.3
HYI	Q5T013	Putative hydroxypyruvate isomerase	1	8	8	6	6	6	6	33.2	33.2	30.405	277	277	0.91595	0.95529	0.90846	0.86552	30.3	19.9
UBQLN2	Q9UHD9	Ubiquilin-2	1	8	5	6	8	3	5	22	15.2	65.695	624	624	0.88966	0.89926	0.79372	0.6881	22	15.1
PRPSAP1	Q14558	Phosphoribosyl pyrophosphate synthase-associated protein 1	1	8	7	7	7	6	6	29.8	25.8	39.393	356	356	1.0342	0.99353	1.1057	1.0289	26.1	27.5
CUL1	Q13616	Cullin-1	1	8	8	8	5	8	5	13	13	89.677	776	776	0.92829	0.90619	1.0916	1.1009	8.2	13
GTF2I	P78347	General transcription factor II-I	1	8	7	8	5	7	4	11.6	10.7	112.42	998	998	1.1414	0.99495	0.94028	0.68424	6	11.6
OSBP	P22059	Oxysterol-binding protein 1	1	8	8	5	8	5	8	14.4	14.4	89.42	807	807	1.0605	0.9121	1.0745	0.8659	14.4	9.5
MRPL37	Q9BZE1	39S ribosomal protein L37, mitochondrial	1	8	8	8	5	8	5	22.9	22.9	48.117	423	423	0.94044	0.92395	0.95635	0.89268	15.4	22.9
WDR92	Q96MX6	WD repeat-containing protein 92	1	8	8	7	6	7	6	24.9	24.9	39.74	357	357	1.1344	1.0395	1.1056	1.0561	19.6	21.6
NDC1	Q9BTX1	Nucleoporin NDC1	1	8	8	4	7	4	7	18.4	18.4	76.304	674	674	0.86015	0.97402	1.0977	1.1076	17.1	8.5
AGPAT9	Q53EU6	Glycerol-3-phosphate acyltransferase 3	1	8	8	6	7	6	7	20.5	20.5	48.705	434	434	1.0719	1.1141	1.0569	1.2333	17.7	14.5
PTCD3	Q96EY7	Pentatricopeptide repeat domain-containing protein 3, mitochondrial	1	8	8	6	8	6	8	14.4	14.4	78.549	689	689	0.92454	0.96153	0.87955	0.88974	14.4	10.6
PNO1	Q9NRX1	RNA-binding protein PNO1	1	8	8	7	6	7	6	38.1	38.1	27.924	252	252	1.0715	0.97911	1.033	0.93782	28.2	34.1
SDSL	Q96GA7	Serine dehydratase-like	1	8	8	6	6	6	6	31.3	31.3	34.674	329	329	0.84787	1.0432	0.88696	0.8908	26.1	19.1
PPP2R1B	P30154	Serine/threonine-protein phosphatase 2A 65 kDa regulatory subunit A beta isoform	1	8	4	8	6	4	2	15.5	8.2	66.213	601	601	NaN	NaN	1.1589	1.222	12.3	15.5
DDX23	Q9BUQ8	Probable ATP-dependent RNA helicase DDX23	1	8	8	8	4	8	4	10.4	10.4	95.581	820	820	NaN	NaN	1.0346	0.9243	5	10.4
QTRT1	Q9BXR0	Queuine tRNA-ribosyltransferase	1	8	8	6	7	6	7	25.3	25.3	44.047	403	403	0.96064	0.89981	0.87533	0.77912	21.3	21.6
CDC73	Q6P1J9	Parafibromin	1	8	8	6	5	6	5	17.7	17.7	60.576	531	531	0.89778	1.0236	0.94495	1.0706	11.5	11.1
DUSP23	Q9BVJ7	Dual specificity protein phosphatase 23	1	8	8	6	6	6	6	59.3	59.3	16.588	150	150	0.93638	0.93682	1.1116	1.1164	43.3	44.7
NOC2L	Q9Y3T9	Nucleolar complex protein 2 homolog	1	8	8	7	6	7	6	10.7	10.7	84.918	749	749	1.1996	1.1967	1.2718	1.1053	7.9	9.6
SRP19	P09132	Signal recognition particle 19 kDa protein	1	8	8	7	7	7	7	45.8	45.8	16.156	144	144	0.87033	0.88471	0.97133	0.94129	45.1	41
ATP6V1H	Q9UI12	V-type proton ATPase subunit H	1	8	8	8	5	8	5	19.7	19.7	55.882	483	483	1.3537	0.94304	1.044	1.084	11	19.7
TBRG4	Q969Z0	Protein TBRG4	1	8	8	5	7	5	7	16	16	70.737	631	631	0.88874	0.96208	0.92147	0.96448	14.1	10
VPS4B	O75351	Vacuolar protein sorting-associated protein 4B	1	8	5	7	6	4	4	21.6	15.5	49.301	444	444	1.027	0.93208	1.0971	0.92899	15.5	19.1
MPST	P25325	3-mercaptopyruvate sulfurtransferase	1	8	8	5	6	5	6	30	30	33.178	297	297	0.88291	0.82699	0.77211	0.82907	20.2	18.9
NTPCR	Q9BSD7	Cancer-related nucleoside-triphosphatase	1	8	8	8	7	8	7	48.9	48.9	20.713	190	190	0.99978	0.92254	0.97978	0.85788	41.1	48.9
RUFY1	Q96T51	RUN and FYVE domain-containing protein 1	3	8	8	7	8	7	8	14	14	79.817	708	708;469;606	0.99262	0.86042	1.0599	0.90843	14	11.2
RAB27A	P51159	Ras-related protein Rab-27A	1	8	7	6	8	5	7	35.7	32.1	24.868	221	221	1.1593	1.0146	1.2046	0.98161	35.7	31.7
SNAP29	O95721	Synaptosomal-associated protein 29	1	8	8	6	6	6	6	39.5	39.5	28.97	258	258	0.88366	1.0174	1.1094	1.127	30.6	28.3
EPS15L1	Q9UBC2	Epidermal growth factor receptor substrate 15-like 1	1	8	8	7	8	7	8	13.9	13.9	94.254	864	864	1.0981	0.94881	1.005	0.88402	13.9	12.5
FBP1	P09467	Fructose-1,6-bisphosphatase 1	1	8	7	8	7	7	6	28.7	25.4	36.842	338	338	0.89426	1.0148	0.86839	0.8363	26.6	28.7
STK38	Q15208	Serine/threonine-protein kinase 38	1	8	8	6	4	6	4	27.7	27.7	54.19	465	465	1.0759	0.91179	1.185	1.3191	16.6	17.2
ARHGEF18	Q6ZSZ5	Rho guanine nucleotide exchange factor 18	2	8	8	7	7	7	7	9.2	9.2	151.64	1361	1361;1089	1.1519	0.92535	0.8969	0.86496	8.3	7.4
TMEM214	Q6NUQ4	Transmembrane protein 214	1	8	8	6	7	6	7	13.4	13.4	77.15	689	689	1.0907	0.91861	0.90003	0.88093	11.6	9.3
HLA-B	P01889	HLA class I histocompatibility antigen, B-7 alpha chain	1	8	3	7	7	2	3	27.6	15.5	40.46	362	362	0.58933	0.52119	0.50801	0.39834	27.6	21.5
CYP51A1	Q16850	Lanosterol 14-alpha demethylase	1	8	8	8	7	8	7	16.3	16.3	57.278	509	509	1.204	0.99936	1.0063	0.90189	13.4	16.3
IKBKG	Q9Y6K9	NF-kappa-B essential modulator	1	8	8	7	5	7	5	26.5	26.5	48.197	419	419	1.0719	1.1045	1.085	1.049	17.2	20.3
MED20	Q9H944	Mediator of RNA polymerase II transcription subunit 20	1	8	8	7	7	7	7	42	42	23.222	212	212	1.0203	0.96349	0.99485	0.97753	29.7	42
ACTR10	Q9NZ32	Actin-related protein 10	1	8	8	7	6	7	6	24	24	46.306	417	417	0.77816	0.67397	0.98709	1	18	20.6
NUFIP2	Q7Z417	Nuclear fragile X mental retardation-interacting protein 2	1	8	8	6	8	6	8	16.7	16.7	76.12	695	695	1.0314	1.0934	1.09	1.0566	16.7	12.7
RANBP3	Q9H6Z4	Ran-binding protein 3	1	8	8	4	8	4	8	18.7	18.7	60.209	567	567	1.0101	0.98711	1.0584	0.98565	18.7	9
AARSD1	Q9BTE6	Alanyl-tRNA editing protein Aarsd1	1	8	8	7	4	7	4	23.5	23.5	45.479	412	412	1.0389	0.91997	1.0945	1.1181	10.7	21.6
ZNF593	O00488	Zinc finger protein 593	1	8	8	8	6	8	6	62.7	62.7	15.199	134	134	0.96094	0.87245	0.78919	0.92688	47.8	62.7
PRPSAP2	O60256	Phosphoribosyl pyrophosphate synthase-associated protein 2	1	8	7	7	7	6	6	27.9	24.1	40.925	369	369	1.0613	1.0226	1.1696	1.0617	24.4	23.3
KRI1	Q8N9T8	Protein KRI1 homolog	1	8	8	7	7	7	7	12.8	12.8	82.597	703	703	1.0679	0.95595	0.9517	0.93942	10.7	11.7
HMGCL	P35914	Hydroxymethylglutaryl-CoA lyase, mitochondrial	2	8	8	4	8	4	8	27.4	27.4	34.36	325	325;370	0.89037	0.91423	0.84656	0.88879	27.4	11.4
MRPL44	Q9H9J2	39S ribosomal protein L44, mitochondrial	1	8	8	7	8	7	8	23.5	23.5	37.535	332	332	1.0656	0.91026	0.80419	0.8999	23.5	20.8
PELO	Q9BRX2	Protein pelota homolog	1	8	8	8	7	8	7	20.5	20.5	43.359	385	385	1.1792	1.0525	1.1315	0.94984	20.5	20.5
ALG5	Q9Y673	Dolichyl-phosphate beta-glucosyltransferase	1	8	8	8	7	8	7	34.3	34.3	36.946	324	324	0.99304	0.88666	1.0105	1.1182	27.8	34.3
ACTR1B	P42025	Beta-centractin	1	8	3	8	6	3	2	30.6	14.9	42.293	376	376	0.78402	0.83757	0.83084	0.78433	23.1	30.6
FAM3C	Q92520	Protein FAM3C	1	8	8	7	7	7	7	35.2	35.2	24.68	227	227	0.8786	0.77981	0.71919	0.51177	32.6	34.4
NLN	Q9BYT8	Neurolysin, mitochondrial	1	8	8	6	8	6	8	13.5	13.5	80.651	704	704	0.98601	0.98044	1.1593	1.0263	13.5	10.5
NUP88	Q99567	Nuclear pore complex protein Nup88	1	8	8	7	5	7	5	15.7	15.7	83.541	741	741	1.0239	1.1785	0.90564	0.87443	10.5	13.5
HACD3	Q9P035	Very-long-chain (3R)-3-hydroxyacyl-CoA dehydratase 3	1	8	8	8	7	8	7	19.3	19.3	43.159	362	362	0.99737	0.95864	1.0819	1.0757	16.3	19.3
MAVS	Q7Z434	Mitochondrial antiviral-signaling protein	1	8	8	6	8	6	8	21.9	21.9	56.527	540	540	0.6876	0.88192	0.92385	0.84335	21.9	20.2
PPIF	P30405	Peptidyl-prolyl cis-trans isomerase F, mitochondrial	1	8	7	7	8	6	7	44	40.6	22.04	207	207	1.0565	0.92906	1.0295	1.0132	44	41.1
DHFR	P00374	Dihydrofolate reductase	2	8	8	8	6	8	6	42.8	42.8	21.452	187	187;187	0.80668	1.038	0.9067	1.0185	31	42.8
NT5C2	P49902	Cytosolic purine 5-nucleotidase	1	8	8	8	8	8	8	14.4	14.4	64.969	561	561	1.0745	0.98539	1.104	0.9571	14.4	14.4
LZIC	Q8WZA0	Protein LZIC	1	8	8	8	3	8	3	35.3	35.3	21.494	190	190	1.0884	0.93939	1.1377	1.0234	16.3	35.3
EXOSC8	Q96B26	Exosome complex component RRP43	1	8	8	5	8	5	8	36.2	36.2	30.039	276	276	1.0784	1.1817	1.2209	1.0833	36.2	22.1
PSMG2	Q969U7	Proteasome assembly chaperone 2	1	8	8	8	7	8	7	30.3	30.3	29.396	264	264	1.1141	1.1249	1.1458	1.1926	25.4	30.3
HGS	O14964	Hepatocyte growth factor-regulated tyrosine kinase substrate	1	8	8	7	7	7	7	10.7	10.7	86.191	777	777	1.0459	0.9986	1.011	0.94967	9.4	9.5
NUDT4	Q9NZJ9	Diphosphoinositol polyphosphate phosphohydrolase 2	1	8	2	7	8	2	2	50	6.1	20.306	180	180	0.9602	1.0659	1.0669	1.1482	50	41.7
NTMT1	Q9BV86	N-terminal Xaa-Pro-Lys N-methyltransferase 1;N-terminal Xaa-Pro-Lys N-methyltransferase 1, N-terminally processed	1	8	8	5	7	5	7	33.6	33.6	25.387	223	223	0.87955	0.94666	0.97288	0.89427	31.4	26.9
BDH2	Q9BUT1	3-hydroxybutyrate dehydrogenase type 2	1	8	8	8	6	8	6	35.1	35.1	26.724	245	245	0.87542	0.91782	0.80625	0.81941	28.2	35.1
SSSCA1	O60232	Sjoegren syndrome/scleroderma autoantigen 1	1	8	8	7	5	7	5	53.8	53.8	21.474	199	199	0.92111	0.99535	0.97748	0.99418	48.7	53.8
CTSC	P53634	Dipeptidyl peptidase 1;Dipeptidyl peptidase 1 exclusion domain chain;Dipeptidyl peptidase 1 heavy chain;Dipeptidyl peptidase 1 light chain	1	8	8	8	7	8	7	15.8	15.8	51.853	463	463	0.90405	0.75573	0.83565	0.67797	13.4	15.8
MTCH1	Q9NZJ7	Mitochondrial carrier homolog 1	1	8	8	8	8	8	8	23.4	23.4	41.544	389	389	1.0234	1.2061	1.1652	1.2782	23.4	23.4
PNPO	Q9NVS9	Pyridoxine-5-phosphate oxidase	1	8	8	6	6	6	6	33.3	33.3	29.988	261	261	0.94484	0.90242	0.89355	0.82548	26.4	27.6
LBR	Q14739	Lamin-B receptor	1	8	8	6	7	6	7	13.8	13.8	70.702	615	615	1.1231	1.1647	1.0335	1.1317	12.7	9.4
AP3M1	Q9Y2T2	AP-3 complex subunit mu-1	2	8	8	8	7	8	7	23.7	23.7	46.939	418	418;418	0.94436	0.9721	0.80191	0.93698	21.3	23.7
SUMF2	Q8NBJ7	Sulfatase-modifying factor 2	1	8	8	6	6	6	6	30.6	30.6	33.843	301	301	0.89817	0.75086	0.76383	0.58321	25.6	22.6
PSPH	P78330	Phosphoserine phosphatase	1	8	8	6	6	6	6	37.3	37.3	25.007	225	225	1.0361	1.0077	1.0478	0.97114	30.2	25.8
VRK1	Q99986	Serine/threonine-protein kinase VRK1	1	8	8	8	7	8	7	27	27	45.476	396	396	0.8039	1.038	0.97879	0.74231	24	27
CCDC50	Q8IVM0	Coiled-coil domain-containing protein 50	1	8	8	6	7	6	7	26.1	26.1	35.822	306	306	1.0354	0.98507	0.93445	1.0098	23.2	20.3
THYN1	Q9P016	Thymocyte nuclear protein 1	1	8	8	7	6	7	6	36.4	36.4	25.697	225	225	1.0965	1.0593	1.0134	1.0767	25.8	32
C11orf68	Q9H3H3	UPF0696 protein C11orf68	1	8	8	8	7	8	7	31.2	31.2	31.43	292	292	0.94649	0.83237	1.0065	0.91006	26.7	31.2
PDXK	O00764	Pyridoxal kinase	1	8	8	7	7	7	7	31.7	31.7	35.102	312	312	1.0182	0.98814	1.0408	0.91157	25	27.2
IFI35	P80217	Interferon-induced 35 kDa protein	1	8	8	5	8	5	8	29.7	29.7	31.546	286	286	0.98716	0.94449	0.98953	0.98638	29.7	18.2
TIMM50	Q3ZCQ8	Mitochondrial import inner membrane translocase subunit TIM50	1	8	8	8	6	8	6	27.5	27.5	39.646	353	353	0.81409	0.96227	0.87907	0.9716	19.8	27.5
NQO2	P16083	Ribosyldihydronicotinamide dehydrogenase [quinone]	1	8	8	6	7	6	7	47.2	47.2	25.918	231	231	0.9838	0.83516	0.87589	0.84577	35.5	33.8
CSNK1A1	P48729	Casein kinase I isoform alpha	2	8	8	7	8	7	8	26.1	26.1	38.914	337	337;337	1.0413	0.92535	1.076	0.94183	26.1	25.5
THEM6	Q8WUY1	Protein THEM6	1	8	8	8	8	8	8	31.2	31.2	23.865	208	208	1.0336	0.93175	1.0396	0.9761	31.2	31.2
TPD52	P55327	Tumor protein D52	1	8	8	8	8	8	8	37.9	37.9	24.327	224	224	1.1735	0.89452	1.1757	0.87948	37.9	37.9
SOAT1	P35610	Sterol O-acyltransferase 1	1	8	8	7	7	7	7	15.6	15.6	64.734	550	550	0.93988	1.1556	1.0043	1.0634	13.8	12.7
ERGIC1	Q969X5	Endoplasmic reticulum-Golgi intermediate compartment protein 1	1	8	8	8	6	8	6	27.6	27.6	32.592	290	290	0.75631	0.77229	0.68256	0.59075	21.4	27.6
TSTA3	Q13630	GDP-L-fucose synthase	1	8	8	8	6	8	6	28.3	28.3	35.892	321	321	1.2392	0.96053	1.2924	1.0883	18.4	28.3
ADI1	Q9BV57	1,2-dihydroxy-3-keto-5-methylthiopentene dioxygenase	1	8	8	8	5	8	5	51.4	51.4	21.498	179	179	1.2735	1.0085	1.2611	1.0218	31.3	51.4
MYCBP	Q99417	C-Myc-binding protein	1	8	8	6	8	6	8	76.7	76.7	11.967	103	103	0.94777	0.86927	1.0234	1.0886	76.7	54.4
CPSF6	Q16630	Cleavage and polyadenylation specificity factor subunit 6	1	8	8	7	5	7	5	22.3	22.3	59.209	551	551	0.90258	1.0385	1.1197	0.91762	12.3	20.7
CAMK2D	Q13557	Calcium/calmodulin-dependent protein kinase type II subunit delta	3	8	6	8	7	6	5	19.4	13.2	56.369	499	499;478;666	1.1155	0.98947	0.99987	0.90895	17.2	19.4
LSM6	P62312	U6 snRNA-associated Sm-like protein LSm6	1	8	8	8	8	8	8	60	60	9.1275	80	80	1.0219	0.94702	0.99013	0.91201	60	60
TP53RK	Q96S44	TP53-regulating kinase	1	8	8	8	8	8	8	30.8	30.8	28.16	253	253	0.84471	1.0162	1.0661	1.0328	30.8	30.8
LIN7C	Q9NUP9	Protein lin-7 homolog C	3	8	8	7	7	7	7	42.6	42.6	21.834	197	197;233;207	1.1077	1.0103	1.0742	0.97859	39.6	37.6
TEX264	Q9Y6I9	Testis-expressed sequence 264 protein	1	8	8	7	5	7	5	26.8	26.8	34.188	313	313	0.91044	0.89335	0.97123	1.0371	20.1	21.7
HIBADH	P31937	3-hydroxyisobutyrate dehydrogenase, mitochondrial	1	8	8	8	7	8	7	32.1	32.1	35.329	336	336	0.95423	0.79424	0.83108	0.75088	29.2	32.1
RPA2	P15927	Replication protein A 32 kDa subunit	1	8	8	6	7	6	7	33.3	33.3	29.247	270	270	0.99966	1.1028	1.0475	0.94139	33.3	26.7
NOSIP	Q9Y314	Nitric oxide synthase-interacting protein	1	8	8	8	8	8	8	38.2	38.2	33.172	301	301	1.0602	1.0221	1.0739	1.1678	38.2	38.2
MRPL1	Q9BYD6	39S ribosomal protein L1, mitochondrial	1	8	8	7	6	7	6	26.8	26.8	36.908	325	325	0.99539	1.0132	0.87895	0.95591	17.8	26.8
TBCC	Q15814	Tubulin-specific chaperone C	1	8	8	7	8	7	8	27.2	27.2	39.248	346	346	1.0109	0.93718	1.0135	1.0244	27.2	24.6
CTSA	P10619	Lysosomal protective protein;Lysosomal protective protein 32 kDa chain;Lysosomal protective protein 20 kDa chain	1	8	8	8	7	8	7	17.9	17.9	54.465	480	480	0.85235	0.7479	0.62746	0.60645	13.8	17.9
ARFGAP1	Q8N6T3	ADP-ribosylation factor GTPase-activating protein 1	1	8	8	8	7	8	7	29.3	29.3	44.667	406	406	0.93353	0.85606	1.0346	0.9414	24.6	29.3
HSPBP1	Q9NZL4	Hsp70-binding protein 1	1	8	8	8	8	8	8	29	29	39.302	359	359	1.0283	1.0318	0.98685	0.96898	29	29
HRAS	P01112	GTPase HRas;GTPase HRas, N-terminally processed	1	8	2	8	6	2	2	40.2	11.1	21.298	189	189	1.14	0.93374	1.018	1.0584	31.2	40.2
ARL2	P36404	ADP-ribosylation factor-like protein 2	1	8	8	7	8	7	8	39.7	39.7	20.878	184	184	1.059	1.0109	1.1028	1.0152	39.7	39.7
RGS10	O43665	Regulator of G-protein signaling 10	1	8	8	8	7	8	7	55.8	55.8	21.21	181	181	1.1192	1.0693	1.1657	1.0752	46.4	55.8
PHGDH	O43175	D-3-phosphoglycerate dehydrogenase	1	8	8	7	8	7	8	17.3	17.3	56.65	533	533	1.0405	1.0315	1.0583	0.95017	17.3	15.2
COPS7A	Q9UBW8	COP9 signalosome complex subunit 7a	1	8	8	8	6	8	6	38.5	38.5	30.276	275	275	1.0337	0.9747	1.0356	0.97595	31.6	38.5
NDRG1	Q92597	Protein NDRG1	1	8	8	7	7	7	7	33.8	33.8	42.835	394	394	0.78023	0.78997	0.70093	0.61045	30.2	29.4
MAD2L1	Q13257	Mitotic spindle assembly checkpoint protein MAD2A	1	8	8	8	6	8	6	27.8	27.8	23.51	205	205	1.0991	1.245	1.3443	1.3459	22	27.8
PPA2	Q9H2U2	Inorganic pyrophosphatase 2, mitochondrial	1	8	8	7	8	7	8	28.4	28.4	37.92	334	334	0.86088	0.83732	0.90633	0.90402	28.4	25.1
PTRHD1	Q6GMV3	Putative peptidyl-tRNA hydrolase PTRHD1	1	8	8	8	8	8	8	32.1	32.1	15.805	140	140	1.042	0.87695	1.0527	0.87942	32.1	32.1
ITPA	Q9BY32	Inosine triphosphate pyrophosphatase	1	8	8	7	7	7	7	42.3	42.3	21.445	194	194	1.0992	1.1076	1.081	0.99442	36.1	34
UBE2S	Q16763	Ubiquitin-conjugating enzyme E2 S	1	8	8	8	8	8	8	52.7	52.7	23.845	222	222	1.084	1.3205	1.5046	1.528	52.7	52.7
KRR1	Q13601	KRR1 small subunit processome component homolog	1	8	8	6	7	6	7	22.6	22.6	43.664	381	381	0.93885	1.0334	1.0836	1.0626	20.7	13.4
FAM107B	Q9H098	Protein FAM107B	1	8	8	8	8	8	8	51.1	51.1	15.558	131	131	0.84448	1.002	0.90706	1.0192	51.1	51.1
CPSF7	Q8N684	Cleavage and polyadenylation specificity factor subunit 7	1	8	8	8	8	8	8	21.4	21.4	52.049	471	471	0.92543	0.82968	0.87527	0.86217	21.4	21.4
PPP2R4	Q15257	Serine/threonine-protein phosphatase 2A activator	1	8	8	8	7	8	7	25.7	25.7	40.667	358	358	0.99294	0.82241	0.95916	0.95874	23.7	25.7
CYC1	P08574	Cytochrome c1, heme protein, mitochondrial	1	8	8	7	6	7	6	28	28	35.422	325	325	0.98702	0.81543	0.79665	0.72479	20	24
ERLIN1	O75477	Erlin-1	1	8	5	7	8	4	5	20.4	11.5	39.171	348	348	0.88699	0.76174	0.77347	0.64357	20.4	18.4
SEC61A1;SEC61A2	P61619	Protein transport protein Sec61 subunit alpha isoform 1;Protein transport protein Sec61 subunit alpha isoform 2	2	8	8	8	6	8	6	15.8	15.8	52.264	476	476;476	1.0431	1.1158	1.0674	1.1233	11.1	15.8
BCCIP	Q9P287	BRCA2 and CDKN1A-interacting protein	1	8	8	4	8	4	8	30.9	30.9	35.979	314	314	0.95415	1.0859	1.2523	1.0528	30.9	15
TMED9	Q9BVK6	Transmembrane emp24 domain-containing protein 9	1	8	8	7	6	7	6	27.7	27.7	27.277	235	235	0.81913	0.79676	0.75638	0.6924	24.7	27.7
VAMP3	Q15836	Vesicle-associated membrane protein 3	1	8	2	8	7	2	2	53	17	11.309	100	100	1.0302	1.0428	1.1178	1.1155	53	53
TRAPPC3	O43617	Trafficking protein particle complex subunit 3	1	8	8	7	7	7	7	38.3	38.3	20.274	180	180	1.0186	1.0308	1.0947	0.95757	36.1	38.3
EPHX1	P07099	Epoxide hydrolase 1	1	8	8	7	7	7	7	14.9	14.9	52.948	455	455	1.0254	0.98836	1.0034	0.86211	13.4	14.9
IL18	Q14116	Interleukin-18	1	8	8	7	7	7	7	37.8	37.8	22.326	193	193	1.1967	0.91203	1.2921	1.1255	33.2	37.8
PSMB8	P28062	Proteasome subunit beta type-8	1	8	8	7	6	7	6	32.6	32.6	30.354	276	276	0.87333	0.84784	0.89049	0.84904	27.2	28.6
PARVA	Q9NVD7	Alpha-parvin	2	8	8	8	6	8	6	22.8	22.8	42.243	372	372;364	0.91462	1.1867	1.0578	1.0922	19.1	22.8
PPIH	O43447	Peptidyl-prolyl cis-trans isomerase H	1	8	8	8	8	8	8	36.2	36.2	19.208	177	177	0.94745	0.87531	0.90492	0.90787	36.2	36.2
TMEM33	P57088	Transmembrane protein 33	1	8	8	8	7	8	7	34	34	27.978	247	247	0.98717	1.0696	1.0025	1.1024	25.5	34
TIMM9	Q9Y5J7	Mitochondrial import inner membrane translocase subunit Tim9	1	8	8	8	7	8	7	86.5	86.5	10.378	89	89	0.88557	0.91323	0.93718	0.85435	80.9	86.5
GRHPR	Q9UBQ7	Glyoxylate reductase/hydroxypyruvate reductase	1	8	8	7	7	7	7	38.4	38.4	35.668	328	328	1.0312	0.90115	0.89916	0.87074	32.9	35.4
UBQLN1	Q9UMX0	Ubiquilin-1	1	8	3	8	8	3	3	16	5.9	62.518	589	589	1.0442	1.0026	1.0347	0.98321	16	16
VBP1	P61758	Prefoldin subunit 3	1	8	8	7	6	7	6	34	34	22.626	197	197	1.0758	0.99886	1.1807	1.0881	23.4	30.5
PDHX	O00330	Pyruvate dehydrogenase protein X component, mitochondrial	1	8	8	7	5	7	5	17.6	17.6	54.122	501	501	0.91372	0.88401	0.93045	0.88462	10.6	15.6
CBX3	Q13185	Chromobox protein homolog 3	1	8	6	8	6	6	5	42.6	27.3	20.811	183	183	0.95701	0.95299	1.0024	1.0686	30.1	42.6
PIN1	Q13526	Peptidyl-prolyl cis-trans isomerase NIMA-interacting 1	2	8	8	7	8	7	8	60.1	60.1	18.243	163	163;100	1.0218	0.95282	1.1104	1.0284	60.1	55.2
DENR	O43583	Density-regulated protein	1	8	8	8	8	8	8	46.5	46.5	22.092	198	198	1.0175	0.91256	1.011	0.92111	46.5	46.5
CD55	P08174	Complement decay-accelerating factor	1	8	8	7	7	7	7	24.4	24.4	41.4	381	381	0.81126	0.69084	0.70573	0.61798	22	24.4
SKP1	P63208	S-phase kinase-associated protein 1	1	8	8	8	5	8	5	36.2	36.2	18.658	163	163	0.99159	0.94931	1.0535	1.1415	25.8	36.2
DUT	P33316	Deoxyuridine 5-triphosphate nucleotidohydrolase, mitochondrial	1	8	8	8	6	8	6	42.5	42.5	26.563	252	252	1.0144	1.0921	1.0561	1.1432	31	42.5
HN1L	Q9H910	Hematological and neurological expressed 1-like protein	1	8	8	8	8	8	8	63.2	63.2	20.063	190	190	0.97476	0.93554	0.90246	0.92616	63.2	63.2
SRP9	P49458	Signal recognition particle 9 kDa protein	1	8	8	5	8	5	8	72.1	72.1	10.112	86	86	0.97209	1.0328	1.0778	1.0384	72.1	52.3
EIF4E	P06730	Eukaryotic translation initiation factor 4E	2	8	8	5	8	5	8	42.4	42.4	25.097	217	217;242	1.0404	1.0255	1.0334	0.95816	42.4	34.1
PRKCDBP	Q969G5	Protein kinase C delta-binding protein	1	8	8	7	8	7	8	30.7	30.7	27.701	261	261	0.88511	1.0046	0.88519	1.0354	30.7	30.3
PGRMC2	O15173	Membrane-associated progesterone receptor component 2	1	8	7	8	7	7	6	31.4	31.4	23.818	223	223	0.97965	0.99311	1.018	0.97216	29.6	31.4
MAGOH	P61326	Protein mago nashi homolog	1	8	1	8	8	1	1	53.4	5.5	17.163	146	146	0.97366	0.93815	0.99307	1.0243	53.4	53.4
UBE2C	O00762	Ubiquitin-conjugating enzyme E2 C	1	8	8	8	6	8	6	43	43	19.652	179	179	1.0715	1.3007	1.5304	1.5829	33	43
ATP1B1	P05026	Sodium/potassium-transporting ATPase subunit beta-1	1	8	8	8	6	8	6	35.6	35.6	35.061	303	303	0.70448	0.70865	0.60466	0.45478	25.1	35.6
ATP5C1	P36542	ATP synthase subunit gamma, mitochondrial	1	8	8	7	8	7	8	28.9	28.9	32.996	298	298	0.80341	0.88467	0.75981	0.88986	28.9	24.8
HN1	Q9UK76	Hematological and neurological expressed 1 protein;Hematological and neurological expressed 1 protein, N-terminally processed	1	8	8	8	8	8	8	74	74	16.014	154	154	1.0612	1.0502	0.98248	0.978	74	74
EIF3K	Q9UBQ5	Eukaryotic translation initiation factor 3 subunit K	1	8	8	8	7	8	7	42.7	42.7	25.059	218	218	0.92901	0.9981	1.0109	0.98934	35.8	42.7
RAB18	Q9NP72	Ras-related protein Rab-18	1	8	8	8	8	8	8	38.8	38.8	22.977	206	206	1.0633	1.0389	1.1905	1.0434	38.8	38.8
HM13	Q8TCT9	Minor histocompatibility antigen H13	1	8	8	8	7	8	7	20.7	20.7	41.488	377	377	0.92064	0.91144	0.90103	1.0045	17	20.7
MBOAT7	Q96N66	Lysophospholipid acyltransferase 7	1	8	8	8	7	8	7	17.4	17.4	52.764	472	472	0.84657	0.95839	1.0123	0.93491	17.4	17.4
VAMP8	Q9BV40	Vesicle-associated membrane protein 8	1	8	8	8	7	8	7	55	55	11.438	100	100	0.90498	0.95121	0.95394	1.033	55	55
BSG	P35613	Basigin	1	8	8	8	8	8	8	25.7	25.7	42.2	385	385	0.87925	0.792	0.85833	0.657	25.7	25.7
NUDT4;NUDT11;NUDT10	A0A024RBG1	Diphosphoinositol polyphosphate phosphohydrolase 3-beta;Diphosphoinositol polyphosphate phosphohydrolase 3-alpha	3	8	2	6	8	1	2	50.3	6.6	20.434	181	181;164;164	1.1465	1.2079	1.4099	1.3451	50.3	42
UBE2I	P63279	SUMO-conjugating enzyme UBC9	1	8	8	8	7	8	7	39.2	39.2	18.007	158	158	0.8497	0.79655	0.83284	0.84792	39.2	39.2
SSR4	P51571	Translocon-associated protein subunit delta	1	8	8	8	8	8	8	54.9	54.9	18.998	173	173	1.0349	0.87245	0.84941	0.713	54.9	54.9
DDOST	P39656	Dolichyl-diphosphooligosaccharide--protein glycosyltransferase 48 kDa subunit	1	8	8	8	7	8	7	19.3	19.3	50.8	456	456	0.79051	0.84905	0.82022	0.65042	16.2	19.3
GSTP1	P09211	Glutathione S-transferase P	1	8	8	7	7	7	7	50.5	50.5	23.356	210	210	0.98505	0.94326	0.9874	0.84778	41.4	50
GMFB	P60983	Glia maturation factor beta	1	8	7	8	8	7	7	40.8	40.8	16.713	142	142	1.1011	0.93926	1.1399	0.98863	40.8	40.8
HNRNPA0	Q13151	Heterogeneous nuclear ribonucleoprotein A0	1	8	8	8	8	8	8	32.5	32.5	30.84	305	305	0.98204	1.0182	1.0541	1.0487	32.5	32.5
CDC42	P60953	Cell division control protein 42 homolog	1	8	7	7	7	6	6	48.2	42.4	21.258	191	191	0.84077	0.89265	0.90197	0.87011	48.2	41.4
LGALS3	P17931	Galectin-3	1	8	8	7	8	7	8	32.4	32.4	26.152	250	250	0.88181	0.79259	0.88499	0.78475	32.4	31.2
PDCD5	O14737	Programmed cell death protein 5	1	8	8	7	8	7	8	56	56	14.285	125	125	1.0629	1.0328	1.1555	1.1514	56	45.6
KHDRBS1	Q07666	KH domain-containing, RNA-binding, signal transduction-associated protein 1	2	8	7	8	6	7	5	25.3	23.3	48.227	443	443;349	0.89724	0.92467	0.97847	0.87471	15.3	25.3
PFDN2	Q9UHV9	Prefoldin subunit 2	1	8	8	8	6	8	6	60.4	60.4	16.648	154	154	1.0236	0.9652	1.169	0.98444	41.6	60.4
FDPS	P14324	Farnesyl pyrophosphate synthase	1	8	8	8	7	8	7	19.6	19.6	48.275	419	419	1.0718	0.98636	1.0972	0.95439	17.4	19.6
HNRNPAB	Q99729	Heterogeneous nuclear ribonucleoprotein A/B	1	8	8	7	7	7	7	17.5	17.5	36.224	332	332	0.85205	1.024	1.031	1.0101	17.2	17.5
CYCS	P99999	Cytochrome c	2	8	8	8	7	8	7	41	41	11.749	105	105;105	0.85109	0.6956	1.2427	0.94994	40	41
CD44	P16070	CD44 antigen	1	8	8	8	7	8	7	10.5	10.5	81.537	742	742	0.77158	0.75252	0.62808	0.60573	9.3	10.5
RPL35A	P18077	60S ribosomal protein L35a	1	8	8	8	7	8	7	31.8	31.8	12.538	110	110	0.98659	0.9853	1.0543	0.99835	30	31.8
RPL14	P50914	60S ribosomal protein L14	1	8	8	6	8	6	8	31.2	31.2	23.432	215	215	0.95091	0.95485	1.0388	0.96867	31.2	25.1
RPS28	P62857	40S ribosomal protein S28	1	8	8	6	8	6	8	72.5	72.5	7.8409	69	69	0.95038	0.89506	1.0596	0.9578	72.5	60.9
RPL27A	P46776	60S ribosomal protein L27a	1	8	8	8	8	8	8	39.9	39.9	16.561	148	148	0.92723	0.91886	1.0094	1.0142	39.9	39.9
EIF3F	O00303	Eukaryotic translation initiation factor 3 subunit F	1	8	8	8	8	8	8	26.3	26.3	37.563	357	357	1.0209	0.98358	1.0541	1.0772	26.3	26.3
RPL24	P83731	60S ribosomal protein L24	1	8	8	8	7	8	7	35	35	17.779	157	157	1.0268	0.9569	1.0599	0.98028	34.4	35
S100A11	P31949	Protein S100-A11;Protein S100-A11, N-terminally processed	1	8	8	8	7	8	7	58.1	58.1	11.74	105	105	0.8961	0.85014	0.93539	0.89906	56.2	58.1
PXDN	Q92626	Peroxidasin homolog	1	7	7	3	7	3	7	5.5	5.5	165.27	1479	1479	NaN	NaN	NaN	NaN	5.5	3.1
APLP2	Q06481	Amyloid-like protein 2	1	7	6	6	6	5	5	11.5	10.5	86.955	763	763	NaN	NaN	NaN	NaN	10.2	10
TYMP	P19971	Thymidine phosphorylase	1	7	7	6	1	6	1	23	23	49.955	482	482	NaN	NaN	NaN	NaN	1.5	21.6
MMP14	P50281	Matrix metalloproteinase-14	1	7	7	4	6	4	6	13.7	13.7	65.893	582	582	NaN	NaN	NaN	NaN	12.2	7.6
ESR1	P03372	Estrogen receptor	1	7	7	6	7	6	7	10.8	10.8	66.215	595	595	NaN	NaN	NaN	NaN	10.8	9.1
LYZ	P61626	Lysozyme C	1	7	7	7	7	7	7	57.4	57.4	16.537	148	148	NaN	NaN	NaN	NaN	57.4	57.4
TP53BP2	Q13625	Apoptosis-stimulating of p53 protein 2	2	7	7	3	7	3	7	9.6	9.6	125.61	1128	1128;1090	1.1193	1.2137	NaN	NaN	9.6	3.5
TMF1	P82094	TATA element modulatory factor	1	7	7	4	4	4	4	8.2	8.2	122.84	1093	1093	1.2049	1.1164	NaN	NaN	4.6	4.9
KIF14	Q15058	Kinesin-like protein KIF14	1	7	7	7	5	7	5	5.3	5.3	186.49	1648	1648	NaN	NaN	1.7917	0.90964	3.9	5.3
SYNM	O15061	Synemin	1	7	7	6	4	6	4	6.8	6.8	172.87	1565	1565	NaN	NaN	NaN	NaN	3.6	6.2
GSTM2	P28161	Glutathione S-transferase Mu 2	1	7	2	7	7	2	2	28	11	25.744	218	218	NaN	NaN	NaN	NaN	28	28
AKR1C2	P52895	Aldo-keto reductase family 1 member C2	1	7	1	7	6	1	1	26	3.7	36.735	323	323	NaN	NaN	NaN	NaN	21.1	26
CLASP2	O75122	CLIP-associating protein 2	1	7	6	7	6	6	5	7.3	6.7	141.06	1294	1294	1.1102	1.0599	NaN	NaN	6.3	7.3
SBNO1	A3KN83	Protein strawberry notch homolog 1	2	7	7	6	4	6	4	6.5	6.5	154.31	1393	1393;1366	1.1233	1.4136	0.90283	1.6736	3.9	5.8
MAP4K4;TNIK	O95819	Mitogen-activated protein kinase kinase kinase kinase 4;TRAF2 and NCK-interacting protein kinase	2	7	3	6	5	3	2	8.1	4.8	142.1	1239	1239;1360	NaN	NaN	0.69747	0.77205	6.2	7.3
SERPINE1	P05121	Plasminogen activator inhibitor 1	1	7	7	6	5	6	5	17.9	17.9	45.059	402	402	0.74678	0.65427	0.47519	0.20721	13.7	15.4
UHRF1BP1L	A0JNW5	UHRF1-binding protein 1-like	1	7	7	6	4	6	4	6.8	6.8	164.2	1464	1464	0.84852	0.99536	1.0207	0.93568	3.8	6.1
TMTC3	Q6ZXV5	Transmembrane and TPR repeat-containing protein 3	1	7	7	5	5	5	5	8.9	8.9	104.01	915	915	0.76497	0.70607	0.58828	0.65066	7.8	5.7
UBR2	Q8IWV8	E3 ubiquitin-protein ligase UBR2	1	7	7	5	6	5	6	4.5	4.5	200.54	1755	1755	1.1477	0.88963	1.0133	0.89087	4	3
PPP1R8	Q12972	Nuclear inhibitor of protein phosphatase 1;Activator of RNA decay	1	7	7	5	6	5	6	25.1	25.1	38.478	351	351	0.81024	0.8053	0.74455	0.99666	22.8	19.1
SOGA1	O94964	Protein SOGA1;N-terminal form;C-terminal 80 kDa form	1	7	7	6	2	6	2	6.1	6.1	159.76	1423	1423	NaN	NaN	NaN	NaN	1.5	5.4
DLG1	Q12959	Disks large homolog 1	1	7	7	6	7	6	7	12.8	12.8	100.45	904	904	NaN	NaN	NaN	NaN	12.8	10.4
GRN	P28799	Granulins;Acrogranin;Paragranulin;Granulin-1;Granulin-2;Granulin-3;Granulin-4;Granulin-5;Granulin-6;Granulin-7	1	7	7	6	5	6	5	12.6	12.6	63.544	593	593	0.79853	0.57095	0.46342	0.38704	11.3	10.3
CCDC93	Q567U6	Coiled-coil domain-containing protein 93	1	7	7	5	6	5	6	14.4	14.4	73.197	631	631	0.97537	0.90387	0.82451	0.67746	11.1	10.1
GHDC	Q8N2G8	GH3 domain-containing protein	1	7	7	6	6	6	6	15.8	15.8	57.522	530	530	0.93512	0.88139	1.1822	1.2277	12.1	14.2
ANXA8L2;ANXA8	Q5VT79	Annexin A8-like protein 2;Annexin A8	2	7	7	5	3	5	3	25.7	25.7	36.879	327	327;327	0.98757	0.79249	0.97789	0.90457	7.6	21.1
STXBP1	P61764	Syntaxin-binding protein 1	1	7	7	3	7	3	7	14.3	14.3	67.568	594	594	NaN	NaN	NaN	NaN	14.3	5.6
AIM1	Q9Y4K1	Absent in melanoma 1 protein	1	7	7	7	7	7	7	5.2	5.2	188.67	1723	1723	1.1762	1.0565	0.88193	0.73854	5.2	5.2
PRPF4B	Q13523	Serine/threonine-protein kinase PRP4 homolog	1	7	7	7	7	7	7	7.9	7.9	116.99	1007	1007	1.2135	0.89931	0.74162	0.90729	7.9	7.9
BMS1	Q14692	Ribosome biogenesis protein BMS1 homolog	1	7	7	5	6	5	6	7.8	7.8	145.81	1282	1282	0.95118	0.86358	1.146	1.1376	6.7	5.5
ACSS2	Q9NR19	Acetyl-coenzyme A synthetase, cytoplasmic	1	7	7	3	7	3	7	10.8	10.8	78.579	701	701	0.77269	0.85781	0.76918	0.63425	10.8	5.1
SHMT1	P34896	Serine hydroxymethyltransferase, cytosolic	1	7	6	5	4	5	3	19.3	16.4	53.082	483	483	NaN	NaN	1.408	1.1216	11.2	14.1
ACAA1	P09110	3-ketoacyl-CoA thiolase, peroxisomal	1	7	7	4	5	4	5	23.8	23.8	44.292	424	424	1.1045	0.88211	1.2372	0.82854	14.6	17.7
MOGS	Q13724	Mannosyl-oligosaccharide glucosidase	1	7	7	6	6	6	6	10.3	10.3	91.916	837	837	0.95838	0.8829	0.84167	0.59831	10	9.3
TFB2M	Q9H5Q4	Dimethyladenosine transferase 2, mitochondrial	1	7	7	3	6	3	6	17.2	17.2	45.348	396	396	1.0268	1.0274	0.97537	0.97064	15.2	6.3
RAB27B	O00194	Ras-related protein Rab-27B	1	7	6	6	7	5	6	34.9	31.2	24.608	218	218	1.0157	0.9977	0.82805	0.84891	34.9	34.9
AKAP8	O43823	A-kinase anchor protein 8	1	7	7	6	5	6	5	10.7	10.7	76.107	692	692	0.7222	0.90328	0.72252	0.83728	7.8	9.5
PELP1	Q8IZL8	Proline-, glutamic acid- and leucine-rich protein 1	1	7	7	5	7	5	7	10.7	10.7	119.7	1130	1130	0.93369	0.94138	0.9598	1.0006	10.7	7.5
FBXL18	Q96ME1	F-box/LRR-repeat protein 18	1	7	7	3	7	3	7	11	11	78.919	718	718	1.0647	0.94617	NaN	NaN	11	4.7
YIPF3	Q9GZM5	Protein YIPF3;Protein YIPF3, 36 kDa form III	1	7	7	7	5	7	5	22	22	38.247	350	350	0.98075	1.0055	0.84665	0.90687	19.4	22
GNB4	Q9HAV0	Guanine nucleotide-binding protein subunit beta-4	1	7	3	6	6	2	3	23.5	11.5	37.567	340	340	NaN	NaN	NaN	NaN	19.7	17.6
ABCC1	P33527	Multidrug resistance-associated protein 1	2	7	7	7	3	7	3	5.3	5.3	171.59	1531	1531;1527	1.1817	1.1462	0.95227	0.94514	2.1	5.3
BIN3	Q9NQY0	Bridging integrator 3	1	7	7	5	4	5	4	27.3	27.3	29.665	253	253	1.2352	0.82542	1.2438	0.91425	19.8	14.6
DNTTIP2	Q5QJE6	Deoxynucleotidyltransferase terminal-interacting protein 2	1	7	7	5	5	5	5	13.8	13.8	84.468	756	756	1.0608	1.145	1.0012	0.73974	8.9	10.2
NMRAL1	Q9HBL8	NmrA-like family domain-containing protein 1	1	7	7	6	5	6	5	27.4	27.4	33.344	299	299	1.0372	0.74708	1.0287	0.91272	21.1	25.1
LRPAP1	P30533	Alpha-2-macroglobulin receptor-associated protein	1	7	7	7	6	7	6	24.4	24.4	41.465	357	357	0.88344	0.4163	0.57028	0.43721	19.9	24.4
RNF20	Q5VTR2	E3 ubiquitin-protein ligase BRE1A	1	7	6	6	6	5	5	11.6	9.9	113.66	975	975	0.96069	1.0832	1.0363	0.77563	9.8	10.9
ADO	Q96SZ5	2-aminoethanethiol dioxygenase	1	7	7	4	6	4	6	27.4	27.4	29.751	270	270	0.95612	0.98563	0.86632	0.81451	21.5	16.7
MRPS5	P82675	28S ribosomal protein S5, mitochondrial	1	7	7	4	6	4	6	17.7	17.7	48.006	430	430	0.93521	0.94031	1.2402	0.71242	15.8	10
NOL10	Q9BSC4	Nucleolar protein 10	1	7	7	6	6	6	6	10.2	10.2	80.301	688	688	1.0157	1.0654	1.0303	1.1086	9.2	8.1
SMTN	P53814	Smoothelin	1	7	7	7	5	7	5	10.4	10.4	99.058	917	917	0.75643	1.3326	1.1834	0.79966	7.6	10.4
IDE	P14735	Insulin-degrading enzyme	1	7	7	5	6	5	6	7.5	7.5	117.97	1019	1019	1.0507	0.93421	1.0135	0.82161	6.3	5.2
MRPS9	P82933	28S ribosomal protein S9, mitochondrial	1	7	7	6	6	6	6	19.7	19.7	45.834	396	396	0.96916	0.63345	1.0031	1.0261	19.4	17.2
SLC25A10	Q9UBX3	Mitochondrial dicarboxylate carrier	1	7	7	6	6	6	6	25.1	25.1	31.282	287	287	1.1226	0.98311	1.0177	0.86467	21.6	22.3
ATOX1	O00244	Copper transport protein ATOX1	1	7	7	5	6	5	6	63.2	63.2	7.4016	68	68	1.1632	1.115	1.0471	0.91393	63.2	58.8
CUL2	Q13617	Cullin-2	1	7	7	6	4	6	4	10.3	10.3	86.982	745	745	0.89163	0.94081	0.97845	1.0652	5.8	9
TATDN1	Q6P1N9	Putative deoxyribonuclease TATDN1	1	7	7	6	5	6	5	26.6	26.6	33.601	297	297	0.93816	0.86923	1.1717	0.96802	19.2	22.6
LCMT1	Q9UIC8	Leucine carboxyl methyltransferase 1	1	7	7	5	6	5	6	21.3	21.3	38.379	334	334	1.0353	0.98255	1.0799	1.0065	18.9	15
GMPR	P36959	GMP reductase 1	2	7	5	7	6	5	4	18.8	15.7	37.418	345	345;656	1.1847	0.87428	0.95353	1.0035	15.4	18.8
CCNH	P51946	Cyclin-H	1	7	7	5	6	5	6	26.9	26.9	37.643	323	323	1.119	0.91695	1.1322	1.0172	23.2	19.5
PSMG1	O95456	Proteasome assembly chaperone 1	1	7	7	5	7	5	7	21.5	21.5	32.854	288	288	1.0192	1.1115	1.2888	1.1663	21.5	16.7
SKIV2L2	P42285	Superkiller viralicidic activity 2-like 2	1	7	7	5	5	5	5	8.4	8.4	117.8	1042	1042	NaN	NaN	0.8892	0.70923	6.6	6.6
TERF2IP	Q9NYB0	Telomeric repeat-binding factor 2-interacting protein 1	1	7	7	5	5	5	5	25.8	25.8	44.259	399	399	0.82532	0.69765	0.9472	0.76242	20.8	21.1
GATAD2B	Q8WXI9	Transcriptional repressor p66-beta	1	7	6	6	6	5	5	14.8	13	65.26	593	593	0.77626	0.7905	0.88737	0.77743	14.8	14.3
PITHD1	Q9GZP4	PITH domain-containing protein 1	1	7	7	4	7	4	7	41.2	41.2	24.178	211	211	1.0036	1.0665	1.0217	0.98809	41.2	29.4
GID8	Q9NWU2	Glucose-induced degradation protein 8 homolog	1	7	7	6	6	6	6	38.2	38.2	26.748	228	228	1.1647	1.1914	0.93278	0.9245	37.3	28.1
BOD1	Q96IK1	Biorientation of chromosomes in cell division protein 1	2	7	5	6	5	4	4	43.8	30.3	19.196	185	185;172	1.0842	1.0807	1.0067	0.91752	22.7	43.2
RMDN1	Q96DB5	Regulator of microtubule dynamics protein 1	1	7	7	5	7	5	7	23.2	23.2	35.808	314	314	1.0849	0.96915	0.92846	0.84145	23.2	17.5
UPP1	Q16831	Uridine phosphorylase 1	1	7	7	5	5	5	5	24.5	24.5	33.934	310	310	0.69847	0.97914	0.86155	0.87742	17.4	18.7
MRPS2	Q9Y399	28S ribosomal protein S2, mitochondrial	1	7	7	4	7	4	7	24.3	24.3	33.249	296	296	0.99881	0.96051	0.9233	0.82777	24.3	11.5
CALB2	P22676	Calretinin	2	7	7	4	7	4	7	25.8	25.8	31.54	271	271;261	0.71836	0.79135	0.67956	0.7327	25.8	15.5
NRAS	P01111	GTPase NRas	1	7	2	7	5	2	1	33.9	12.7	21.229	189	189	NaN	NaN	1.0358	0.93498	24.9	33.9
MGME1	Q9BQP7	Mitochondrial genome maintenance exonuclease 1	1	7	7	5	6	5	6	28.5	28.5	39.42	344	344	1.0595	1.1248	1.1205	0.79547	25	20.9
MUT	P22033	Methylmalonyl-CoA mutase, mitochondrial	1	7	7	6	6	6	6	11.9	11.9	83.134	750	750	0.80279	0.83182	0.96373	0.85956	10.1	9.6
HTATSF1	O43719	HIV Tat-specific factor 1	1	7	7	5	7	5	7	13.4	13.4	85.852	755	755	1.0411	1.0387	1.0341	1.0008	13.4	9.3
RRP7A	Q9Y3A4	Ribosomal RNA-processing protein 7 homolog A	1	7	7	6	7	6	7	32.9	32.9	32.334	280	280	0.87741	0.89625	0.85763	0.81332	32.9	24.3
MRPS25	P82663	28S ribosomal protein S25, mitochondrial	1	7	7	7	3	7	3	53.8	53.8	20.116	173	173	0.78545	0.80139	0.79011	0.82547	19.1	53.8
ISOC1	Q96CN7	Isochorismatase domain-containing protein 1	1	7	7	3	6	3	6	24.2	24.2	32.236	298	298	1.1184	1.0432	1.0765	0.99674	19.8	11.7
POLB	P06746	DNA polymerase beta	1	7	7	7	5	7	5	20.6	20.6	38.177	335	335	1.0414	0.93652	1.0537	0.91721	16.4	20.6
ADD1	P35611	Alpha-adducin	1	7	7	5	6	5	6	13.4	13.4	80.954	737	737	0.83745	1.072	0.93345	0.97926	12.3	9.5
SRA1	Q9HD15	Steroid receptor RNA activator 1	1	7	7	5	7	5	7	35.3	35.3	24.399	224	224	1.0282	1.148	0.96359	1.0617	35.3	25.9
IFIT5	Q13325	Interferon-induced protein with tetratricopeptide repeats 5	1	7	5	6	5	4	3	17.4	14.5	55.846	482	482	0.97405	0.94116	0.97112	1.1005	10.8	14.1
RBM28	Q9NW13	RNA-binding protein 28	1	7	7	5	6	5	6	9.9	9.9	85.737	759	759	NaN	NaN	1.0224	0.72721	8.6	7
IK	Q13123	Protein Red	1	7	7	5	4	5	4	16.9	16.9	65.601	557	557	0.95255	1.1256	1.1172	1.3391	9.9	11.3
XPO7	Q9UIA9	Exportin-7	1	7	7	6	4	6	4	7	7	123.91	1087	1087	NaN	NaN	1.0873	1.0257	4.2	5.6
COA6	Q5JTJ3	Cytochrome c oxidase assembly factor 6 homolog	1	7	7	7	7	7	7	40.8	40.8	14.116	125	125	1.0114	0.75653	0.88621	0.66034	40.8	40.8
NCKAP1	Q9Y2A7	Nck-associated protein 1	2	7	7	6	6	6	6	6.9	6.9	128.79	1128	1128;1127	1.0723	1.0367	1.4116	0.95251	6	6.3
DUSP12	Q9UNI6	Dual specificity protein phosphatase 12	1	7	7	6	6	6	6	23.2	23.2	37.687	340	340	1.0504	0.89734	1.1329	1.0033	18.2	20.3
PPP2R5E	Q16537	Serine/threonine-protein phosphatase 2A 56 kDa regulatory subunit epsilon isoform	1	7	6	6	6	5	5	19.9	17.3	54.699	467	467	1.1441	1.1171	1.1602	0.96357	18	17.1
CRNKL1	Q9BZJ0	Crooked neck-like protein 1	1	7	7	5	5	5	5	8	8	100.45	848	848	1.2007	1.2332	1.2027	1.2543	5.9	5.8
ENPP1	P22413	Ectonucleotide pyrophosphatase/phosphodiesterase family member 1;Alkaline phosphodiesterase I;Nucleotide pyrophosphatase	1	7	7	6	6	6	6	10.6	10.6	104.92	925	925	0.76795	0.67727	0.49738	0.541	9.3	9.5
CDC27	P30260	Cell division cycle protein 27 homolog	1	7	7	4	6	4	6	11.3	11.3	91.866	824	824	0.9979	1.1348	1.0966	1.5083	10.1	7
MRPS6	P82932	28S ribosomal protein S6, mitochondrial	1	7	7	7	6	7	6	46.4	46.4	14.226	125	125	1.0061	0.85773	0.93863	0.95991	40	46.4
ECE1	P42892	Endothelin-converting enzyme 1	1	7	7	4	6	4	6	11.7	11.7	87.163	770	770	0.76199	0.72778	0.80578	0.60101	10.5	5.7
NCBP1	Q09161	Nuclear cap-binding protein subunit 1	1	7	7	6	6	6	6	9.4	9.4	91.838	790	790	1.0578	0.89938	1.0283	0.91012	8	8.5
ELMO2	Q96JJ3	Engulfment and cell motility protein 2	2	7	7	5	6	5	6	12.6	12.6	82.614	720	720;727	1.1021	1.0662	1.0911	0.92065	10.8	8.3
ZC3H14	Q6PJT7	Zinc finger CCCH domain-containing protein 14	1	7	7	7	4	7	4	11.7	11.7	82.875	736	736	1.0735	1.0283	1.0208	1.0333	7.7	11.7
ALDH16A1	Q8IZ83	Aldehyde dehydrogenase family 16 member A1	1	7	7	7	3	7	3	11.7	11.7	85.126	802	802	1.0297	1.0837	0.95943	1.1859	4.1	11.7
RTFDC1	Q9BY42	Protein RTF2 homolog	1	7	7	6	6	6	6	29.4	29.4	33.886	306	306	1.0424	0.96116	0.93689	0.85266	25.2	26.5
C12orf43	Q96C57	Uncharacterized protein C12orf43	1	7	7	4	7	4	7	35.9	35.9	28.17	262	262	0.9776	0.99471	1.0028	0.95373	35.9	22.1
EIF2B5	Q13144	Translation initiation factor eIF-2B subunit epsilon	1	7	7	7	7	7	7	13.2	13.2	80.379	721	721	1.0324	1.0854	1.6801	0.7731	13.2	13.2
PCK2	Q16822	Phosphoenolpyruvate carboxykinase [GTP], mitochondrial	2	7	7	6	5	6	5	15.3	15.3	70.698	640	640;622	0.8494	0.86381	0.62629	0.91582	12.8	11.4
OPA1	O60313	Dynamin-like 120 kDa protein, mitochondrial;Dynamin-like 120 kDa protein, form S1	1	7	7	7	4	7	4	7.9	7.9	111.63	960	960	0.99694	0.95119	1.0279	0.86028	4.6	7.9
THOC7	Q6I9Y2	THO complex subunit 7 homolog	1	7	7	7	5	7	5	38.7	38.7	23.743	204	204	1.0608	1.076	1.0367	0.91413	27.9	38.7
MYL9	P24844	Myosin regulatory light polypeptide 9	1	7	2	7	7	2	2	50.6	12.2	19.827	172	172	1.0554	1.0117	1.0885	1.1514	50.6	50.6
POLDIP2	Q9Y2S7	Polymerase delta-interacting protein 2	1	7	7	5	7	5	7	22.6	22.6	42.033	368	368	1.0795	0.97959	0.91921	0.94491	22.6	16.8
SON	P18583	Protein SON	1	7	7	7	5	7	5	5.4	5.4	263.83	2426	2426	1.0173	1.0356	0.93009	1.1765	4.4	5.4
ERLIN2	O94905	Erlin-2	1	7	4	7	7	4	4	24.5	15.3	37.839	339	339	0.80437	0.73544	0.72651	0.58174	24.5	24.5
EMC7	Q9NPA0	ER membrane protein complex subunit 7	1	7	7	6	7	6	7	34.3	34.3	26.47	242	242	0.7203	0.62299	0.59422	0.51407	34.3	24
TMEM126A	Q9H061	Transmembrane protein 126A	1	7	7	6	4	6	4	28.7	28.7	21.527	195	195	0.80005	0.9623	0.87292	0.91036	27.2	18.5
RAB32	Q13637	Ras-related protein Rab-32	1	7	6	7	6	6	5	36	31.1	24.997	225	225	1.1975	1.1306	1.0734	0.99575	33.8	36
DPM1	O60762	Dolichol-phosphate mannosyltransferase subunit 1	1	7	7	5	6	5	6	24.6	24.6	29.634	260	260	1.1039	0.9805	1.2175	1.0332	23.8	17.3
RAB13	P51153	Ras-related protein Rab-13	4	7	4	7	6	4	3	36	23.2	22.774	203	203;212;219;227	0.99468	1.054	1.0501	1.0994	31	36
YES1;FYN	P07947	Tyrosine-protein kinase Yes;Tyrosine-protein kinase Fyn	4	7	2	6	4	2	1	12	2.9	60.801	543	543;537;509;526	1.1832	1.2048	1.0497	1.0762	7.4	10.5
ALAD	P13716	Delta-aminolevulinic acid dehydratase	1	7	7	5	7	5	7	27.6	27.6	36.294	330	330	1.0012	0.92275	1.002	0.88507	27.6	21.8
WDR18	Q9BV38	WD repeat-containing protein 18	1	7	7	6	6	6	6	18.3	18.3	47.405	432	432	1.3386	1.0071	1.0926	1.2805	15.5	15
ABI1	Q8IZP0	Abl interactor 1	1	7	5	6	6	4	4	19.3	15.7	55.08	508	508	1.1249	0.99669	1.0607	0.92008	16.3	15.4
MYO1B	O43795	Unconventional myosin-Ib	2	7	7	6	6	6	6	8.5	8.5	131.98	1136	1136;1043	0.92262	0.9057	1.2593	0.88426	7	7.7
CSK	P41240	Tyrosine-protein kinase CSK	2	7	7	7	6	7	6	17.8	17.8	50.704	450	450;507	1.0533	0.9177	0.89522	0.97198	15.6	17.8
RAB5A	P20339	Ras-related protein Rab-5A	1	7	4	7	6	4	3	39.1	24.2	23.658	215	215	1.0339	0.73135	0.67505	0.80981	33.5	39.1
LANCL2	Q9NS86	LanC-like protein 2	1	7	7	6	6	6	6	21.1	21.1	50.854	450	450	0.94375	0.88071	0.99966	1.0194	18.4	17.3
WDR61	Q9GZS3	WD repeat-containing protein 61;WD repeat-containing protein 61, N-terminally processed	1	7	7	7	4	7	4	25.2	25.2	33.58	305	305	1.2392	1.1363	1.0821	1.0528	15.7	25.2
TRAPPC4	Q9Y296	Trafficking protein particle complex subunit 4	1	7	7	6	6	6	6	32	32	24.34	219	219	1.1582	1.1901	1.1493	1.0286	27.9	26.9
TMX2	Q9Y320	Thioredoxin-related transmembrane protein 2	1	7	7	5	5	5	5	25	25	34.037	296	296	0.93413	1.0968	0.89913	0.88576	22	17.6
PRKAA1	Q13131	5-AMP-activated protein kinase catalytic subunit alpha-1	1	7	5	5	6	4	4	15.4	9.5	64.009	559	559	1.2202	0.98353	0.94035	0.83465	14	11.3
MRPL27	Q9P0M9	39S ribosomal protein L27, mitochondrial	1	7	7	6	5	6	5	48.6	48.6	16.073	148	148	1.0054	0.98546	1.0841	0.95364	43.2	48
TM9SF2	Q99805	Transmembrane 9 superfamily member 2	1	7	7	7	6	7	6	10.4	10.4	75.775	663	663	0.75764	0.77826	0.65726	0.69855	8.6	10.4
RPL7L1	Q6DKI1	60S ribosomal protein L7-like 1	1	7	7	5	7	5	7	30.2	30.2	29.669	255	255	1.0885	1.0236	0.95351	0.9627	30.2	21.6
SMARCE1	Q969G3	SWI/SNF-related matrix-associated actin-dependent regulator of chromatin subfamily E member 1	1	7	6	7	4	6	4	18.2	16.5	46.649	411	411	1.1136	0.98293	1.0256	1.0318	13.4	18.2
CGGBP1	Q9UFW8	CGG triplet repeat-binding protein 1	1	7	7	7	5	7	5	51.5	51.5	18.82	167	167	0.97787	1.0076	1.1767	1.0779	34.7	51.5
SMG9	Q9H0W8	Protein SMG9	1	7	7	7	2	7	2	20.4	20.4	57.65	520	520	0.85218	1.0084	1.0396	1.0006	5.4	20.4
NOL3	O60936	Nucleolar protein 3	1	7	7	7	5	7	5	56.2	56.2	22.629	208	208	0.98207	0.94991	0.76856	0.72766	39.4	56.2
MRPL47	Q9HD33	39S ribosomal protein L47, mitochondrial	1	7	7	7	7	7	7	24	24	29.45	250	250	0.95324	0.92482	0.95144	1.002	24	24
VPS25	Q9BRG1	Vacuolar protein-sorting-associated protein 25	1	7	7	6	5	6	5	43.8	43.8	20.747	176	176	1.1154	1.1386	1.0465	1.0672	25	38.1
COASY	Q13057	Bifunctional coenzyme A synthase;Phosphopantetheine adenylyltransferase;Dephospho-CoA kinase	1	7	7	5	5	5	5	14.4	14.4	62.328	564	564	1.2258	1.1313	0.95839	1.0377	9	11.3
SNW1	Q13573	SNW domain-containing protein 1	1	7	7	6	5	6	5	15.7	15.7	61.494	536	536	1.0539	1.0018	1.0238	1.0897	13.1	15.5
USP39	Q53GS9	U4/U6.U5 tri-snRNP-associated protein 2	1	7	7	4	6	4	6	14.2	14.2	65.38	565	565	0.96696	1.1435	1.3096	1.2341	12.6	8.3
NUP37	Q8NFH4	Nucleoporin Nup37	1	7	7	5	7	5	7	23.6	23.6	36.707	326	326	0.99816	1.0607	1.2756	1.0506	23.6	16.6
CNPY2	Q9Y2B0	Protein canopy homolog 2	1	7	7	6	6	6	6	52.2	52.2	20.652	182	182	0.90772	0.83492	0.68476	0.66717	44	44
STUB1	Q9UNE7	E3 ubiquitin-protein ligase CHIP	1	7	7	5	6	5	6	26.7	26.7	34.856	303	303	0.99434	1.0667	0.90744	1.0053	22.4	20.1
TM9SF3	Q9HD45	Transmembrane 9 superfamily member 3	1	7	7	6	6	6	6	13.2	13.2	67.887	589	589	0.76549	0.71213	0.66116	0.67107	11.9	11.2
NENF	Q9UMX5	Neudesin	1	7	7	5	6	5	6	45.3	45.3	18.856	172	172	0.93029	0.78189	0.87316	0.60298	34.9	39.5
FAM162A	Q96A26	Protein FAM162A	1	7	7	6	6	6	6	35.1	35.1	17.342	154	154	0.88281	0.83993	0.87328	0.73269	32.5	35.1
CCDC86	Q9H6F5	Coiled-coil domain-containing protein 86	1	7	7	5	7	5	7	26.4	26.4	40.235	360	360	1.1243	1.0603	0.94109	0.90661	26.4	17.5
STX5	Q13190	Syntaxin-5	1	7	7	7	5	7	5	26.2	26.2	39.672	355	355	1.0157	0.90109	1.1011	0.83748	18.9	26.2
OCIAD2	Q56VL3	OCIA domain-containing protein 2	1	7	7	7	7	7	7	46.8	46.8	16.953	154	154	1.0389	1.0315	1.0709	0.82275	46.8	46.8
MYO5A	Q9Y4I1	Unconventional myosin-Va	2	7	6	2	6	1	6	4	3.3	215.4	1855	1855;1848	0.8858	0.8699	1.0924	0.99647	3.3	1.2
HDAC1	Q13547	Histone deacetylase 1	2	7	3	6	6	2	2	18.7	9.3	55.102	482	482;428	0.99565	1.0639	0.91196	1.0184	15.1	16.8
PHF5A	Q7RTV0	PHD finger-like domain-containing protein 5A	1	7	7	5	7	5	7	67.3	67.3	12.405	110	110	0.95991	0.9583	1.0509	1.0698	67.3	53.6
NEDD4L	Q96PU5	E3 ubiquitin-protein ligase NEDD4-like	1	7	6	4	6	3	5	8.6	7.6	111.93	975	975	1.3072	1.4492	1.6048	1.1476	7.8	5.1
NGDN	Q8NEJ9	Neuroguidin	1	7	7	6	5	6	5	28.9	28.9	35.894	315	315	1.0226	1.056	1.0788	1.0663	19	24.4
[truncated: 2,414 more rows]

## Sheet: Table S2
Table S2. Proteins identified in dose response studies
Gene names	Protein IDs	Protein names	Number of proteins	Peptides	Unique peptides	Peptides 0-18-54 nM	Peptides 0-3-6 nM	Unique peptides 0-18-54 nM	Unique peptides 0-3-6 nM	Sequence coverage [%]	Unique sequence coverage [%]	Mol. weight [kDa]	Sequence length	Sequence lengths	Ratio M/L normalized 0-3-6 nM (3nM/0nM)	Ratio H/L normalized 0-3-6 nM (6nM/0nM)	Ratio M/L normalized 0-18-54 nM (18 nM/0nM)	Ratio H/L normalized 0-18-54 nM (54nM/0nM)	Sequence coverage 0-18-54 nM [%]	Sequence coverage 0-3-6 nM [%]
PLEC	Q15149	Plectin	2	298	297	234	257	233	257	60.5	60.4	531.78	4684	4684;5088	0.87319	0.92902	0.85986	0.9142	49.3	55.5
AHNAK	Q09666	Neuroblast differentiation-associated protein AHNAK	1	266	266	241	210	241	210	69.6	69.6	629.09	5890	5890	0.9091	0.95155	0.88357	0.96599	66.4	58.6
MYH9	P35579	Myosin-9	6	163	139	130	142	108	122	65.3	56.9	226.53	1960	1960;1341;1935;1939;1941;1983	0.98599	1.0317	0.98198	1.0101	56.6	60.9
FLNB	O75369	Filamin-B	1	156	147	133	128	125	121	69	67.5	278.16	2602	2602	0.84422	1.004	0.79536	0.96374	60	59.6
DYNC1H1	Q14204	Cytoplasmic dynein 1 heavy chain 1	1	151	151	128	100	128	100	34.8	34.8	532.4	4646	4646	0.99079	1.0035	1.0081	1.0314	31.3	24.5
FLNA	P21333	Filamin-A	1	135	127	117	120	110	113	61.7	59.2	280.74	2647	2647	0.87356	0.93867	0.8001	0.90554	54.8	59
SPTAN1	Q13813	Spectrin alpha chain, non-erythrocytic 1	1	130	130	103	101	103	101	56.5	56.5	284.54	2472	2472	1.1269	1.1159	1.1098	1.0958	46.8	47.4
SPTBN1	Q01082	Spectrin beta chain, non-erythrocytic 1	1	115	106	95	88	88	84	55.5	52	274.61	2364	2364	1.0997	1.0945	1.136	1.1182	47.9	44.3
TLN1	Q9Y490	Talin-1	2	114	114	93	91	93	91	56.3	56.3	269.76	2541	2541;2542	1.0422	1.0266	1.0387	1.0265	48.3	49.5
MYOF	Q9NZM1	Myoferlin	1	104	103	91	87	90	86	57.3	57.3	234.71	2061	2061	0.95221	0.97103	0.91062	0.96453	49	48.2
FLNC	Q14315	Filamin-C	1	95	83	90	71	79	61	46.3	42.2	291.02	2725	2725	0.97146	0.85354	0.90668	0.79089	44.7	34.8
FASN	P49327	Fatty acid synthase;[Acyl-carrier-protein] S-acetyltransferase;[Acyl-carrier-protein] S-malonyltransferase;3-oxoacyl-[acyl-carrier-protein] synthase;3-oxoacyl-[acyl-carrier-protein] reductase;3-hydroxyacyl-[acyl-carrier-protein] dehydratase;Enoyl-[acyl-carrier-protein] reductase;Oleoyl-[acyl-carrier-protein] hydrolase	1	82	82	71	66	71	66	41.6	41.6	273.42	2511	2511	0.90109	0.83386	0.88339	0.81371	37.3	33.1
PRKDC	P78527	DNA-dependent protein kinase catalytic subunit	1	78	78	66	42	66	42	23.7	23.7	469.08	4128	4128	1.125	1.0091	1.1277	1.0186	20.7	13
ACTN4	O43707	Alpha-actinin-4	2	76	52	60	70	40	49	77.3	54.8	104.85	911	911;2564	0.92145	1.0423	0.96415	1.0306	68.9	67.8
VIM	P08670	Vimentin	14	75	71	58	72	56	68	94.6	91.4	53.651	466	466;470;470;499;916;479;486;493;493;505;486;493;505;543	0.93321	1.0778	0.91778	1.0674	79	94.6
IQGAP1	P46940	Ras GTPase-activating-like protein IQGAP1	2	75	72	63	53	61	51	51.5	50.5	189.25	1657	1657;1575	0.97254	1.0257	1.017	1.035	42.7	39.8
MKI67	P46013	Antigen KI-67	1	75	75	62	45	62	45	33.5	33.5	358.69	3256	3256	1.039	1.0939	1.0455	1.111	28.9	20.8
LMNA	P02545	Prelamin-A/C;Lamin-A/C	1	74	72	50	69	48	68	74.8	74.8	74.139	664	664	0.96694	1.0616	0.90639	1.0334	63.6	74.8
CLTC	Q00610	Clathrin heavy chain 1	2	66	66	58	46	58	46	42	42	191.61	1675	1675;1640	1.0083	0.99046	0.95654	0.95602	36.1	32.5
HSP90AB1	P08238	Heat shock protein HSP 90-beta	2	66	40	51	58	27	36	75.8	59.8	83.263	724	724;597	0.96859	1.0618	1.0151	1.0841	66	64.9
ACTN1	P12814	Alpha-actinin-1	3	64	40	57	57	37	36	72.5	50.6	103.06	892	892;894;901	0.97572	1.0456	1.0341	1.0198	67.5	66.1
MACF1	Q9UPN3	Microtubule-actin cross-linking factor 1, isoforms 1/2/3/5	1	64	63	49	33	48	33	11.7	11.5	838.3	7388	7388	1.1066	0.95764	1.0926	1.0156	9.2	6.1
MAP4	P27816	Microtubule-associated protein 4	1	62	62	43	46	43	46	62.2	62.2	121	1152	1152	0.90093	0.94636	0.92475	0.93277	42.7	54.7
EPRS	P07814	Bifunctional glutamate/proline--tRNA ligase;Glutamate--tRNA ligase;Proline--tRNA ligase	1	62	62	51	48	51	48	42.9	42.9	170.59	1512	1512	0.96097	0.97182	0.98146	0.9773	39.1	33.3
EIF3A	Q14152	Eukaryotic translation initiation factor 3 subunit A	1	62	62	49	50	49	50	42.5	42.5	166.57	1382	1382	0.99231	1.0566	1.0693	1.0099	34.4	38
HSP90AA1	P07900	Heat shock protein HSP 90-alpha	4	62	42	48	53	30	35	64.6	50	84.659	732	732;334;343;418	1.0568	1.1483	1.104	1.1814	58.3	55.3
VCL	P18206	Vinculin	1	61	61	44	50	44	50	57	57	123.8	1134	1134	0.98632	0.99201	0.98766	0.96125	44.2	49.8
VCP	P55072	Transitional endoplasmic reticulum ATPase	1	58	58	43	50	43	50	73.6	73.6	89.321	806	806	0.93061	0.92188	0.9553	0.90461	58.2	65.4
HSPA8	P11142	Heat shock cognate 71 kDa protein	2	58	51	42	52	35	46	76.8	72.8	70.897	646	646;639	1.0928	1.2103	1.235	1.2555	64.1	75.7
MSN	P26038	Moesin	1	56	46	42	54	33	44	78.3	62.4	67.819	577	577	0.95929	0.9699	1.0021	0.97561	56.2	78.3
HUWE1	Q7Z6Z7	E3 ubiquitin-protein ligase HUWE1	1	56	56	45	32	45	32	18.6	18.6	481.89	4374	4374	1.0519	0.99665	1.0597	1.0028	15	10.4
KTN1	Q86UP2	Kinectin	1	55	55	44	35	44	35	44.4	44.4	156.27	1357	1357	1.0514	0.90586	1.0346	0.92417	35.6	31.5
RRBP1	Q9P2E9	Ribosome-binding protein 1	1	54	53	43	45	42	44	43.3	42.6	152.45	1410	1410	1.0341	0.98812	1.0611	0.93975	37.6	37.6
HSP90B1	P14625	Endoplasmin	2	53	51	43	48	41	46	54.7	52.9	92.468	803	803;399	0.82577	0.76424	0.73948	0.73201	49.6	50.2
MAP1B	P46821	Microtubule-associated protein 1B;MAP1B heavy chain;MAP1 light chain LC1	2	53	53	48	37	48	37	31	31	270.63	2468	2468;2803	0.94054	0.90196	0.87431	0.93227	29	21.1
TPR	P12270	Nucleoprotein TPR	1	53	53	41	34	41	34	28.3	28.3	267.29	2363	2363	1.2253	1.0897	1.1063	1.0938	23.4	17.1
GCN1L1	Q92616	Translational activator GCN1	1	53	53	47	25	47	25	24.1	24.1	292.71	2671	2671	1.0412	1.0242	1.1237	0.96144	22.6	11.2
PKM	P14618	Pyruvate kinase PKM	2	52	52	43	47	43	47	84.7	84.7	57.936	531	531;574	0.95428	0.99408	0.89279	0.9286	78	83.4
ANXA6	P08133	Annexin A6	1	51	51	39	47	39	47	75.9	75.9	75.872	673	673	0.98941	0.99373	0.98527	1.0075	58.8	72.5
LMNB1	P20700	Lamin-B1	1	51	45	40	45	36	40	70.6	65.4	66.408	586	586	1.0485	1.0089	1.0247	1.0174	54.3	69.1
EEF2	P13639	Elongation factor 2	1	50	49	38	43	37	42	56.4	55.2	95.337	858	858	0.97051	1.0266	0.92949	0.96959	46	49.7
KIF5B	P33176	Kinesin-1 heavy chain	2	50	43	40	38	34	32	56.9	48.5	109.68	963	963;957	1.1395	1.0754	1.0873	1.0778	51.9	43.6
EEA1	Q15075	Early endosome antigen 1	1	50	50	43	30	43	30	40.4	40.4	162.46	1411	1411	1.1052	1.101	1.184	1.0806	34.9	26.2
HSPA4	P34932	Heat shock 70 kDa protein 4	1	49	44	40	34	37	30	65.7	59.9	94.33	840	840	1.0432	1.0233	1.0012	1.0462	60.2	44.3
HSPA5	P11021	78 kDa glucose-regulated protein	1	48	47	38	46	37	45	62.8	62.8	72.332	654	654	0.91863	0.80065	0.8593	0.68582	51.5	62.8
EIF4G1	Q04637	Eukaryotic translation initiation factor 4 gamma 1	2	48	42	44	33	38	29	32.1	28.7	175.49	1599	1599;295	0.98538	0.98673	0.98159	0.99472	30.5	24.1
CAD	P27708	CAD protein;Glutamine-dependent carbamoyl-phosphate synthase;Aspartate carbamoyltransferase;Dihydroorotase	2	47	47	40	30	40	30	25.3	25.3	242.98	2225	2225;1500	1.0486	1.007	1.0395	1.007	22.6	16.9
NUMA1	Q14980	Nuclear mitotic apparatus protein 1	1	46	46	29	34	29	34	26.9	26.9	238.26	2115	2115	1.3224	1.099	1.145	0.9534	18.8	20
GDI2	P50395	Rab GDP dissociation inhibitor beta	1	45	35	34	33	26	26	76.9	59.3	50.663	445	445	0.97414	0.99231	0.97985	0.94884	64.5	69.7
ACLY	P53396	ATP-citrate synthase	1	45	45	35	33	35	33	48.2	48.2	120.84	1101	1101	1.0674	1.0089	0.99983	0.97216	41.7	36.4
HYOU1	Q9Y4L1	Hypoxia up-regulated protein 1	2	44	44	31	35	31	35	53.3	53.3	111.33	999	999;2789	0.83049	0.78474	0.77265	0.72056	43.1	42.7
ILF3	Q12906	Interleukin enhancer-binding factor 3	1	44	39	37	34	32	31	55	51.9	95.337	894	894	1.0546	1.0205	0.98988	1.0101	50.4	41.7
STIP1	P31948	Stress-induced-phosphoprotein 1	1	43	43	30	40	30	40	59.9	59.9	62.639	543	543	0.99464	1.0897	1.0417	1.0502	48.1	59.9
HSPD1	P10809	60 kDa heat shock protein, mitochondrial	1	43	43	30	41	30	41	76.3	76.3	61.054	573	573	1.0427	1.0728	1.052	1.0869	57.1	69.5
SNRNP200	O75643	U5 small nuclear ribonucleoprotein 200 kDa helicase	1	43	43	35	21	35	21	22.4	22.4	244.5	2136	2136	1.1829	1.0488	1.1321	1.0659	18.6	12
ENO1	P06733	Alpha-enolase	1	42	39	29	41	26	38	74.7	66.1	47.168	434	434	0.88118	0.9381	0.91745	0.90655	66.1	74.7
SF3B1	O75533	Splicing factor 3B subunit 1	1	42	42	36	24	36	24	41.6	41.6	145.83	1304	1304	1.0077	1.0225	1.0137	0.99292	36	24.5
CCT8	P50990	T-complex protein 1 subunit theta	1	42	42	33	38	33	38	72.4	72.4	59.62	548	548	1.0121	1.0076	1.0359	1.0338	64.2	63.7
HSPA1B;HSPA1A	P0DMV9;P0DMV8	Heat shock 70 kDa protein 1B;Heat shock 70 kDa protein 1A	2	42	25	33	38	19	23	58.3	34.2	70.051	641	641;641	1.0619	1.2386	1.4538	2.1347	53.5	53.2
PGK1	P00558	Phosphoglycerate kinase 1	2	41	41	29	36	29	36	86.3	86.3	44.614	417	417;417	0.85175	0.92169	0.87442	0.88831	73.6	82.5
DNMT1	P26358	DNA (cytosine-5)-methyltransferase 1	1	41	41	33	30	33	30	29.6	29.6	183.16	1616	1616	1.0219	1.0722	1.0091	1.0429	24.8	22.4
DCTN1	Q14203	Dynactin subunit 1	1	41	41	36	25	36	25	39.2	39.2	141.69	1278	1278	0.99238	0.99835	1.019	0.97937	36.3	22.8
MYH10	P35580	Myosin-10	1	41	22	36	30	18	14	24.6	15.2	229	1976	1976	1.1819	0.92722	1.123	0.96245	20.9	17.6
ACTG1	P63261	Actin, cytoplasmic 2;Actin, cytoplasmic 2, N-terminally processed	1	40	1	34	37	1	1	95.7	4.5	41.792	375	375	0.94303	0.96532	0.89244	0.91262	92.3	89.1
PYGB	P11216	Glycogen phosphorylase, brain form	1	40	35	27	34	24	30	43.7	38	96.695	843	843	0.91369	0.94178	0.93171	0.93015	37.4	38.8
LRPPRC	P42704	Leucine-rich PPR motif-containing protein, mitochondrial	1	40	40	30	29	30	29	32.9	32.9	157.9	1394	1394	1.0882	1.0801	1.0215	1.0424	25.7	23.5
ACTB	P60709	Actin, cytoplasmic 1;Actin, cytoplasmic 1, N-terminally processed	2	40	1	34	37	1	1	95.7	4.5	41.736	375	375;1075	NaN	NaN	NaN	NaN	92.3	89.1
CKAP4	Q07065	Cytoskeleton-associated protein 4	1	39	39	26	38	26	38	67.8	67.8	66.022	602	602	0.87172	0.85189	0.80142	0.77963	51	67.8
MTHFD1	P11586	C-1-tetrahydrofolate synthase, cytoplasmic;Methylenetetrahydrofolate dehydrogenase;Methenyltetrahydrofolate cyclohydrolase;Formyltetrahydrofolate synthetase;C-1-tetrahydrofolate synthase, cytoplasmic, N-terminally processed	1	39	38	31	31	31	30	46.6	45.6	101.53	935	935	0.96352	0.97777	0.95515	0.97214	40	32.7
TOP2A	P11388	DNA topoisomerase 2-alpha	1	39	30	32	24	24	19	29.3	22.3	174.38	1531	1531	1.0182	1.0791	0.97751	1.0408	24.4	20
LMNB2	Q03252	Lamin-B2	1	39	33	27	36	23	31	53.7	48.7	69.948	620	620	1.1311	1.0377	1.0944	1.0397	38.1	51.9
VARS	P26640	Valine--tRNA ligase	1	38	38	34	30	34	30	35.4	35.4	140.47	1264	1264	0.8137	0.93578	0.861	0.933	32.8	29.7
COPA	P53621	Coatomer subunit alpha;Xenin;Proxenin	1	38	38	32	20	32	20	36.3	36.3	138.34	1224	1224	0.91789	0.86119	0.89354	0.90722	33	17.4
PLS3	P13797	Plastin-3	2	38	35	28	33	25	30	65.1	59.5	70.81	630	630;627	1.031	1.0277	0.96081	1.0427	52.1	58.3
QARS	P47897	Glutamine--tRNA ligase	1	38	38	33	24	33	24	54.6	54.6	87.798	775	775	0.92485	0.95309	0.97608	0.98308	47.5	37
PABPC1;PABPC3	P11940;Q9H361	Polyadenylate-binding protein 1;Polyadenylate-binding protein 3	4	38	26	30	34	21	24	51.7	31.6	70.67	636	636;631;614;382	1.0436	1.0547	1.0202	1.0125	40.9	49.2
NCL	P19338	Nucleolin	1	38	38	25	36	25	36	39.6	39.6	76.613	710	710	1.0125	1.0193	1.0338	1.0316	32.7	37.3
DHX9	Q08211	ATP-dependent RNA helicase A	1	38	38	36	29	36	29	34.4	34.4	140.96	1270	1270	0.99924	1.0511	1.0342	1.0814	33.5	26.5
SMC1A	Q14683	Structural maintenance of chromosomes protein 1A	1	38	38	33	26	33	26	35.8	35.8	143.23	1233	1233	1.1014	1.1274	1.1141	1.0658	32.8	23.7
PDIA4	P13667	Protein disulfide-isomerase A4	1	37	37	25	31	25	31	48.7	48.7	72.932	645	645	0.79849	0.78925	0.78111	0.7488	39.4	45.9
ATP2A2	P16615	Sarcoplasmic/endoplasmic reticulum calcium ATPase 2	2	37	30	30	23	23	19	37.9	31.1	114.76	1042	1042;1001	1.0724	1.0439	0.98826	1.0327	28.9	28.1
UBR4	Q5T4S7	E3 ubiquitin-protein ligase UBR4	1	37	37	31	19	31	19	10.3	10.3	573.83	5183	5183	1.0332	0.93933	0.99575	0.88278	9.1	5.2
XRCC6	P12956	X-ray repair cross-complementing protein 6	1	37	37	23	34	23	34	51.6	51.6	69.842	609	609	1.006	1.0218	1.002	1.0359	38.9	48.1
HNRNPM	P52272	Heterogeneous nuclear ribonucleoprotein M	1	37	37	29	35	29	35	59.6	59.6	77.515	730	730	0.97582	1.0238	1.014	0.99209	51.8	55.9
PRPF8	Q6P2Q9	Pre-mRNA-processing-splicing factor 8	1	37	37	34	10	34	10	19.8	19.8	273.6	2335	2335	1.0417	0.97198	1.1224	1.0262	17.5	5.9
PARP1	P09874	Poly [ADP-ribose] polymerase 1	1	37	37	32	31	32	31	44.5	44.5	113.08	1014	1014	1.105	1.0685	1.1949	1.0516	38.1	37.6
DDX5	P17844	Probable ATP-dependent RNA helicase DDX5	1	36	27	28	33	21	24	44.5	35.2	69.147	614	614	1.013	1.0203	0.98074	0.97726	43.5	44.5
KRT18	P05783	Keratin, type I cytoskeletal 18	21	36	24	26	32	19	21	67.2	49.8	48.057	430	430;295;425;455;455;471;467;456;453;404;476;416;448;416;416;449;416;456;467;404;448	1.0491	1.0688	1.0193	1.0792	57.9	63.5
CCT2	P78371	T-complex protein 1 subunit beta	1	36	36	28	34	28	34	66.5	66.5	57.488	535	535	1.0432	1.0449	1.0805	1.024	57.8	63
HSPH1	Q92598	Heat shock protein 105 kDa	1	36	31	29	28	26	23	45.2	41.4	96.864	858	858	1.0619	1.1463	1.1992	1.3937	40.4	33.6
ATP1A1	P05023	Sodium/potassium-transporting ATPase subunit alpha-1	5	35	33	32	26	30	24	37.8	35.7	112.89	1023	1023;1013;1020;1029;1035	0.81291	0.78818	0.69249	0.70402	32.4	32.3
SND1	Q7KZF4	Staphylococcal nuclease domain-containing protein 1	1	35	35	26	31	26	31	43.2	43.2	102	910	910	0.90728	0.85972	0.84994	0.83796	35.9	42
CAP1	Q01518	Adenylyl cyclase-associated protein 1	1	35	34	23	30	22	30	64	64	51.901	475	475	0.92563	0.96717	0.91552	0.9814	40.2	60.2
ANXA2;ANXA2P2	P07355;A6NMY6	Annexin A2;Putative annexin A2-like protein	2	35	35	27	34	27	34	77.6	77.6	38.604	339	339;339	0.97203	1.0183	0.94965	0.96396	67.8	70.5
IARS	P41252	Isoleucine--tRNA ligase, cytoplasmic	1	35	35	28	21	28	21	30.3	30.3	144.5	1262	1262	1.0439	1.031	0.96592	0.97254	25.2	20
PDCD6IP	Q8WUM4	Programmed cell death 6-interacting protein	1	35	35	28	31	28	31	46.4	46.4	96.022	868	868	1.0201	0.95532	0.99197	0.97854	39.3	43.4
CCT5	P48643	T-complex protein 1 subunit epsilon	1	35	35	28	27	28	27	70.6	70.6	59.67	541	541	1.0111	1.0298	1.0555	1.0185	62.7	55.5
TPM4	P67936	Tropomyosin alpha-4 chain	2	35	21	26	35	15	21	78.2	57.3	28.521	248	248;915	1.08	1.0745	1.0577	1.0292	60.5	78.2
HNRNPU	Q00839	Heterogeneous nuclear ribonucleoprotein U	1	35	35	26	28	26	28	43.5	43.5	90.583	825	825	1.0492	0.99831	1.072	1.098	33.7	35.9
PDIA3	P30101	Protein disulfide-isomerase A3	1	34	34	23	29	23	29	66.5	66.5	56.782	505	505	0.92121	0.82552	0.7542	0.74576	44.2	62
P4HB	P07237	Protein disulfide-isomerase	1	34	34	23	30	23	30	67.9	67.9	57.116	508	508	0.8973	0.89733	0.85114	0.81941	51.2	63.4
KHSRP	Q92945	Far upstream element-binding protein 2	1	34	33	30	29	29	28	59.8	57.7	73.114	711	711	0.90424	0.97971	0.90268	0.92318	57.4	55.7
PFKP	Q01813	ATP-dependent 6-phosphofructokinase, platelet type	1	34	30	24	30	21	26	40.6	34.7	85.595	784	784	0.99833	0.95135	0.9082	0.94692	33.9	35.5
RARS	P54136	Arginine--tRNA ligase, cytoplasmic	1	34	34	26	27	26	27	51.4	51.4	75.378	660	660	1.0049	1.0072	0.94303	0.97512	43.3	45.5
IMPDH2	P12268	Inosine-5-monophosphate dehydrogenase 2	1	34	33	24	29	23	28	63.6	62.1	55.804	514	514	0.96873	0.96444	1.0058	0.95164	49.4	60.1
XRCC5	P13010	X-ray repair cross-complementing protein 5	1	34	34	25	26	25	26	50.7	50.7	82.704	732	732	1.0693	1.0644	1.0094	0.9747	37.7	35.7
IPO5	O00410	Importin-5	2	34	34	29	22	29	22	38.8	38.8	123.63	1097	1097;1105	0.99223	0.93753	1.045	0.96244	35.1	29.7
DDX3X;DDX3Y	O00571;O15523	ATP-dependent RNA helicase DDX3X;ATP-dependent RNA helicase DDX3Y	3	34	33	22	31	21	30	55	53.3	73.243	662	662;660;724	1.0446	1.0354	1.0827	1.084	35.8	50.6
SMC4	Q9NTJ3	Structural maintenance of chromosomes protein 4	1	34	34	32	21	32	21	29.7	29.7	147.18	1288	1288	1.1406	1.0921	1.1391	1.0817	27.4	21
GANAB	Q14697	Neutral alpha-glucosidase AB	1	33	33	27	31	27	31	32.8	32.8	106.87	944	944	0.79701	0.77671	0.73849	0.77031	29.9	30.8
YARS	P54577	Tyrosine--tRNA ligase, cytoplasmic;Tyrosine--tRNA ligase, cytoplasmic, N-terminally processed	1	33	33	22	26	22	26	62.9	62.9	59.143	528	528	0.89806	0.90232	0.89364	0.90219	47.5	57.4
DDX21	Q9NR30	Nucleolar RNA helicase 2	1	33	31	30	25	28	24	43.9	40.5	87.343	783	783	0.97126	0.96195	0.90789	0.98534	41.4	35.5
EZR	P15311	Ezrin	1	33	24	22	29	14	20	53.9	41.3	69.412	586	586	0.97993	1.0515	1.0023	0.99182	34.6	50.2
CCT3	P49368	T-complex protein 1 subunit gamma	1	33	33	29	30	29	30	65.5	65.5	60.533	545	545	1.022	1.0448	1.0199	1.0415	62.4	56.1
HDLBP	Q00341	Vigilin	1	33	33	30	24	30	24	31	31	141.45	1268	1268	0.99926	0.9369	1.0255	0.92296	29.3	21.8
HSPA9	P38646	Stress-70 protein, mitochondrial	1	33	33	25	33	25	33	51	51	73.68	679	679	1.0717	1.0622	1.0784	1.0459	45.7	51
UPF1	Q92900	Regulator of nonsense transcripts 1	1	33	33	31	23	31	23	36.8	36.8	124.34	1129	1129	1.0549	0.99152	1.0888	0.96975	34.9	23.9
DST	Q03001	Dystonin	1	33	33	27	15	27	15	5.8	5.8	860.65	7570	7570	1.0341	0.97563	1.1075	0.99859	4.8	2.6
TARS	P26639	Threonine--tRNA ligase, cytoplasmic	2	32	32	23	25	23	25	43.8	43.8	83.434	723	723;802	0.8547	0.94761	0.89439	0.96566	34.2	38.2
NONO	Q15233	Non-POU domain-containing octamer-binding protein	1	32	30	18	29	17	27	62.4	62.4	54.231	471	471	1.0994	0.99718	0.96455	0.96658	46.7	48
ATIC	P31939	Bifunctional purine biosynthesis protein PURH;Phosphoribosylaminoimidazolecarboxamide formyltransferase;IMP cyclohydrolase	1	32	32	25	25	25	25	64.5	64.5	64.615	592	592	1.021	0.96412	0.96962	0.96119	54.6	57.4
CCT7	Q99832	T-complex protein 1 subunit eta	1	32	32	26	26	26	26	68.1	68.1	59.366	543	543	1.0727	1.0166	0.98207	1.0347	60.6	58.7
TMPO	P42166	Lamina-associated polypeptide 2, isoform alpha;Thymopoietin;Thymopentin	1	32	32	26	30	26	30	55.9	55.9	75.491	694	694	0.95241	1.018	0.99271	1.0503	50.1	53
ANLN	Q9NQW6	Actin-binding protein anillin	1	32	32	26	15	26	15	32.2	32.2	124.2	1124	1124	0.95235	1.0111	0.99979	1.0426	27.8	17.5
RPL4	P36578	60S ribosomal protein L4	1	32	32	23	29	23	29	57.6	57.6	47.697	427	427	1.0158	1.0145	1.007	0.95149	48.5	57.6
EHD1	Q9H4M9	EH domain-containing protein 1	1	32	21	25	23	15	17	59	40.8	60.626	534	534	1.071	1.0498	1.0095	0.99802	52.2	46.4
ECM29	Q5VYK3	Proteasome-associated protein ECM29 homolog	1	32	32	27	17	27	17	23.6	23.6	204.29	1845	1845	1.1289	1.0294	1.0276	0.97709	20.1	13.6
CKAP5	Q14008	Cytoskeleton-associated protein 5	1	32	32	26	16	26	16	21.1	21.1	225.49	2032	2032	1.0506	0.98204	1.0319	0.97911	16.3	10.9
CSE1L	P55060	Exportin-2	1	32	32	30	21	30	21	34.4	34.4	110.42	971	971	1.0118	1.0798	1.0997	1.0563	33.1	23
DIAPH1	O60610	Protein diaphanous homolog 1	1	32	32	24	19	24	19	30.6	30.6	141.35	1272	1272	1.0191	1.0835	1.1064	1.0707	23	18.6
EGFR	P00533	Epidermal growth factor receptor	3	31	31	27	22	27	22	32.8	32.8	134.28	1210	1210;1308;1255	0.89702	0.86387	0.67523	0.58031	28.7	25.2
TKT	P29401	Transketolase	1	31	31	24	26	24	26	50.2	50.2	67.877	623	623	0.8116	0.89617	0.83297	0.84002	44.3	42.9
SFPQ	P23246	Splicing factor, proline- and glutamine-rich	1	31	29	19	26	18	24	51.3	49.9	76.149	707	707	1.0452	1.0357	0.94849	0.95362	37.5	38.6
PC	P11498	Pyruvate carboxylase, mitochondrial	1	31	31	20	26	20	26	37.4	37.4	129.63	1178	1178	0.96717	0.88866	0.9539	0.87732	26.5	28.2
UBA1	P22314	Ubiquitin-like modifier-activating enzyme 1	1	31	31	28	25	28	25	39	39	117.85	1058	1058	0.98074	0.96541	0.96233	0.95224	37.8	29.8
PSMD2	Q13200	26S proteasome non-ATPase regulatory subunit 2	1	31	31	28	21	28	21	43.6	43.6	100.2	908	908	0.93739	0.94156	0.96797	0.98376	41.1	30.4
EEF1A1;EEF1A1P5	P68104;Q5VTE0	Elongation factor 1-alpha 1;Putative elongation factor 1-alpha-like 3	2	31	18	25	28	14	15	62.6	33.5	50.14	462	462;462	1.0492	1.0334	0.99066	1.0122	58	61
TUBA1C	Q9BQE3	Tubulin alpha-1C chain	1	31	3	21	29	3	2	67.9	13.4	49.895	449	449	1.1092	1.0271	0.99485	1.0707	61.5	63
TUBB4B	P68371	Tubulin beta-4B chain	1	31	2	25	31	1	2	68.5	3.6	49.83	445	445	1.0376	1.0511	1.0398	1.043	65.2	68.5
LMO7	Q8WWI1	LIM domain only protein 7	1	31	31	25	24	25	24	26	26	192.69	1683	1683	1.0521	1.0684	1.0425	0.9185	21.9	18.9
ARCN1	P48444	Coatomer subunit delta	1	31	31	28	21	28	21	46.2	46.2	57.21	511	511	1.0205	1.0124	1.0428	0.93624	42.7	41.1
RDX	P35241	Radixin	1	31	20	19	29	10	18	47.5	30.5	68.563	583	583	1.0137	1.0096	1.0668	0.97956	32.9	47.3
NUP153	P49790	Nuclear pore complex protein Nup153	1	31	31	27	22	27	22	27.4	27.4	153.94	1475	1475	1.0608	1.1254	1.0733	1.0766	25.4	19.7
MYBBP1A	Q9BQG0	Myb-binding protein 1A	1	31	31	25	15	25	15	28.2	28.2	148.85	1328	1328	1.0397	1.0455	1.0907	1.0246	23.2	14.9
KRT6B	P04259	Keratin, type II cytoskeletal 6B	1	31	1	23	25	0	1	47	1.6	60.066	564	564	NaN	NaN	NaN	NaN	40.6	40.6
TUBA1A;TUBA3E	Q71U36;P0DPH8;P0DPH7;Q6PEY2	Tubulin alpha-1A chain;Tubulin alpha-3E chain	4	31	1	21	30	1	1	68.1	3.1	50.135	451	451;450;450;450	NaN	NaN	NaN	NaN	61.6	67.4
TRIM28	Q13263	Transcription intermediary factor 1-beta	1	30	30	24	19	24	19	57.4	57.4	88.549	835	835	0.99437	1.0318	0.93244	1.0295	51.4	34.4
SF3B2	Q13435	Splicing factor 3B subunit 2	1	30	30	22	24	22	24	43.5	43.5	100.23	895	895	1.0192	1.1117	0.94842	1.0122	33.5	38.3
GAPDH	P04406	Glyceraldehyde-3-phosphate dehydrogenase	2	30	30	22	26	22	26	76.4	76.4	36.053	335	335;408	0.95578	0.96749	0.94844	0.94251	66.6	72.8
KPNB1	Q14974	Importin subunit beta-1	1	30	30	27	25	27	25	38.9	38.9	97.169	876	876	1.008	1.0461	0.94973	0.98417	36.8	33.1
PYGL	P06737	Glycogen phosphorylase, liver form	1	30	26	25	20	22	17	39	34.9	97.147	847	847	1.0001	0.9768	0.97289	1.0255	36.7	29.3
NPEPPS;NPEPPSL1	P55786;A6NEC2	Puromycin-sensitive aminopeptidase;Puromycin-sensitive aminopeptidase-like protein	2	30	30	21	22	21	22	33.6	33.6	103.28	919	919;478	0.9717	0.98611	0.97569	0.95905	25.7	26.2
LARS	Q9P2J5	Leucine--tRNA ligase, cytoplasmic	1	30	30	27	19	27	19	28.3	28.3	134.46	1176	1176	0.91718	0.92979	0.97826	0.94641	26.1	19.6
PSMC2	P35998	26S protease regulatory subunit 7	1	30	30	27	23	27	23	70.7	70.7	48.633	433	433	1.0296	0.97399	0.9801	0.94192	63.7	64.2
TCP1	P17987	T-complex protein 1 subunit alpha	1	30	30	22	28	22	28	59.4	59.4	60.343	556	556	1.0106	1.0051	1.002	1.0439	44.4	55.6
DHX15	O43143	Pre-mRNA-splicing factor ATP-dependent RNA helicase DHX15	1	30	29	29	21	28	20	37.6	36.5	90.932	795	795	1.0708	1.0171	1.0266	1.0277	37.6	27.3
PSMD11	O00231	26S proteasome non-ATPase regulatory subunit 11	1	30	30	25	25	25	25	57.3	57.3	47.463	422	422	1.0705	1.0353	1.0346	1.0192	55.9	57.3
CCT6A	P40227	T-complex protein 1 subunit zeta	2	30	30	18	29	18	29	58.2	58.2	58.024	531	531;530	0.98719	1.0078	1.0493	1.0503	49	56.3
TJP2	Q9UDY2	Tight junction protein ZO-2	1	30	30	29	12	29	12	31.3	31.3	133.96	1190	1190	1.0254	0.98146	1.0797	0.96372	30.4	14
ITGA2	P17301	Integrin alpha-2	1	29	29	24	22	24	22	28.7	28.7	129.29	1181	1181	0.86856	0.80909	0.66324	0.65461	24.3	23.4
ITGB4	P16144	Integrin beta-4	1	29	29	25	19	25	19	20.8	20.8	202.16	1822	1822	0.80111	0.75391	0.68653	0.62245	18.2	13.1
TUBB	P07437	Tubulin beta chain	1	29	6	23	29	4	6	64.4	17.1	49.67	444	444	1.0053	1.1115	0.93487	1.0373	61	64.4
CAND1	Q86VP6	Cullin-associated NEDD8-dissociated protein 1	2	29	29	26	16	26	16	28.6	28.6	136.37	1230	1230;1236	1.0437	0.98103	0.96214	0.90568	26.3	15.9
ANXA5	P08758	Annexin A5	1	29	29	22	26	22	26	85.3	85.3	35.936	320	320	0.96635	0.9596	0.97231	0.96298	75.3	78.1
SUPT16H	Q9Y5B9	FACT complex subunit SPT16	1	29	29	27	16	27	16	26.1	26.1	119.91	1047	1047	1.0711	1.0669	0.9958	1.0965	25.6	14.1
DDB1	Q16531	DNA damage-binding protein 1	1	29	29	24	18	24	18	31.3	31.3	126.97	1140	1140	0.98772	0.97681	1.0121	1.004	26.2	20.4
RAD50	Q92878	DNA repair protein RAD50	1	29	29	22	14	22	14	26.1	26.1	153.89	1312	1312	1.0167	1.1285	1.0519	1.0312	20.5	11.6
MYO6	Q9UM54	Unconventional myosin-VI	1	29	29	26	13	26	13	27.6	27.6	149.69	1294	1294	1.0957	1.0569	1.0767	0.94863	23.7	12.8
HK1	P19367	Hexokinase-1	1	29	23	24	20	19	17	33.8	28.7	102.48	917	917	1.1693	1.0847	1.0805	1.0328	30	24.9
SMC2	O95347	Structural maintenance of chromosomes protein 2	1	29	29	21	20	21	20	26.6	26.6	135.65	1197	1197	1.1765	1.2063	1.1143	1.1772	19.1	19
FN1	P02751	Fibronectin;Anastellin;Ugl-Y1;Ugl-Y2;Ugl-Y3	1	29	29	25	19	25	19	14.3	14.3	272.32	2477	2477	NaN	NaN	NaN	NaN	12.6	9.4	#REF!	#REF!
IGF2R	P11717	Cation-independent mannose-6-phosphate receptor	1	28	28	24	14	24	14	14.6	14.6	274.37	2491	2491	0.79277	0.64492	0.67941	0.60747	13.3	6.6
LDHA	P00338	L-lactate dehydrogenase A chain	3	28	26	22	26	21	24	68.4	64.5	36.688	332	332;332;332	0.91198	0.97008	0.93282	0.92005	60.2	68.4
CTTN	Q14247	Src substrate cortactin	1	28	28	13	25	13	25	54.9	54.9	61.585	550	550	1.0133	0.94406	0.99023	0.91129	33.1	50
YWHAZ	P63104	14-3-3 protein zeta/delta	1	28	21	23	25	16	21	86.5	68.2	27.745	245	245	1.0139	1.0014	1.002	0.99653	83.3	84.1
HADHA	P40939	Trifunctional enzyme subunit alpha, mitochondrial;Long-chain enoyl-CoA hydratase;Long chain 3-hydroxyacyl-CoA dehydrogenase	1	28	28	19	26	19	26	43.9	43.9	82.999	763	763	1.0531	1.0089	1.0145	0.95816	31.8	42.2
PPP2R1A	P30153	Serine/threonine-protein phosphatase 2A 65 kDa regulatory subunit A alpha isoform	1	28	22	23	22	19	16	53	42.3	65.308	589	589	0.99829	0.9687	1.0155	0.94608	47.2	42.1
CCT4	P50991	T-complex protein 1 subunit delta	1	28	28	21	23	21	23	57.9	57.9	57.924	539	539	1.0422	1.0203	1.0208	1.0448	43.8	55.5
PA2G4	Q9UQ80	Proliferation-associated protein 2G4	1	28	28	23	25	23	25	68.5	68.5	43.786	394	394	1.018	1.0063	1.0222	0.99768	62.2	62.9
YWHAE	P62258	14-3-3 protein epsilon	1	28	25	27	24	24	23	87.8	83.9	29.174	255	255	1.032	0.99232	1.0239	0.98705	87.8	82.4
CHD4	Q14839	Chromodomain-helicase-DNA-binding protein 4	3	28	28	21	14	21	14	18.5	18.5	218	1912	1912;1954;2000	1.1879	1.1255	1.0404	0.98202	14.1	8.8
PAK2	Q13177	Serine/threonine-protein kinase PAK 2;PAK-2p27;PAK-2p34	3	28	28	21	26	21	26	65.5	65.5	58.042	524	524;559;545	1.0343	1.066	1.1411	1.0768	57.4	60.9
ATP5A1	P25705	ATP synthase subunit alpha, mitochondrial	1	27	27	19	26	19	26	54.6	54.6	59.75	553	553	0.89317	1.0907	0.87608	1.097	42.9	52.6
PDLIM5	Q96HC4	PDZ and LIM domain protein 5	1	27	27	23	21	23	21	48	48	63.944	596	596	0.86088	0.93101	0.8855	0.91023	45.3	45
WDR1	O75083	WD repeat-containing protein 1	1	27	27	24	21	24	21	60.4	60.4	66.193	606	606	0.91479	0.89851	0.88821	0.93303	56.6	51
CAPN2	P17655	Calpain-2 catalytic subunit	1	27	27	18	24	18	24	40.9	40.9	79.994	700	700	0.92128	0.9028	0.95629	0.92812	29.1	34.6
ALDOA	P04075	Fructose-bisphosphate aldolase A	1	27	26	22	24	21	23	73.1	65.4	39.42	364	364	0.96799	0.97904	0.9651	0.94199	66.5	60.4
PSMD1	Q99460	26S proteasome non-ATPase regulatory subunit 1	1	27	27	24	13	24	13	38.4	38.4	105.84	953	953	1.093	0.85769	0.98924	0.97651	35.9	21.5
ANXA1	P04083	Annexin A1	1	27	27	21	25	21	25	73.4	73.4	38.714	346	346	0.98349	1.0194	1.0059	0.99292	63.6	71.1
EFTUD2	Q15029	116 kDa U5 small nuclear ribonucleoprotein component	1	27	26	26	19	25	18	35	34	109.43	972	972	1.0483	1.0875	1.0201	1.0919	33.2	24.7
MYO1C	O00159	Unconventional myosin-Ic	1	27	26	25	16	24	16	27.8	27.1	121.68	1063	1063	0.96608	1.0187	1.048	1.0331	26.4	17.2
DDX17	Q92841	Probable ATP-dependent RNA helicase DDX17	1	27	18	21	27	14	18	43.3	34	80.272	729	729	1.0664	1.058	1.0695	1.0702	38.8	43.3
EIF5B	O60841	Eukaryotic translation initiation factor 5B	1	27	27	23	15	23	15	25.4	25.4	138.83	1220	1220	0.97493	1.0315	1.0815	1.0338	23	16.1
MSH6	P52701	DNA mismatch repair protein Msh6	1	27	27	22	15	22	15	24.6	24.6	152.78	1360	1360	1.0832	1.0959	1.0868	1.0635	21.5	13.7
TUBB2A;TUBB2B	Q13885;Q9BVA1	Tubulin beta-2A chain;Tubulin beta-2B chain	2	27	5	23	26	4	4	62.5	15.1	49.906	445	445;445	1.1384	1.0611	1.1126	1.0642	60.9	60.4
SMC3	Q9UQE7	Structural maintenance of chromosomes protein 3	1	27	27	22	20	22	20	27.7	27.7	141.54	1217	1217	1.0021	1.1499	1.2578	1.2032	24	20.1
ITGB1	P05556	Integrin beta-1	1	26	26	20	19	20	19	32.5	32.5	88.414	798	798	0.81108	0.81625	0.64099	0.63944	28.1	26.3
DPYSL2	Q16555	Dihydropyrimidinase-related protein 2	3	26	26	21	22	21	22	57	57	62.293	572	572;572;570	0.89887	0.96439	0.88055	0.97565	53.7	52.6
DARS	P14868	Aspartate--tRNA ligase, cytoplasmic	1	26	26	22	23	22	23	57.9	57.9	57.136	501	501	0.94365	0.88999	0.93633	0.9784	51.7	52.1
AP2B1	P63010	AP-2 complex subunit beta	1	26	15	23	15	14	8	29.7	18.8	104.55	937	937	1.0096	0.96325	0.96154	0.98029	29.2	16.4
SF3B3	Q15393	Splicing factor 3B subunit 3	1	26	26	24	18	24	18	24.7	24.7	135.58	1217	1217	1.0112	0.93663	0.96189	0.99063	24	16.3
EIF3B	P55884	Eukaryotic translation initiation factor 3 subunit B	1	26	26	23	17	23	17	44.3	44.3	92.48	814	814	0.96755	1.0191	0.96755	0.96597	38.3	28.5
COPG1	Q9Y678	Coatomer subunit gamma-1	1	26	23	22	18	19	17	42.2	37.4	97.717	874	874	0.9024	0.94698	0.9886	0.93307	35.5	30.5
PABPC4	Q13310	Polyadenylate-binding protein 4	2	26	14	20	22	11	12	39.9	20.3	70.782	644	644;370	1.0635	1.024	1.0088	1.0581	30.6	35.1
HNRNPK	P61978	Heterogeneous nuclear ribonucleoprotein K	1	26	26	22	23	22	23	58.5	58.5	50.976	463	463	0.94061	0.9664	1.0152	0.98093	52.3	49
RSL1D1	O76021	Ribosomal L1 domain-containing protein 1	1	26	26	16	20	16	20	43.5	43.5	54.972	490	490	1.0805	1.0414	1.0222	1.0311	34.9	43.5
EIF3C;EIF3CL	Q99613;B5ME19	Eukaryotic translation initiation factor 3 subunit C;Eukaryotic translation initiation factor 3 subunit C-like protein	2	26	26	19	23	19	23	26	26	105.34	913	913;914	1.0189	1.0183	1.0279	1.0282	21	22.5
PSMC5	P62195	26S protease regulatory subunit 8	1	26	25	21	22	20	21	70	67	45.626	406	406	1.0189	0.96426	1.0347	0.96444	62.8	61.3
GART	P22102	Trifunctional purine biosynthetic protein adenosine-3;Phosphoribosylamine--glycine ligase;Phosphoribosylformylglycinamidine cyclo-ligase;Phosphoribosylglycinamide formyltransferase	1	26	26	22	17	22	17	34.3	34.3	107.77	1010	1010	1.017	0.98108	1.0353	1.0171	30.2	21.8
YWHAQ	P27348	14-3-3 protein theta	1	26	21	19	23	14	20	87.3	80	27.764	245	245	1.0664	1.0544	1.0373	1.046	65.7	84.1
KLC2	Q9H0B6	Kinesin light chain 2	1	26	21	21	16	16	13	40.8	32	68.934	622	622	1.0561	1.0511	1.0721	0.99577	35.7	31.4
MATR3	P43243	Matrin-3	1	26	26	18	24	18	24	35.9	35.9	94.622	847	847	1.0379	1.1192	1.0758	1.0658	26.8	32.9
NAA15	Q9BXJ9	N-alpha-acetyltransferase 15, NatA auxiliary subunit	1	26	22	18	16	15	14	31.4	26.8	101.27	866	866	1.0713	0.99975	1.1012	1.0464	23	22.1
COPB1	P53618	Coatomer subunit beta	1	26	26	22	16	22	16	32.8	32.8	107.14	953	953	1.0616	0.99508	1.1117	0.97834	29.5	20.6
CLIP1	P30622	CAP-Gly domain-containing linker protein 1	1	26	23	22	16	19	16	23.1	20.9	162.24	1438	1438	1.1454	1.1349	1.2149	1.1516	20.3	14
CANX	P27824	Calnexin	1	25	25	20	19	20	19	41.6	41.6	67.567	592	592	0.8264	0.78293	0.679	0.73909	33.6	34.8
RPN1	P04843	Dolichyl-diphosphooligosaccharide--protein glycosyltransferase subunit 1	1	25	25	18	21	18	21	46.6	46.6	68.569	607	607	0.9284	0.90961	0.82361	0.81818	35.9	40.7
MAGED2	Q9UNF1	Melanoma-associated antigen D2	2	25	24	18	21	17	20	38	36	64.953	606	606;1431	0.84951	0.80672	0.83633	0.89298	31.5	34
GDI1	P31150	Rab GDP dissociation inhibitor alpha	1	25	15	19	17	11	10	54.1	36.7	50.582	447	447	0.97033	0.89723	0.92084	0.87314	45.9	47.2
RANBP2	P49792	E3 SUMO-protein ligase RanBP2	5	25	18	17	16	11	12	12.1	9.2	358.2	3224	3224;1765;1765;1748;1756	1.0754	1.0494	0.93203	0.93479	9	7.9
CFL1	P23528	Cofilin-1	1	25	18	14	23	12	16	92.2	66.3	18.502	166	166	1.0192	1.0466	0.93602	0.98638	72.9	92.2
KARS	Q15046	Lysine--tRNA ligase	1	25	25	19	18	19	18	39.7	39.7	68.047	597	597	1.0077	1.0215	0.94495	1.0373	35	33.2
CDC37	Q16543	Hsp90 co-chaperone Cdc37;Hsp90 co-chaperone Cdc37, N-terminally processed	1	25	25	14	23	14	23	51.3	51.3	44.468	378	378	0.97727	1.0239	0.95363	1.018	39.9	51.3
ACTR3	P61158	Actin-related protein 3	3	25	25	17	24	17	24	61.7	61.7	47.371	418	418;418;210	0.93995	0.96083	0.95692	1.0062	43.8	61.7
NUDC	Q9Y266	Nuclear migration protein nudC	1	25	25	18	22	18	22	54.7	54.7	38.242	331	331	1.0094	1.0461	1.0036	1.0115	44.1	54.7
PPP1R12A	O14974	Protein phosphatase 1 regulatory subunit 12A	1	25	25	16	20	16	20	26.2	26.2	115.28	1030	1030	1.048	0.98197	1.0315	1.0257	18.3	21.9
EIF3E	P60228	Eukaryotic translation initiation factor 3 subunit E	1	25	25	16	19	16	19	56.2	56.2	52.22	445	445	1.0837	1.0009	1.0336	1.0575	41.6	41.1
ANXA3	P12429	Annexin A3	1	25	25	15	24	15	24	59.4	59.4	36.375	323	323	1.07	1.0196	1.0357	0.99361	44	59.4
IMMT	Q16891	MICOS complex subunit MIC60	1	25	25	19	21	19	21	38.9	38.9	83.677	758	758	1.0534	0.99235	1.0424	0.99477	31.9	29.7
EIF4A1	P60842	Eukaryotic initiation factor 4A-I	1	25	17	21	24	13	16	61.8	39.9	46.153	406	406	1.0575	1.0607	1.0469	1.0387	52.7	61.8
PSMD12	O00232	26S proteasome non-ATPase regulatory subunit 12	1	25	25	19	20	19	20	45.2	45.2	52.904	456	456	1.1576	1.0049	1.0679	1.0212	37.3	39.9
ARHGAP29	Q52LW3	Rho GTPase-activating protein 29	1	25	25	20	11	20	11	22.9	22.9	142.06	1261	1261	1.0409	1.0321	1.0692	1.0213	18.8	10.6
LIMA1	Q9UHB6	LIM domain and actin-binding protein 1	1	25	25	18	18	18	18	41.6	41.6	85.225	759	759	1.1213	1.1976	1.1257	1.0683	31.4	30.8
TOP1	P11387	DNA topoisomerase 1	2	25	25	19	14	19	14	34.4	34.4	90.725	765	765;601	1.1156	1.1259	1.1575	1.1549	27.1	20
TUBA4A	P68366	Tubulin alpha-4A chain	1	25	2	17	24	1	2	54.9	5.6	49.924	448	448	1.0344	0.99638	NaN	NaN	47.5	54.2
TFRC	P02786	Transferrin receptor protein 1;Transferrin receptor protein 1, serum form	1	24	24	20	19	20	19	36.2	36.2	84.87	760	760	1.0688	0.99737	0.83615	0.93169	33.7	28.9
OGDH	Q02218	2-oxoglutarate dehydrogenase, mitochondrial	2	24	24	22	12	22	12	32.7	32.7	115.93	1023	1023;1010	0.87957	0.88375	0.8476	0.87997	29.6	18.5
ATP5B	P06576	ATP synthase subunit beta, mitochondrial	1	24	24	18	21	18	21	56.5	56.5	56.559	529	529	0.9099	1.0761	0.85232	1.021	43.1	56.5
SYNCRIP	O60506	Heterogeneous nuclear ribonucleoprotein Q	1	24	19	19	19	16	14	42.7	36.3	69.602	623	623	0.99789	1.0394	0.92193	1.0172	36.1	38.2
ACTC1;ACTG2;ACTA2;ACTA1	P68032;P63267;P62736;P68133	Actin, alpha cardiac muscle 1;Actin, gamma-enteric smooth muscle;Actin, aortic smooth muscle;Actin, alpha skeletal muscle	4	24	2	20	22	1	2	43.2	5.8	42.019	377	377;376;377;377	1.0134	1.0383	0.92609	0.91948	39.3	37.1
PSMC3	P17980	26S protease regulatory subunit 6A	1	24	24	17	21	17	21	59.9	59.9	49.203	439	439	0.98493	1.0159	0.9351	0.99954	47.6	52.2
LTA4H	P09960	Leukotriene A-4 hydrolase	1	24	24	21	21	21	21	48.1	48.1	69.284	611	611	0.91086	0.87852	0.93697	0.88975	43	41.2
HNRNPA2B1	P22626	Heterogeneous nuclear ribonucleoproteins A2/B1	1	24	24	18	23	18	23	62.6	62.6	37.429	353	353	0.97278	1.0557	0.93702	1.0305	55.8	62.6
INF2	Q27J81	Inverted formin-2	1	24	24	19	17	19	17	32.1	32.1	135.62	1249	1249	0.98052	0.90851	0.95976	0.83024	23.9	22.2
HNRNPR	O43390	Heterogeneous nuclear ribonucleoprotein R	1	24	19	16	23	13	18	34.6	28.3	70.942	633	633	0.99682	0.99297	0.97249	0.99495	26.7	34.3
GARS	P41250	Glycine--tRNA ligase	1	24	24	20	17	20	17	37.5	37.5	83.165	739	739	0.88967	0.93382	0.97492	0.97774	34.1	26.1
GPI	P06744	Glucose-6-phosphate isomerase	1	24	19	15	20	11	15	57.9	47.1	63.146	558	558	0.96351	0.98001	0.97657	0.92371	39.4	46.6
PSMD6	Q15008	26S proteasome non-ATPase regulatory subunit 6	1	24	24	18	19	18	19	53	53	45.531	389	389	1.1424	0.98569	0.98107	0.92738	44.7	38
NOP56	O00567	Nucleolar protein 56	1	24	24	21	20	21	20	40.4	40.4	66.049	594	594	1.0347	1.0512	0.98124	0.98943	37.7	38.4
AHCY	P23526	Adenosylhomocysteinase	1	24	24	16	21	16	21	50.2	50.2	47.716	432	432	1.0587	1.0415	0.992	0.98708	40.5	47.9
DDX1	Q92499	ATP-dependent RNA helicase DDX1	1	24	24	19	13	19	13	38.8	38.8	82.431	740	740	1.0657	1.0483	0.99537	0.98733	30.5	23
EIF4G2	P78344	Eukaryotic translation initiation factor 4 gamma 2	1	24	24	20	15	20	15	31.1	31.1	102.36	907	907	0.80039	0.86469	1.0044	1.0289	27.1	21.4
AARS	P49588	Alanine--tRNA ligase, cytoplasmic	1	24	24	20	23	20	23	31.9	31.9	106.81	968	968	0.94993	1.0187	1.0104	1.0019	27.7	30.4
ACACA	Q13085	Acetyl-CoA carboxylase 1;Biotin carboxylase	1	24	19	22	8	17	6	12.6	9.6	265.55	2346	2346	0.95373	0.92301	1.0124	0.89666	11.6	4.9
THRAP3	Q9Y2W1	Thyroid hormone receptor-associated protein 3	1	24	23	18	15	17	14	25	25	108.66	955	955	1.1214	1.1229	1.0209	1.0495	20	15.5
ABCF1	Q8NE71	ATP-binding cassette sub-family F member 1	1	24	24	17	19	17	19	29.8	29.8	95.925	845	845	1.0944	1.0406	1.0288	1.0599	25.1	24.6
MCM7	P33993	DNA replication licensing factor MCM7	1	24	24	18	15	18	15	39.8	39.8	81.307	719	719	1.0256	1.0434	1.0597	1.1333	33.5	24.3
PSMC4	P43686	26S protease regulatory subunit 6B	1	24	24	14	22	14	22	59.8	59.8	47.366	418	418	1.0042	0.97835	1.1013	1.0149	39.7	56.9
FKBP4	Q02790	Peptidyl-prolyl cis-trans isomerase FKBP4;Peptidyl-prolyl cis-trans isomerase FKBP4, N-terminally processed	1	24	24	20	19	20	19	62.3	62.3	51.804	459	459	1.0724	1.0213	1.1092	0.95494	56.2	51.6
DNM2	P50570	Dynamin-2	3	24	24	24	15	24	15	33.4	33.4	98.063	870	870;869;864	0.97943	0.94873	1.1317	0.99866	33.4	20.5
EPB41L2	O43491	Band 4.1-like protein 2	2	24	23	21	17	20	17	31.1	30	112.59	1005	1005;1087	1.1302	1.0875	1.1327	1.0754	28.5	21.5
KIF4A	O95239	Chromosome-associated kinesin KIF4A	1	24	15	19	15	13	9	24.4	15.4	139.88	1232	1232	1.3522	1.3109	1.1454	1.1271	20.5	14.7
COPB2	P35606	Coatomer subunit beta	1	23	23	22	14	22	14	35.2	35.2	102.49	906	906	0.91428	0.93396	0.86235	0.87562	31.8	22.4
UBA6	A0AVT1	Ubiquitin-like modifier-activating enzyme 6	1	23	23	20	12	20	12	24	24	117.97	1052	1052	1.0181	0.97514	0.89624	1.0277	22	12.2
GLUD1;GLUD2	P00367;P49448	Glutamate dehydrogenase 1, mitochondrial;Glutamate dehydrogenase 2, mitochondrial	2	23	23	19	20	19	20	49.8	49.8	61.397	558	558;558	0.98279	0.9262	0.90186	0.93811	41.2	44.1
HNRNPL	P14866	Heterogeneous nuclear ribonucleoprotein L	1	23	23	19	18	19	18	49.7	49.7	64.132	589	589	1.0188	0.96938	0.93252	0.98121	46.2	47
SPAG9	O60271	C-Jun-amino-terminal kinase-interacting protein 4	2	23	23	19	12	19	12	23.5	23.5	146.2	1321	1321;1336	1.036	0.90219	0.93533	0.91684	21.1	13.7
TXNRD1	Q16881	Thioredoxin reductase 1, cytoplasmic	2	23	23	15	19	15	19	43.8	43.8	70.905	649	649;524	0.97032	0.91012	0.93862	0.8307	24.8	40.2
SCP2	P22307	Non-specific lipid-transfer protein	1	23	23	16	21	16	21	35.3	35.3	58.993	547	547	0.96025	1.0023	0.96763	0.99507	26.3	30
SERBP1	Q8NC51	Plasminogen activator inhibitor 1 RNA-binding protein	1	23	23	18	18	18	18	53.7	53.7	44.965	408	408	0.99346	1.0211	0.96952	0.90986	50	45.6
RPL7A	P62424	60S ribosomal protein L7a	1	23	23	20	20	20	20	51.1	51.1	29.995	266	266	1.0025	1.0139	0.98811	0.97922	47	51.1
CTNNA1	P35221	Catenin alpha-1	2	23	22	20	15	19	14	36	34.8	100.07	906	906;953	0.97042	0.8805	0.98817	0.91861	31.3	23
HK2	P52789	Hexokinase-2	2	23	20	21	18	19	15	26.6	24.1	102.38	917	917;923	1.0644	0.9545	0.99703	1.0302	26.5	20.7
SF3A1	Q15459	Splicing factor 3A subunit 1	1	23	23	19	16	19	16	29.3	29.3	88.885	793	793	1.0288	1.0523	0.99824	0.99255	26	22.4
TUFM	P49411	Elongation factor Tu, mitochondrial	1	23	23	21	20	21	20	52.5	52.5	49.874	455	455	1.1067	1.1033	1.0099	1.0197	51	47.3
LAP3	P28838	Cytosol aminopeptidase	1	23	23	20	21	20	21	56.5	56.5	56.166	519	519	1.0338	0.96938	1.0166	0.9935	49.9	49.5
TNKS1BP1	Q9C0C2	182 kDa tankyrase-1-binding protein	1	23	23	17	21	17	21	20.9	20.9	181.79	1729	1729	1.0671	1.0683	1.0211	1.0223	15.5	19.3
HARS	P12081	Histidine--tRNA ligase, cytoplasmic	1	23	17	18	18	13	13	42.2	30.8	57.41	509	509	0.9257	0.97574	1.0241	0.95158	37.3	33.6
USO1	O60763	General vesicular transport factor p115	1	23	23	18	20	18	20	32.7	32.7	107.89	962	962	1.0935	0.97191	1.0427	0.97713	25.4	31.2
FLII	Q13045	Protein flightless-1 homolog	1	23	23	17	13	17	13	23	23	144.75	1269	1269	0.94533	1.027	1.0459	1.0964	15.3	13.4
YWHAB	P31946	14-3-3 protein beta/alpha;14-3-3 protein beta/alpha, N-terminally processed	1	23	14	17	20	8	14	81.3	59.8	28.082	246	246	1.0536	1.0166	1.0474	1.0497	64.6	75.6
EIF2S1	P05198	Eukaryotic translation initiation factor 2 subunit 1	1	23	23	13	20	13	20	63.5	63.5	36.112	315	315	1.0668	1.0106	1.053	1.0188	41.3	57.5
PSMC1	P62191	26S protease regulatory subunit 4	1	23	23	19	20	19	20	56.8	56.8	49.184	440	440	1.0253	1.1031	1.0607	1.0032	48	51.8
RBMX	P38159	RNA-binding motif protein, X chromosome;RNA-binding motif protein, X chromosome, N-terminally processed	3	23	8	13	22	4	7	50.4	12.5	42.331	391	391;392;1067	0.98425	0.96414	1.0672	1.0545	32.5	50.4
ACIN1	Q9UKV3	Apoptotic chromatin condensation inducer in the nucleus	1	23	23	18	15	18	15	22.4	22.4	151.86	1341	1341	1.0154	1.1177	1.0694	0.88541	18.8	13
SUPT5H	O00267	Transcription elongation factor SPT5	1	23	23	21	11	21	11	27.1	27.1	121	1087	1087	1.0352	0.89113	1.1015	1.0312	25.2	14.5
KLC1	Q07866	Kinesin light chain 1	2	23	16	16	17	10	13	42.4	31.6	65.309	573	573;504	1.0587	0.93782	1.1213	1.1153	30.2	36.3
HSPA4L	O95757	Heat shock 70 kDa protein 4L	1	23	18	20	14	16	10	34.8	28.2	94.511	839	839	1.1841	1.0308	1.1377	1.2161	31.5	19.4
LUZP1	Q86V48	Leucine zipper protein 1	1	23	23	17	15	17	15	29.1	29.1	120.27	1076	1076	1.0657	1.1754	1.1437	0.93389	22	19.8
RANGAP1	P46060	Ran GTPase-activating protein 1	1	23	23	20	15	20	15	42.2	42.2	63.541	587	587	1.0882	1.0968	1.1553	1.1204	38.8	31.5
NT5E	P21589	5-nucleotidase	1	22	22	14	21	14	21	41.8	41.8	63.367	574	574	0.74118	0.61767	0.65298	0.59545	29.8	38
UGGT1	Q9NYU2	UDP-glucose:glycoprotein glucosyltransferase 1	2	22	22	20	14	20	14	15.6	15.6	177.19	1555	1555;1516	0.7832	0.70904	0.70084	0.70946	14.4	10.9
TUBB3	Q13509	Tubulin beta-3 chain	1	22	5	19	21	4	4	56.4	24.7	50.432	450	450	0.97834	0.98885	0.86213	0.98585	47.8	50.4
G6PD	P11413	Glucose-6-phosphate 1-dehydrogenase	1	22	22	18	18	18	18	48.9	48.9	59.256	515	515	0.87468	0.85878	0.89027	0.85904	41.2	37.7
FUBP1	Q96AE4	Far upstream element-binding protein 1	1	22	21	14	21	13	20	46	44.7	67.56	644	644	0.91765	0.95466	0.90298	0.98333	32.3	46
2023-09-07	Q16181	Septin-7	2	22	22	15	20	15	20	43.9	43.9	50.679	437	437;432	0.94158	1.0416	0.94482	1.009	36.8	43.9
CNDP2	Q96KP4	Cytosolic non-specific dipeptidase	1	22	22	17	19	17	19	49.3	49.3	52.878	475	475	0.92774	0.93605	0.94485	0.93091	42.9	42.9
ESYT1	Q9BSJ8	Extended synaptotagmin-1	1	22	22	20	15	20	15	26.6	26.6	122.85	1104	1104	0.9794	1.0589	0.95293	0.99072	25.1	17.9
CORO1C	Q9ULV4	Coronin-1C	2	22	22	18	20	18	20	47	47	53.248	474	474;472	0.95413	0.92711	0.95527	0.97993	33.3	44.7
PGD	P52209	6-phosphogluconate dehydrogenase, decarboxylating	1	22	22	15	20	15	20	49.3	49.3	53.139	483	483	1.0734	1.0721	0.95866	0.95143	40	44.5
GFPT1	Q06210	Glutamine--fructose-6-phosphate aminotransferase [isomerizing] 1	2	22	22	20	14	20	14	44.6	44.6	78.806	699	699;682	0.92671	0.96791	0.9684	0.89705	40.2	27.8
MPRIP	Q6WCQ1	Myosin phosphatase Rho-interacting protein	1	22	22	19	13	19	13	29.4	29.4	116.53	1025	1025	1.0061	0.99815	0.97165	0.86889	26.3	16
RNH1	P13489	Ribonuclease inhibitor	1	22	22	16	19	16	19	61.4	61.4	49.973	461	461	1.0481	1.087	0.97398	0.94402	49.2	57
LDHB	P07195	L-lactate dehydrogenase B chain	1	22	20	18	19	17	17	60.5	56.6	36.638	334	334	0.99003	0.98108	0.97817	0.97678	54.5	47
ALDH7A1	P49419	Alpha-aminoadipic semialdehyde dehydrogenase	1	22	22	13	18	13	18	47.3	47.3	58.486	539	539	0.9284	0.9328	0.97879	0.87762	32.7	44.7
ACADVL	P49748	Very long-chain specific acyl-CoA dehydrogenase, mitochondrial	1	22	22	19	15	19	15	35.9	35.9	70.389	655	655	0.952	0.97348	0.98632	1.0251	32.4	28.1
PFN1	P07737	Profilin-1	2	22	22	20	20	20	20	97.1	97.1	15.054	140	140;140	1.0707	1.0882	0.99461	1.0512	97.1	97.1
PSMC6	P62333	26S protease regulatory subunit 10B	1	22	22	15	21	15	21	62	62	44.172	389	389	1.0558	1.0199	1.0096	0.99442	45.5	62
SAFB2	Q14151	Scaffold attachment factor B2	1	22	13	19	14	12	7	30.2	17.3	107.47	953	953	1.0901	1.0413	1.0261	0.97588	24.6	21.2
RUVBL2	Q9Y230	RuvB-like 2	1	22	22	18	21	18	21	46.2	46.2	51.156	463	463	1.0993	0.96556	1.0266	0.9847	41.7	44.3
CUL4B	Q13620	Cullin-4B	1	22	17	20	8	16	5	29.2	23	103.98	913	913	1.0499	1.0057	1.0292	1.0589	26.7	10.4
PSMD3	O43242	26S proteasome non-ATPase regulatory subunit 3	1	22	22	16	19	16	19	48.1	48.1	60.977	534	534	0.9513	0.9779	1.0296	1.009	39	44.9
CDC5L	Q99459	Cell division cycle 5-like protein	1	22	22	15	18	15	18	35.5	35.5	92.25	802	802	0.96574	0.92424	1.0403	1.1093	27.6	31.3
CAPZB	P47756	F-actin-capping protein subunit beta	1	22	22	18	19	18	19	72.4	72.4	30.628	272	272	1.0203	1.0188	1.0495	1.0675	66.2	62.5
CSDE1	O75534	Cold shock domain-containing protein E1	1	22	22	16	15	16	15	29.2	29.2	88.884	798	798	1.0691	1.0784	1.0799	1.0369	23.3	20.8
CLUH	O75153	Clustered mitochondria protein homolog	1	22	22	16	16	16	16	21.8	21.8	146.67	1309	1309	1.0835	1.0194	1.1093	1.0889	16.8	15.3
CACYBP	Q9HB71	Calcyclin-binding protein	1	22	22	15	19	15	19	71.1	71.1	26.21	228	228	1.142	1.124	1.1611	1.1316	53.9	62.3
CDK1	P06493	Cyclin-dependent kinase 1	1	22	20	17	19	15	17	68.4	62	34.095	297	297	1.1452	1.146	1.1649	1.1065	62.6	57.2
TUBB4A	P04350	Tubulin beta-4A chain	4	22	1	19	22	0	1	57	4.5	49.585	444	444;444;536;451	0.88934	0.88974	NaN	NaN	50.9	57
EPHA2	P29317	Ephrin type-A receptor 2	12	21	21	19	15	19	15	26	26	108.27	976	976;984;987;998;998;1036;1055;659;983;986;1005;1037	0.83324	0.73216	0.63313	0.59284	25.4	17.6
CTSD	P07339	Cathepsin D;Cathepsin D light chain;Cathepsin D heavy chain	1	21	21	14	20	14	20	52.7	52.7	44.552	412	412	0.87162	0.87148	0.72222	0.77485	39.8	50.7
BAG6	P46379	Large proline-rich protein BAG6	1	21	21	16	17	16	17	25.4	25.4	119.41	1132	1132	0.87899	0.95391	0.80921	0.93341	20.8	21.3
SERPINH1	P50454	Serpin H1	1	21	21	16	18	16	18	50.7	50.7	46.44	418	418	0.95097	0.91476	0.82038	0.79987	44	44.5
CARS	P49589	Cysteine--tRNA ligase, cytoplasmic	1	21	21	19	11	19	11	31.8	31.8	85.472	748	748	0.82219	0.86656	0.86244	0.87936	29.5	17.5
EEF1G	P26641	Elongation factor 1-gamma	1	21	21	17	18	17	18	54.2	54.2	50.118	437	437	1.0487	1.0328	0.88444	0.97133	40.3	44.9
SQRDL	Q9Y6N5	Sulfide:quinone oxidoreductase, mitochondrial	1	21	21	18	15	18	15	52	52	49.96	450	450	0.99016	0.92215	0.88809	0.87933	49.6	45.3
PRDX6	P30041	Peroxiredoxin-6	1	21	21	16	19	16	19	67.9	67.9	25.035	224	224	0.90196	0.91558	0.88856	0.90377	57.1	62.9
SERPINB1	P30740	Leukocyte elastase inhibitor	1	21	20	18	19	17	19	48.5	45.9	42.741	379	379	0.8983	0.82036	0.89442	0.80678	45.9	42.5
RUVBL1	Q9Y265	RuvB-like 1	1	21	21	16	15	16	15	49.6	49.6	50.227	456	456	0.99312	0.98603	0.89907	0.9337	47.6	36.6
HSD17B4	P51659	Peroxisomal multifunctional enzyme type 2;(3R)-hydroxyacyl-CoA dehydrogenase;Enoyl-CoA hydratase 2	1	21	21	17	15	17	15	38.7	38.7	79.685	736	736	1.0014	0.96537	0.93946	0.9121	35.7	24.6
AP2A1	O95782	AP-2 complex subunit alpha-1	1	21	16	16	16	12	13	27	21	107.54	977	977	1.0157	1.0967	0.98799	1.046	20.8	21.9
EIF3L	Q9Y262	Eukaryotic translation initiation factor 3 subunit L	1	21	21	18	17	18	17	43.4	43.4	66.726	564	564	1.0336	1.021	0.98943	1.0245	39.7	32.3
MCM3	P25205	DNA replication licensing factor MCM3	1	21	21	14	19	14	19	30.7	30.7	90.98	808	808	1.0737	1.0756	0.99461	1.0172	21	27.8
CEP170	Q5SW79	Centrosomal protein of 170 kDa	2	21	21	17	8	17	8	21	21	175.29	1584	1584;293	1.1457	1.1134	0.99923	0.98974	17.9	6.6
PAICS	P22234	Multifunctional protein ADE2;Phosphoribosylaminoimidazole-succinocarboxamide synthase;Phosphoribosylaminoimidazole carboxylase	1	21	21	17	19	17	19	44.7	44.7	47.079	425	425	1.0384	1.0238	1.0003	1.0164	40.9	41.2
HNRNPA3	P51991	Heterogeneous nuclear ribonucleoprotein A3	1	21	21	18	19	18	19	44.2	44.2	39.594	378	378	1.0195	1.0592	1.002	1.0154	42.6	39.9
HADHB	P55084	Trifunctional enzyme subunit beta, mitochondrial;3-ketoacyl-CoA thiolase	1	21	21	16	14	16	14	48.7	48.7	51.294	474	474	1.0494	1.0363	1.0039	0.9945	36.7	42
RTCB	Q9Y3I0	tRNA-splicing ligase RtcB homolog	1	21	21	16	15	16	15	40.2	40.2	55.21	505	505	1.0239	1.0199	1.0096	0.94475	34.7	36.6
NSFL1C	Q9UNZ2	NSFL1 cofactor p47	1	21	21	17	17	17	17	63.5	63.5	40.572	370	370	1.024	1.009	1.0106	0.97312	59.2	57.6
STRAP	Q9Y3F4	Serine-threonine kinase receptor-associated protein	1	21	21	15	16	15	16	64.3	64.3	38.438	350	350	1.0152	0.99494	1.0163	1.0242	54.9	53.4
DDX39A	O00148	ATP-dependent RNA helicase DDX39A	1	21	8	16	14	7	3	51.3	23	49.129	427	427	1.0371	0.97571	1.0196	1.0193	40	36.1
TPM3	P06753	Tropomyosin alpha-3 chain	1	21	10	15	21	7	10	42.8	24.6	32.95	285	285	1.0436	1.0116	1.043	1.0395	30.9	42.8
RPA1	P27694	Replication protein A 70 kDa DNA-binding subunit;Replication protein A 70 kDa DNA-binding subunit, N-terminally processed	1	21	21	18	13	18	13	42.4	42.4	68.137	616	616	1.0644	1.0237	1.066	1.0537	37.5	31.7
NUP93	Q8N1F7	Nuclear pore complex protein Nup93	1	21	21	13	14	13	14	29.8	29.8	93.487	819	819	1.2383	1.111	1.0768	0.99599	20.9	18.3
PRRC2C	Q9Y520	Protein PRRC2C	1	21	20	20	11	20	10	9.6	9.3	316.91	2896	2896	1.0399	0.93226	1.0882	0.97153	9.3	5.6
TGM2	P21980	Protein-glutamine gamma-glutamyltransferase 2	2	21	21	17	17	17	17	36.1	36.1	77.328	687	687;720	1.1134	1.0163	1.1534	0.98333	29.5	29.8
NCAPD2	Q15021	Condensin complex subunit 1	1	21	21	19	11	19	11	21.3	21.3	157.18	1401	1401	1.0324	1.1033	1.1911	1.0926	18.6	11.3
DSP	P15924	Desmoplakin	1	20	20	13	9	13	9	7.9	7.9	331.77	2871	2871	0.47536	0.64484	0.74063	0.72961	5.4	3.2
CALR	P27797	Calreticulin	1	20	20	15	19	15	19	64.3	64.3	48.141	417	417	0.9195	0.84247	0.7589	0.73633	51.8	61.6
MVP	Q14764	Major vault protein	1	20	20	18	9	18	9	27.2	27.2	99.326	893	893	0.94785	1.0899	0.80973	0.95068	25.1	13.4
TRIM25	Q14258	E3 ubiquitin/ISG15 ligase TRIM25	1	20	20	17	7	17	7	37.6	37.6	70.973	630	630	1.0186	1.005	0.81259	0.97567	29.8	16.3
2023-09-09	Q9UHD8	Septin-9	1	20	20	17	15	17	15	46.1	46.1	65.401	586	586	0.81602	0.87376	0.83974	0.86994	42.7	39.6
IARS2	Q9NSE4	Isoleucine--tRNA ligase, mitochondrial	1	20	20	19	11	19	11	24	24	113.79	1012	1012	0.96144	1.0135	0.85638	1.0511	22.9	13.3
PLAA	Q9Y263	Phospholipase A-2-activating protein	1	20	20	19	6	19	6	33.2	33.2	87.156	795	795	0.89575	0.90619	0.92609	0.95259	32.1	11.7
ATP2B1	P20020	Plasma membrane calcium-transporting ATPase 1	2	20	10	17	11	9	6	19.8	10.3	134.68	1220	1220;1220	1.1281	0.98385	0.93225	0.89797	16.6	12.7
HCFC1	P51610	Host cell factor 1;HCF N-terminal chain 1;HCF N-terminal chain 2;HCF N-terminal chain 3;HCF N-terminal chain 4;HCF N-terminal chain 5;HCF N-terminal chain 6;HCF C-terminal chain 1;HCF C-terminal chain 2;HCF C-terminal chain 3;HCF C-terminal chain 4;HCF C-terminal chain 5;HCF C-terminal chain 6	1	20	20	13	16	13	16	12.9	12.9	208.73	2035	2035	0.91889	0.99429	0.93434	0.92712	9.6	11.2
NARS	O43776	Asparagine--tRNA ligase, cytoplasmic	1	20	20	14	15	14	15	34.1	34.1	62.942	548	548	0.86259	0.86736	0.939	0.96179	27	24.6
MARS	P56192	Methionine--tRNA ligase, cytoplasmic	1	20	20	15	16	15	16	32.7	32.7	101.11	900	900	1.0749	0.95292	0.94457	0.9272	25.9	24.8
PLIN3	O60664	Perilipin-3	1	20	20	17	16	17	16	57.4	57.4	47.074	434	434	0.93718	0.97146	0.94807	0.89223	54.6	55.1
NASP	P49321	Nuclear autoantigenic sperm protein	1	20	20	17	14	17	14	38.7	38.7	85.237	788	788	1.0759	1.046	0.95034	0.94532	34.3	26
PGAM1	P18669	Phosphoglycerate mutase 1	3	20	20	18	18	18	18	61.4	61.4	28.804	254	254;253;254	0.97362	0.96816	0.9615	0.98233	57.1	61.4
USP14	P54578	Ubiquitin carboxyl-terminal hydrolase 14	1	20	20	14	15	14	15	40.1	40.1	56.068	494	494	0.93577	1.0155	0.96189	0.94955	32.8	33.4
FERMT2	Q96AC1	Fermitin family homolog 2	1	20	19	15	7	14	7	34	32.5	77.86	680	680	1.0023	0.90493	0.96219	1.0011	21.2	16.3
ATAD3A	Q9NVI7	ATPase family AAA domain-containing protein 3A	2	20	11	11	15	6	8	33.3	19.4	71.368	634	634;411	0.98687	0.988	0.96734	0.99955	20.5	29.5
CPNE1	Q99829	Copine-1	1	20	20	13	15	13	15	34.8	34.8	59.058	537	537	0.97798	0.98903	0.97286	0.90738	22.9	30.5
IPO7	O95373	Importin-7	1	20	19	19	13	18	12	20	19.1	119.52	1038	1038	1.0044	0.99211	0.9778	0.97076	20	12.9
TUBB6	Q9BUF5	Tubulin beta-6 chain	1	20	9	16	19	6	8	53.1	31.4	49.857	446	446	1.0937	0.99808	0.98316	0.95407	43.3	45.7
SLC25A24	Q6NUK1	Calcium-binding mitochondrial carrier protein SCaMC-1	1	20	20	13	16	13	16	39.8	39.8	53.354	477	477	1.0572	1.0678	0.98333	1.0603	23.7	35.8
TIMM44	O43615	Mitochondrial import inner membrane translocase subunit TIM44	1	20	20	16	16	16	16	40.3	40.3	51.355	452	452	1.043	1.0926	0.98976	0.9852	34.5	38.1
PRKAR2A	P13861	cAMP-dependent protein kinase type II-alpha regulatory subunit	2	20	20	12	17	12	17	59.9	59.9	45.518	404	404;418	1.0832	1.01	0.99477	1.0579	39.1	50.7
RPL5	P46777	60S ribosomal protein L5	1	20	20	16	19	16	19	49.2	49.2	34.362	297	297	0.99251	0.99572	0.99545	1.016	36.7	46.8
TPI1	P60174	Triosephosphate isomerase	1	20	20	17	20	17	20	89.6	89.6	26.669	249	249	0.98881	0.98722	1.0041	0.978	88.4	89.6
NPM1	P06748	Nucleophosmin	1	20	20	10	19	10	19	67	67	32.575	294	294	1.077	1.0709	1.0208	0.96216	40.8	67
HNRNPD	Q14103	Heterogeneous nuclear ribonucleoprotein D0	1	20	19	12	17	12	16	44.5	41.7	38.434	355	355	0.99624	1.0102	1.0238	1.0095	32.4	44.2
PRDX1	Q06830	Peroxiredoxin-1	1	20	18	19	16	17	14	85.4	73.9	22.11	199	199	0.96137	1.0043	1.0242	0.94549	85.4	60.8
PSME1	Q06323	Proteasome activator complex subunit 1	1	20	20	14	18	14	18	67.9	67.9	28.723	249	249	1.0367	0.97164	1.0341	1.0714	56.6	67.9
RPS4X	P62701	40S ribosomal protein S4, X isoform	3	20	20	17	17	17	17	63.5	63.5	29.597	263	263;263;263	1.0429	0.98677	1.0437	1.0108	53.6	57
EIF2S2	P20042	Eukaryotic translation initiation factor 2 subunit 2	1	20	20	11	16	11	16	56.5	56.5	38.388	333	333	1.1259	0.96972	1.0461	0.95957	34.8	53.8
SRP72	O76094	Signal recognition particle subunit SRP72	1	20	20	13	15	13	15	34	34	74.605	671	671	1.0518	1.0299	1.0543	1.0189	24.7	25
LASP1	Q14847	LIM and SH3 domain protein 1	1	20	20	14	18	14	18	67.4	67.4	29.717	261	261	1.024	1.0307	1.0621	1.028	54	50.6
EIF4A3	P38919	Eukaryotic initiation factor 4A-III;Eukaryotic initiation factor 4A-III, N-terminally processed	1	20	18	18	16	16	14	56.7	50.6	46.871	411	411	1.0154	1.0757	1.065	1.0233	49.6	46.7
NSF	P46459	Vesicle-fusing ATPase	1	20	20	18	14	18	14	32.1	32.1	82.593	744	744	1.077	0.94057	1.0676	1.0088	30.1	24.2
SRP68	Q9UHB9	Signal recognition particle subunit SRP68	1	20	20	15	14	15	14	38.1	38.1	70.729	627	627	0.95299	1.0237	1.1004	0.98647	28.4	26
TOMM34	Q15785	Mitochondrial import receptor subunit TOM34	1	20	20	16	19	16	19	61.8	61.8	34.559	309	309	1.0829	1.0082	1.1045	1.0172	54.7	61.8
TPD52L2	O43399	Tumor protein D54	1	20	20	14	19	14	19	81.6	81.6	22.237	206	206	1.0891	1.0743	1.1209	1.082	73.3	81.6
DNAJC7	Q99615	DnaJ homolog subfamily C member 7	1	20	20	13	19	13	19	42.9	42.9	56.44	494	494	1.2015	1.0394	1.1253	1.0707	26.7	40.9
DNAJB1	P25685	DnaJ homolog subfamily B member 1	1	20	19	14	19	13	18	55.3	55.3	38.044	340	340	0.94594	1.1026	1.1851	1.2887	40.3	55.3
OSBPL3	Q9H4L5	Oxysterol-binding protein-related protein 3	1	20	20	18	14	18	14	27.5	27.5	101.22	887	887	1.0054	1.0051	1.1889	1.0949	24.7	21.2
PALLD	Q8WX93	Palladin	2	20	20	15	13	15	13	19.7	19.7	150.56	1383	1383;1320	1.1795	1.0882	1.2691	1.1488	16	13
BASP1	P80723	Brain acid soluble protein 1	1	19	19	11	15	11	15	95.6	95.6	22.693	227	227	0.74005	0.77512	0.71011	0.78251	75.8	91.2
PDIA6	Q15084	Protein disulfide-isomerase A6	1	19	19	16	16	16	16	49.1	49.1	48.121	440	440	0.7717	0.73966	0.73191	0.67731	46.1	40.7
ACSL3	O95573	Long-chain-fatty-acid--CoA ligase 3	1	19	17	14	12	13	10	35.8	31.8	80.419	720	720	0.90494	0.94618	0.84427	0.95441	25.7	23.6
PFAS	O15067	Phosphoribosylformylglycinamidine synthase	1	19	19	11	16	11	16	17.9	17.9	144.73	1338	1338	0.83203	1.0998	0.84601	0.96269	10.8	14.6
CAT	P04040	Catalase	1	19	19	14	12	14	12	41.2	41.2	59.755	527	527	0.98979	0.886	0.84696	0.87719	28.3	33.2
FSCN1	Q16658	Fascin	1	19	19	15	14	15	14	43.2	43.2	54.529	493	493	0.9842	0.90369	0.87898	0.87768	37.3	32.3
APEX1	P27695	DNA-(apurinic or apyrimidinic site) lyase;DNA-(apurinic or apyrimidinic site) lyase, mitochondrial	1	19	19	15	17	15	17	54.7	54.7	35.554	318	318	0.96966	1.0271	0.88045	0.96697	46.2	51.9
LRBA	P50851	Lipopolysaccharide-responsive and beige-like anchor protein	2	19	19	19	1	19	1	8.9	8.9	319.1	2863	2863;2946	NaN	NaN	0.90737	0.80329	8.9	0.5
DNMBP	Q6XZF7	Dynamin-binding protein	1	19	19	12	10	12	10	16.6	16.6	177.35	1577	1577	0.84942	0.80981	0.9159	0.97292	10.1	9.6
PGM1	P36871	Phosphoglucomutase-1	1	19	19	17	18	17	18	38.3	38.3	61.448	562	562	0.93497	0.89687	0.91625	0.89971	37.4	36.8
IFI16	Q16666	Gamma-interferon-inducible protein 16	2	19	19	16	11	16	11	29.3	29.3	88.255	785	785;492	0.76822	0.82556	0.91965	0.84349	26.5	18.3
CAPN1	P07384	Calpain-1 catalytic subunit	1	19	19	15	11	15	11	29.8	29.8	81.889	714	714	0.90067	0.98661	0.92109	0.88568	26.6	16.7
IDH1	O75874	Isocitrate dehydrogenase [NADP] cytoplasmic	1	19	18	13	16	13	15	46.9	44.7	46.659	414	414	0.91666	0.84122	0.92517	0.8522	37.4	42.5
CPOX	P36551	Oxygen-dependent coproporphyrinogen-III oxidase, mitochondrial	1	19	19	11	16	11	16	40.5	40.5	50.151	454	454	0.89457	0.96321	0.92834	0.95084	31.7	38.1
HIST1H1E;HIST1H1D	P10412;P16402	Histone H1.4;Histone H1.3	2	19	5	13	18	4	4	43.8	20.1	21.865	219	219;221	0.98226	0.97011	0.94011	0.93992	35.2	39.7
DCTN2	Q13561	Dynactin subunit 2	1	19	19	12	16	12	16	53.6	53.6	44.23	401	401	1.0396	1.0199	0.94307	0.95385	43.6	44.1
FAM129B	Q96TA1	Niban-like protein 1	1	19	19	16	11	16	11	32.4	32.4	84.137	746	746	1.0546	1.06	0.94548	1.0453	30	18.1
2023-09-02	Q15019	Septin-2	1	19	19	15	18	15	18	64.8	64.8	41.487	361	361	0.93329	0.96195	0.95668	1.0447	60.9	64.8
UGP2	Q16851	UTP--glucose-1-phosphate uridylyltransferase	1	19	19	15	10	15	10	40.2	40.2	56.94	508	508	1.0685	1.017	0.95909	0.93513	33.9	20.9
GOT1	P17174	Aspartate aminotransferase, cytoplasmic	1	19	19	15	14	15	14	51.3	51.3	46.247	413	413	0.95776	0.95485	0.97334	0.95819	43.8	43.1
DBNL	Q9UJU6	Drebrin-like protein	1	19	19	10	16	10	16	54.4	54.4	48.207	430	430	0.94684	0.90126	0.97652	0.99645	31.6	52.8
CLIC1	O00299	Chloride intracellular channel protein 1	1	19	19	16	16	16	16	86.3	86.3	26.922	241	241	0.9857	1.0264	0.98047	0.99467	73	67.2
PPP1CA	P62136	Serine/threonine-protein phosphatase PP1-alpha catalytic subunit	1	19	7	14	19	5	7	51.5	16.7	37.512	330	330	1.0213	1.0701	0.98093	1.008	47.6	51.5
EIF4B	P23588	Eukaryotic translation initiation factor 4B	2	19	19	10	15	10	15	39.9	39.9	69.15	611	611;611	0.9969	0.91751	0.9824	0.92554	22.7	31.9
YBX1	P67809	Nuclease-sensitive element-binding protein 1	2	19	14	17	16	12	12	67.6	62.7	35.924	324	324;364	0.9464	0.95621	0.9827	0.97563	63.9	51.5
HNRNPUL2	Q1KMD3	Heterogeneous nuclear ribonucleoprotein U-like protein 2	1	19	19	16	16	16	16	30	30	85.104	747	747	1.0972	1.0838	0.99021	0.99269	26	24.1
DEK	P35659	Protein DEK	1	19	19	13	17	13	17	38.9	38.9	42.674	375	375	1.0836	1.0535	0.99396	1.0831	34.4	31.5
HMGB1;HMGB1P1	P09429;B2RPK0	High mobility group protein B1;Putative high mobility group protein B1-like 1	2	19	13	12	18	9	12	47.4	28.4	24.893	215	215;211	0.99487	1.0196	0.9945	1.0052	41.9	47.4
VASP	P50552	Vasodilator-stimulated phosphoprotein	1	19	19	11	17	11	17	48.7	48.7	39.829	380	380	0.96647	1.0072	0.99554	0.97777	36.3	39.5
CTPS1	P17812	CTP synthase 1	1	19	17	14	15	13	14	42.1	37.7	66.69	591	591	0.88809	0.94288	1.0003	0.98349	27.9	35
ZNF185	O15231	Zinc finger protein 185	1	19	19	17	17	17	17	43.8	43.8	73.525	689	689	1.05	1.1052	1.0027	1.0787	39.5	40.2
BCAP31	P51572	B-cell receptor-associated protein 31	1	19	19	12	17	12	17	56.9	56.9	27.991	246	246	1.0478	0.99454	1.0108	0.99366	44.7	42.3
PLCB3	Q01970	1-phosphatidylinositol 4,5-bisphosphate phosphodiesterase beta-3	1	19	19	17	12	17	12	18.3	18.3	138.8	1234	1234	1.105	1.0007	1.0179	0.9578	16.5	11.1
PSMD13	Q9UNM6	26S proteasome non-ATPase regulatory subunit 13	1	19	19	17	15	17	15	51.1	51.1	42.945	376	376	1.0602	1.0109	1.0202	0.96574	48.7	39.4
HNRNPA1;HNRNPA1L2	P09651;Q32P51	Heterogeneous nuclear ribonucleoprotein A1;Heterogeneous nuclear ribonucleoprotein A1, N-terminally processed;Heterogeneous nuclear ribonucleoprotein A1-like 2	3	19	19	15	17	15	17	44.4	44.4	38.746	372	372;320;275	0.99894	0.98638	1.0236	1.0066	38.2	39.8
RPS27A;UBB;UBC	P62979;P0CG47;P0CG48	Ubiquitin-40S ribosomal protein S27a;Ubiquitin;40S ribosomal protein S27a;Polyubiquitin-B;Ubiquitin;Polyubiquitin-C;Ubiquitin	3	19	5	16	14	2	5	75	28.8	17.965	156	156;229;685	0.99937	1.0305	1.0251	1.0642	66.7	67.3
DDX39B	Q13838	Spliceosome RNA helicase DDX39B	1	19	6	14	16	5	5	50.2	22	48.991	428	428	0.9622	1.135	1.0303	0.99189	39.5	40.2
GMPS	P49915	GMP synthase [glutamine-hydrolyzing]	1	19	19	15	13	15	13	32.8	32.8	76.715	693	693	1.0532	1.0243	1.0321	1.0446	27.6	24.5
ACSL4	O60488	Long-chain-fatty-acid--CoA ligase 4	1	19	17	13	16	12	14	34	30	79.187	711	711	0.93355	1.0469	1.0382	0.99897	24.3	28
EIF4A2	Q14240	Eukaryotic initiation factor 4A-II;Eukaryotic initiation factor 4A-II, N-terminally processed	1	19	11	18	16	10	8	51.8	30	46.402	407	407	1.0667	1.0706	1.0513	1.0611	51.4	41
RPS3A	P61247	40S ribosomal protein S3a	1	19	19	9	19	9	19	57.2	57.2	29.945	264	264	1.0292	1.0194	1.0534	1.0224	37.1	57.2
SHMT2	P34897	Serine hydroxymethyltransferase, mitochondrial	1	19	18	14	17	13	16	42.5	42.5	55.992	504	504	1.033	0.97737	1.0639	0.96338	34.7	39.9
SLK	Q9H2G2	STE20-like serine/threonine-protein kinase	1	19	17	19	9	17	8	19.4	17.7	142.69	1235	1235	0.91707	0.9952	1.0645	0.9537	19.4	10
NOP2	P46087	Probable 28S rRNA (cytosine(4447)-C(5))-methyltransferase	1	19	19	15	13	15	13	26.1	26.1	89.301	812	812	1.0932	1.0654	1.0919	1.0466	21.8	20.1
PRPF6	O94906	Pre-mRNA-processing factor 6	1	19	19	16	14	16	14	23.5	23.5	106.92	941	941	1.1717	1.0513	1.1016	1.0384	19.7	17.1
FXR1	P51114	Fragile X mental retardation syndrome-related protein 1	1	19	17	10	16	10	14	37	34.9	69.72	621	621	1.135	1.1584	1.1196	1.1973	23.8	31.9
ROCK2	O75116	Rho-associated protein kinase 2	1	19	15	18	11	15	8	16.6	13.8	160.9	1388	1388	1.1013	1.0584	1.1208	1.0431	15.9	10.1
TXLNA	P40222	Alpha-taxilin	1	19	18	12	15	12	14	38.3	36.8	61.89	546	546	1.0811	1.0825	1.1246	1.1179	28	33.2
TALDO1	P37837	Transaldolase	1	19	19	12	18	12	18	46.3	46.3	37.54	337	337	1.0389	1.0336	1.1383	0.98511	32.9	46.3
NAPA	P54920	Alpha-soluble NSF attachment protein	1	19	16	15	17	12	15	64.1	52.5	33.232	295	295	1.1678	1.0804	1.1463	1.0728	50.5	63.7
PPIB	P23284	Peptidyl-prolyl cis-trans isomerase B	1	18	18	12	16	12	16	59.7	59.7	23.742	216	216	0.88665	0.83555	0.81459	0.79075	48.1	59.7
NAMPT	P43490	Nicotinamide phosphoribosyltransferase	1	18	18	15	14	15	14	44.6	44.6	55.52	491	491	0.87126	0.82673	0.85854	0.87335	37.7	36.7
RNPEP	Q9H4A4	Aminopeptidase B	1	18	18	15	11	15	11	34.2	34.2	72.595	650	650	0.87052	0.8727	0.88134	0.87855	28.8	22.6
CAST	P20810	Calpastatin	1	18	18	14	11	14	11	43.1	43.1	76.572	708	708	0.87678	0.94594	0.89991	0.81999	33.5	26.4
AIFM1	O95831	Apoptosis-inducing factor 1, mitochondrial	1	18	18	12	15	12	15	33.6	33.6	66.9	613	613	0.9913	0.98526	0.90284	0.94104	26.9	29
KIFC1	Q9BW19	Kinesin-like protein KIFC1	1	18	18	16	13	16	13	32.5	32.5	73.747	673	673	0.93164	0.9183	0.90564	0.94877	28.5	25.9
TAGLN2	P37802	Transgelin-2	2	18	18	15	16	15	16	80.9	80.9	22.391	199	199;199	0.91955	1.052	0.90696	0.98289	72.9	80.9
HMGB3	O15347	High mobility group protein B3	1	18	18	10	16	10	16	58	58	22.98	200	200	0.90365	1.015	0.90808	0.97791	33	52
PITPNB	P48739	Phosphatidylinositol transfer protein beta isoform	1	18	16	13	15	12	13	55.4	49.1	31.54	271	271	1.0414	0.9641	0.91688	0.95838	45	52
DYNC1LI1	Q9Y6G9	Cytoplasmic dynein 1 light intermediate chain 1	1	18	18	12	15	12	15	41.5	41.5	56.578	523	523	0.99395	0.90662	0.93377	0.87814	35.4	33.8
RAD23B	P54727	UV excision repair protein RAD23 homolog B	1	18	14	14	12	11	8	45.5	45.5	43.171	409	409	0.88592	0.89222	0.94056	0.90322	40.8	26.2
SDHA	P31040	Succinate dehydrogenase [ubiquinone] flavoprotein subunit, mitochondrial	1	18	18	14	16	14	16	30.7	30.7	72.691	664	664	0.98773	1.0133	0.94414	1.0077	25.8	25.9
PTBP1	P26599	Polypyrimidine tract-binding protein 1	1	18	16	15	15	14	13	49.4	47.2	59.632	557	557	1.0162	0.92148	0.95256	0.95072	47.2	43.6
SUCLG2	Q96I99	Succinyl-CoA ligase [GDP-forming] subunit beta, mitochondrial	1	18	18	16	14	16	14	44.7	44.7	46.51	432	432	1.0564	0.94765	0.95755	0.93933	40.7	41.7
RPL6	Q02878	60S ribosomal protein L6	1	18	18	14	17	14	17	50.7	50.7	32.728	288	288	1.0041	1.0099	0.96031	1.0014	41	44.8
ARPC2	O15144	Actin-related protein 2/3 complex subunit 2	1	18	18	15	15	15	15	47.3	47.3	34.333	300	300	0.9646	0.94864	0.97323	1.0255	38.7	42
ILF2	Q12905	Interleukin enhancer-binding factor 2	1	18	18	13	16	13	16	59.7	59.7	43.062	390	390	1.0056	0.995	0.98211	1.0088	45.1	52.3
FAM120A	Q9NZB2	Constitutive coactivator of PPAR-gamma-like protein 1	2	18	18	13	14	13	14	22.1	22.1	121.89	1118	1118;196	1.0818	0.98981	0.98783	0.89089	18	16.3
OAT	P04181	Ornithine aminotransferase, mitochondrial;Ornithine aminotransferase, hepatic form;Ornithine aminotransferase, renal form	1	18	18	11	18	11	18	43.1	43.1	48.534	439	439	1.0292	1.013	0.99088	0.98789	28.7	43.1
ABCE1	P61221	ATP-binding cassette sub-family E member 1	1	18	18	13	14	13	14	32.7	32.7	67.314	599	599	1.0954	1.0455	0.99157	0.94778	24.5	27.9
UACA	Q9BZF9	Uveal autoantigen with coiled-coil domains and ankyrin repeats	1	18	18	12	9	12	9	15.3	15.3	162.5	1416	1416	0.93847	0.84856	0.99276	0.85195	10.3	7.3
MCM6	Q14566	DNA replication licensing factor MCM6	1	18	18	17	10	17	10	31.1	31.1	92.888	821	821	0.89329	1.0076	1.0012	1.1026	29.4	15
SLC25A5	P05141	ADP/ATP translocase 2;ADP/ATP translocase 2, N-terminally processed	2	18	8	16	14	7	8	40.6	19.8	32.852	298	298;315	1.0907	1.0449	1.0127	1.0369	37.9	34.6
DBN1	Q16643	Drebrin	1	18	18	10	15	10	15	33	33	71.428	649	649	1.0062	0.85348	1.0162	0.84757	26	22.3
HNRNPC;HNRNPCL1;HNRNPCL2;HNRNPCL4;HNRNPCL3	P07910;O60812;B2RXH8;P0DMR1;B7ZW38	Heterogeneous nuclear ribonucleoproteins C1/C2;Heterogeneous nuclear ribonucleoprotein C-like 1;Heterogeneous nuclear ribonucleoprotein C-like 2;Heterogeneous nuclear ribonucleoprotein C-like 4;Heterogeneous nuclear ribonucleoprotein C-like 3	5	18	18	14	16	14	16	41.2	41.2	33.67	306	306;293;293;293;293	1.1121	1.0659	1.02	0.99771	36.6	41.2
SMARCA5	O60264	SWI/SNF-related matrix-associated actin-dependent regulator of chromatin subfamily A member 5	1	18	13	14	14	10	10	19.4	15	121.9	1052	1052	1.0401	1.1149	1.0234	1.018	15.2	14.7
YWHAH	Q04917	14-3-3 protein eta	1	18	14	16	14	12	13	59.8	53.3	28.218	246	246	1.0455	0.97126	1.0262	1.0516	56.9	51.2
MCM2	P49736	DNA replication licensing factor MCM2	1	18	18	16	13	16	13	26.7	26.7	101.89	904	904	1.2011	1.05	1.0328	1.0472	24.2	17.9
MTA2	O94776	Metastasis-associated protein MTA2	2	18	16	16	15	14	14	35.9	32.5	75.022	668	668;594	1.0023	1.005	1.0336	1.0737	33.7	31.9
SNX2	O60749	Sorting nexin-2	1	18	16	15	15	13	14	37.4	33.3	58.47	519	519	1.0263	0.9394	1.0341	0.98224	34.3	35.3
SERPINB9	P50453	Serpin B9	2	18	17	13	13	12	13	50	47.3	42.403	376	376;405	0.93443	0.83071	1.0443	0.92211	40.4	38.8
SRRT	Q9BXP5	Serrate RNA effector molecule homolog	1	18	18	12	13	12	13	21.6	21.6	100.67	876	876	1.22	1.0936	1.0497	0.95048	15.4	16
ADSS	P30520	Adenylosuccinate synthetase isozyme 2	2	18	18	14	14	14	14	46.3	46.3	50.097	456	456;457	1.1663	1.0575	1.0563	0.96715	41.4	35.5
WARS	P23381	Tryptophan--tRNA ligase, cytoplasmic;T1-TrpRS;T2-TrpRS	1	18	18	13	12	13	12	46.9	46.9	53.165	471	471	0.93336	0.97667	1.0569	0.91623	37.6	33.8
ACAT1	P24752	Acetyl-CoA acetyltransferase, mitochondrial	1	18	18	14	16	14	16	48.5	48.5	45.199	427	427	1.0312	0.97458	1.0601	1.0342	41.9	41.9
EIF3D	O15371	Eukaryotic translation initiation factor 3 subunit D	1	18	18	15	16	15	16	40.3	40.3	63.972	548	548	1.127	0.99158	1.0659	1.0415	36.1	35
GNB2L1	P63244	Guanine nucleotide-binding protein subunit beta-2-like 1;Guanine nucleotide-binding protein subunit beta-2-like 1, N-terminally processed	1	18	18	16	13	16	13	68.5	68.5	35.076	317	317	1.0248	0.99518	1.0668	1.0178	67.2	50.2
PPM1G	O15355	Protein phosphatase 1G	1	18	18	11	16	11	16	45.2	45.2	59.271	546	546	1.0978	1.0727	1.0707	1.0749	26.2	42.1
ALDH9A1	P49189	4-trimethylaminobutyraldehyde dehydrogenase	1	18	18	16	14	16	14	35	35	53.801	494	494	1.0783	0.99193	1.1006	1.0097	31	32.2
STMN1	P16949	Stathmin	1	18	14	7	17	4	13	76.5	68.5	17.302	149	149	1.155	1.1256	1.1006	1.1553	26.8	75.8
ROCK1	Q13464	Rho-associated protein kinase 1	1	18	14	14	9	11	6	14.8	11.9	158.17	1354	1354	1.3116	1.3381	1.1555	1.0391	11.7	6.8
XPO1	O14980	Exportin-1	1	18	18	16	10	16	10	20.6	20.6	123.38	1071	1071	1.0975	1.0806	1.1624	1.1381	19.7	13.3
RBMXL1	Q96E39	RNA binding motif protein, X-linked-like-1	1	18	3	10	17	1	2	43.6	5.6	42.141	390	390	NaN	NaN	NaN	NaN	29	43.6
PTK7	Q13308	Inactive tyrosine-protein kinase 7	1	17	17	15	7	15	7	21	21	118.39	1070	1070	0.78911	0.6361	0.60125	0.50558	18.8	7.7
HIST1H1C	P16403	Histone H1.2	4	17	3	12	17	3	3	40.4	9.9	21.364	213	213;215;207;226	0.70376	0.80336	0.71667	0.83409	31.9	40.4
CALU	O43852	Calumenin	1	17	17	13	11	13	11	54.6	54.6	37.106	315	315	0.82261	0.83214	0.74312	0.73093	50.8	40.3
PRKCSH	P14314	Glucosidase 2 subunit beta	1	17	17	15	15	15	15	34.7	34.7	59.425	528	528	1.0033	0.9896	0.84012	0.84172	32.6	29.7
LARP1	Q6PKG0	La-related protein 1	2	17	17	13	9	13	9	26.6	26.6	123.51	1096	1096;914	0.91359	1.015	0.87689	0.96636	22.2	11.6
TBL3	Q12788	Transducin beta-like protein 3	1	17	17	16	7	16	7	28.7	28.7	89.034	808	808	1.0448	1.128	0.88234	0.98913	27.6	11.8
S100A6	P06703	Protein S100-A6	1	17	17	14	17	14	17	98.9	98.9	10.18	90	90	0.92373	0.90541	0.90433	0.92342	88.9	98.9
TPX2	Q9ULW0	Targeting protein for Xklp2	1	17	17	12	14	12	14	31.2	31.2	85.652	747	747	0.94834	0.96841	0.9133	1.0123	22.2	28
USP5	P45974	Ubiquitin carboxyl-terminal hydrolase 5	2	17	17	13	12	13	12	27.7	27.7	95.785	858	858;863	0.96397	0.97068	0.91363	0.87811	20.4	22
BAG3	O95817	BAG family molecular chaperone regulator 3	1	17	17	15	11	15	11	48.3	48.3	61.594	575	575	0.89512	0.9306	0.92151	1.0065	39.8	28.7
TES	Q9UGI8	Testin	1	17	17	11	14	11	14	44.2	44.2	47.996	421	421	0.90107	0.90833	0.93403	0.9263	29.7	40.6
PRPF4	O43172	U4/U6 small nuclear ribonucleoprotein Prp4	1	17	17	13	13	13	13	34.1	34.1	58.449	522	522	1.0351	0.91492	0.93707	1.0021	29.3	29.1
RPL7	P18124	60S ribosomal protein L7	1	17	17	16	13	16	13	44.4	44.4	29.225	248	248	0.99703	0.96925	0.93947	0.91574	41.5	34.3
LRRFIP1	Q32MZ4	Leucine-rich repeat flightless-interacting protein 1	1	17	16	13	13	12	12	23.3	21.8	89.252	808	808	0.90636	0.95787	0.94757	0.98468	21.5	18.9
EHD4	Q9H223	EH domain-containing protein 4	1	17	13	16	12	12	11	37.7	30.1	61.174	541	541	1.0012	0.97231	0.95011	0.96126	34.2	29
HNRNPUL1	Q9BUJ2	Heterogeneous nuclear ribonucleoprotein U-like protein 1	1	17	17	16	15	16	15	25.5	25.5	95.737	856	856	0.97304	0.95587	0.95625	1.048	24.3	20.6
RPL13	P26373	60S ribosomal protein L13	1	17	17	11	16	11	16	53.1	53.1	24.261	211	211	0.99292	0.99873	0.9604	0.95778	43.1	48.8
CLINT1	Q14677	Clathrin interactor 1	1	17	17	12	14	12	14	31.8	31.8	68.259	625	625	0.98013	0.99956	0.96186	0.98164	24.5	26.1
HDGF	P51858	Hepatoma-derived growth factor	2	17	16	13	15	13	14	66.7	62.5	26.788	240	240;203	0.92986	0.90469	0.96434	0.86184	57.5	66.7
SFN	P31947	14-3-3 protein sigma	1	17	14	15	13	12	12	59.3	52	27.774	248	248	0.94604	1.0005	0.97312	0.97016	56	44.8
PPA1	Q15181	Inorganic pyrophosphatase	1	17	17	13	15	13	15	63.7	63.7	32.66	289	289	0.98321	0.98346	0.97634	0.91506	57.8	50.5
RBM14	Q96PK6	RNA-binding protein 14	1	17	17	13	15	13	15	29.4	29.4	69.491	669	669	1.0133	0.96723	0.97664	0.99366	24.7	26
DHX30	Q7L2E3	Putative ATP-dependent RNA helicase DHX30	1	17	17	14	10	14	10	16.4	16.4	133.94	1194	1194	1.0637	1.0855	0.97862	1.0231	14.4	10.6
SRSF1	Q07955	Serine/arginine-rich splicing factor 1	1	17	17	13	15	13	15	55.2	55.2	27.744	248	248	1.0055	1.0582	0.97948	1.0319	44.8	54.8
RBM25	P49756	RNA-binding protein 25	1	17	17	11	12	11	12	20	20	100.18	843	843	1.0541	1.1359	0.97952	0.90107	16	15.7
SEC23A	Q15436	Protein transport protein Sec23A	1	17	14	16	9	13	7	28	23.3	86.16	765	765	0.93223	0.86414	0.9842	0.98426	26.4	14.1
EIF2S3;EIF2S3L	P41091;Q2VIR3	Eukaryotic translation initiation factor 2 subunit 3;Putative eukaryotic translation initiation factor 2 subunit 3-like protein	2	17	17	16	12	16	12	41.3	41.3	51.109	472	472;472	1.0627	0.93206	0.98733	0.91457	39.8	36
SAFB	Q15424	Scaffold attachment factor B1	1	17	8	14	14	7	7	25.6	12.1	102.64	915	915	1.0549	1.0045	0.98851	1.0131	19.7	22.1
ELAVL1	Q15717	ELAV-like protein 1	3	17	17	10	16	10	16	62.3	62.3	36.091	326	326;359;385	1.0211	1.0074	0.99373	1.0258	37.7	61.7
RPS6	P62753	40S ribosomal protein S6	1	17	17	12	15	12	15	45.4	45.4	28.68	249	249	0.99145	0.97934	0.99813	1.0436	34.1	45
GEMIN5	Q8TEQ6	Gem-associated protein 5	1	17	17	16	7	16	7	16.2	16.2	168.59	1508	1508	0.99648	0.90479	0.99829	1.0688	15.4	7.8
AP1B1	Q10567	AP-1 complex subunit beta-1	1	17	6	15	11	6	4	19.6	8.7	104.61	949	949	0.98711	0.85708	1.0017	1.0184	19.2	13.6
GOT2	P00505	Aspartate aminotransferase, mitochondrial	1	17	17	13	13	13	13	44.4	44.4	47.517	430	430	1.0766	1.0733	1.0079	0.99417	37	30.2
HIST1H4A	P62805	Histone H4	1	17	17	15	15	15	15	62.1	62.1	11.367	103	103	1.0944	1.0942	1.0124	1.0364	62.1	62.1
ANXA7	P20073	Annexin A7	1	17	17	14	14	14	14	37.9	37.9	52.739	488	488	1.1677	1.0528	1.0145	1.0519	32	36.1
TRIP10	Q15642	Cdc42-interacting protein 4	1	17	17	11	14	11	14	35.9	35.9	68.351	601	601	1.0627	1.041	1.017	0.97115	27.3	32.1
PSMA6	P60900	Proteasome subunit alpha type-6	1	17	17	13	15	13	15	59.8	59.8	27.399	246	246	1.0482	0.98711	1.0202	0.9823	52	52
FKBP3	Q00688	Peptidyl-prolyl cis-trans isomerase FKBP3	1	17	17	8	16	8	16	54.9	54.9	25.177	224	224	0.89498	0.97478	1.0216	1.068	32.1	46.9
DDX46	Q7L014	Probable ATP-dependent RNA helicase DDX46	1	17	17	14	11	14	11	20	20	117.36	1031	1031	1.1043	1.0974	1.0238	0.98579	17	11.9
NOP58	Q9Y2X3	Nucleolar protein 58	1	17	17	11	17	11	17	40.8	40.8	59.578	529	529	1.0236	0.99191	1.0284	1.006	27	40.8
ANXA11	P50995	Annexin A11	2	17	17	13	11	13	11	30.5	30.5	54.389	505	505;316	1.0172	0.95913	1.0291	0.9525	25	25.1
TOMM70A	O94826	Mitochondrial import receptor subunit TOM70	1	17	17	13	14	13	14	40.5	40.5	67.454	608	608	1.0241	1.1033	1.0304	1.0328	31.4	38
HMGB2	P26583	High mobility group protein B2	1	17	14	11	17	9	14	43.5	32.5	24.033	209	209	1.0686	1.0446	1.0414	0.98719	34.4	43.5
NDUFS1	P28331	NADH-ubiquinone oxidoreductase 75 kDa subunit, mitochondrial	1	17	17	12	17	12	17	29.4	29.4	79.467	727	727	1.0368	0.95292	1.0443	0.97287	21.5	29.4
PSMA1	P25786	Proteasome subunit alpha type-1	1	17	17	15	13	15	13	48.3	48.3	29.555	263	263	0.915	0.93657	1.045	0.97204	44.9	44.5
STAT3	P40763	Signal transducer and activator of transcription 3	1	17	17	15	7	15	7	29.7	29.7	88.067	770	770	1.3465	1.195	1.0595	1.1161	28.2	12.6
PSMD5	Q16401	26S proteasome non-ATPase regulatory subunit 5	1	17	17	15	10	15	10	40.5	40.5	56.195	504	504	1.0096	0.93544	1.068	0.97256	37.9	23.2
UQCRC2	P22695	Cytochrome b-c1 complex subunit 2, mitochondrial	1	17	17	12	16	12	16	42.8	42.8	48.442	453	453	1.0415	0.99438	1.073	0.97685	36.4	38.6
PTPN11	Q06124	Tyrosine-protein phosphatase non-receptor type 11	1	17	17	10	13	10	13	30	30	68.01	593	593	1.0731	1.0435	1.0741	0.9799	19.2	23.4
GSS	P48637	Glutathione synthetase	1	17	17	12	13	12	13	41.4	41.4	52.384	474	474	1.0521	0.96318	1.0943	0.96085	32.1	31.2
FXR2	P51116	Fragile X mental retardation syndrome-related protein 2	1	17	14	10	11	9	9	32.8	28.1	74.222	673	673	1.1335	0.92257	1.0958	0.99512	22.9	23
DNAJA1	P31689	DnaJ homolog subfamily A member 1	1	17	17	10	15	10	15	53.1	53.1	44.868	397	397	1.081	1.2282	1.2523	1.3658	33	47.9
SAMHD1	Q9Y3Z3	Deoxynucleoside triphosphate triphosphohydrolase SAMHD1	1	17	17	16	11	16	11	30.4	30.4	72.2	626	626	1.1294	1.0824	1.3068	1.1548	28.6	19.6
IQGAP3	Q86VI3	Ras GTPase-activating-like protein IQGAP3	1	17	14	13	6	11	4	12.6	11.5	184.7	1631	1631	1.5636	1.4037	1.4361	1.396	10.1	4.2
ITGA3	P26006	Integrin alpha-3;Integrin alpha-3 heavy chain;Integrin alpha-3 light chain	1	16	16	12	14	12	14	16.7	16.7	116.61	1051	1051	0.91164	0.88097	0.6916	0.61104	13.5	14.4
ERO1L	Q96HE7	ERO1-like protein alpha	1	16	15	12	13	11	12	39.5	37.2	54.392	468	468	0.89399	0.82592	0.70013	0.68419	33.3	32.7
SLC3A2	P08195	4F2 cell-surface antigen heavy chain	1	16	16	14	12	14	12	31.4	31.4	67.993	630	630	0.84248	0.78302	0.72602	0.66052	28.1	23.2
IKBKAP	O95163	Elongator complex protein 1	1	16	16	16	8	16	8	17	17	150.25	1332	1332	0.84345	0.87207	0.81074	0.85352	17	8.5
DSTN	P60981	Destrin	1	16	14	10	14	10	12	72.7	65.5	18.506	165	165	0.92578	0.93991	0.84598	0.9872	49.7	72.1
CCAR2	Q8N163	Cell cycle and apoptosis regulator protein 2	1	16	16	14	10	14	10	21.6	21.6	102.9	923	923	0.9238	0.87418	0.85006	0.98561	20.4	12.8
ALDH2	P05091	Aldehyde dehydrogenase, mitochondrial	1	16	16	11	14	11	14	34.6	34.6	56.381	517	517	1.096	0.92473	0.86762	0.84932	24.2	32.5
CBR1	P16152	Carbonyl reductase [NADPH] 1	1	16	14	12	15	10	13	72.2	61.7	30.375	277	277	0.96519	0.98624	0.87194	0.87955	60.3	66.4
CAPG	P40121	Macrophage-capping protein	1	16	16	13	14	13	14	49.7	49.7	38.498	348	348	0.90004	0.91115	0.91266	0.89219	47.4	49.7
LRRC47	Q8N1G4	Leucine-rich repeat-containing protein 47	1	16	16	13	12	13	12	32.4	32.4	63.472	583	583	0.9509	0.99727	0.92428	0.95967	26.2	22.8
FH	P07954	Fumarate hydratase, mitochondrial	1	16	16	13	12	13	12	41.8	41.8	54.636	510	510	0.98154	1.0438	0.92805	0.92313	30	37.5
MDH2	P40926	Malate dehydrogenase, mitochondrial	1	16	16	15	15	15	15	59.5	59.5	35.503	338	338	0.98711	0.90712	0.9342	0.93181	59.2	55.9
CLIC4	Q9Y696	Chloride intracellular channel protein 4	2	16	15	13	11	12	11	62.5	59.3	28.772	253	253;247	0.92433	0.96914	0.93924	0.92564	58.9	49.4
ALDH18A1	P54886	Delta-1-pyrroline-5-carboxylate synthase;Glutamate 5-kinase;Gamma-glutamyl phosphate reductase	1	16	16	14	10	14	10	23.3	23.3	87.301	795	795	1.0862	1.0218	0.94596	0.97689	21.8	16.2
NRD1	O43847	Nardilysin	1	16	16	15	6	15	6	15.1	15.1	131.7	1151	1151	1.16	0.86658	0.95134	0.95865	14.4	6.1
OXSR1	O95747	Serine/threonine-protein kinase OSR1	2	16	16	10	9	10	9	35.1	35.1	58.022	527	527;545	0.94457	0.95055	0.95688	1.0032	26.6	20.9
EML4	Q9HC35	Echinoderm microtubule-associated protein-like 4	1	16	16	14	7	14	7	21.8	21.8	108.91	981	981	0.98916	0.95838	0.95991	0.99587	19	9
ATL3	Q6DD88	Atlastin-3	1	16	16	13	11	13	11	31.1	31.1	60.541	541	541	1.0336	1.002	0.96041	1.0634	24.4	26.2
PGLS	O95336	6-phosphogluconolactonase	1	16	16	12	15	12	15	77.9	77.9	27.547	258	258	0.87744	0.90485	0.97283	0.95615	70.2	71.7
SARS	P49591	Serine--tRNA ligase, cytoplasmic	1	16	16	11	13	11	13	36.6	36.6	58.777	514	514	0.93882	0.9398	0.97319	0.93853	29	30.7
CALD1	Q05682	Caldesmon	3	16	16	14	10	14	10	25.2	25.2	93.23	793	793;1257;1202	0.76874	0.99171	0.97644	1.0307	24.3	18.8
EIF5A;EIF5AL1	P63241;Q6IS14	Eukaryotic translation initiation factor 5A-1;Eukaryotic translation initiation factor 5A-1-like	2	16	9	12	15	6	9	83.8	59.1	16.832	154	154;154	0.97969	0.99372	0.98044	0.92675	63	83.8
RAB14	P61106	Ras-related protein Rab-14	1	16	16	13	11	13	11	75.3	75.3	23.897	215	215	1.0454	1.0519	0.98728	1.0004	64.2	61.9
MAT2B	Q9NZL9	Methionine adenosyltransferase 2 subunit beta	1	16	16	13	12	13	12	48.5	48.5	37.551	334	334	1.0345	1.0008	0.99018	0.94626	42.2	38
AP2A2	O94973	AP-2 complex subunit alpha-2	1	16	11	12	8	8	5	21.6	15.3	103.96	939	939	1.0665	0.97946	0.99288	0.8526	15.9	10.5
MCM4	P33991	DNA replication licensing factor MCM4	1	16	16	13	10	13	10	24.9	24.9	96.557	863	863	0.89981	0.93105	0.99873	1.0811	20.7	15.9
RPSA	P08865;A0A8I5KQE6	40S ribosomal protein SA	2	16	16	13	15	13	15	61	61	32.854	295	295;295	0.93236	0.9231	1.0023	1.0723	55.3	56.3
NUP155	O75694	Nuclear pore complex protein Nup155	1	16	16	14	9	14	9	14.2	14.2	155.2	1391	1391	1.1639	0.97581	1.0061	1.1066	12.8	9.3
PPP1CB	P62140	Serine/threonine-protein phosphatase PP1-beta catalytic subunit	1	16	5	12	15	4	4	50.8	19.9	37.186	327	327	0.96061	1.0145	1.0086	0.9503	43.7	46.5
PPIA	P62937	Peptidyl-prolyl cis-trans isomerase A;Peptidyl-prolyl cis-trans isomerase A, N-terminally processed	7	16	16	16	14	16	14	86.1	86.1	18.012	165	165;164;164;164;164;164;164	0.97696	1.0219	1.0087	1.0198	86.1	82.4
EIF3M	Q7L2H7	Eukaryotic translation initiation factor 3 subunit M	1	16	16	13	13	13	13	48.1	48.1	42.502	374	374	1.0096	1.0004	1.0229	0.97154	43.6	42.8
GBE1	Q04446	1,4-alpha-glucan-branching enzyme	1	16	16	11	12	11	12	29.5	29.5	80.473	702	702	0.96474	0.94565	1.0253	0.88284	16	22.9
EHD2	Q9NZN4	EH domain-containing protein 2	1	16	14	11	14	9	13	28.2	24.7	61.161	543	543	0.9036	0.96183	1.026	1.076	20.8	26.3
GPD2	P43304	Glycerol-3-phosphate dehydrogenase, mitochondrial	1	16	16	10	10	10	10	23.4	23.4	80.852	727	727	1.0757	1.1153	1.0278	1.0039	15.4	16.5
RPS3	P23396	40S ribosomal protein S3	1	16	16	14	15	14	15	67.5	67.5	26.688	243	243	0.92348	0.96079	1.0325	0.99524	63.4	64.2
CTNND1	O60716	Catenin delta-1	1	16	16	11	9	11	9	23.2	23.2	108.17	968	968	0.96121	0.98719	1.0341	1.0018	16.5	12.6
ETF1	P62495	Eukaryotic peptide chain release factor subunit 1	1	16	16	15	10	15	10	37.5	37.5	49.03	437	437	1.0295	1.0698	1.0354	1.0204	35.9	28.6
SERPINB6	P35237	Serpin B6	1	16	16	13	16	13	16	48.4	48.4	42.621	376	376	0.969	0.9951	1.0357	0.94581	40.2	48.4
TRAP1	Q12931	Heat shock protein 75 kDa, mitochondrial	1	16	16	9	14	9	14	26.4	26.4	80.109	704	704	1.0438	1.0488	1.0406	1.017	15.8	25.4
UBAP2L	Q14157	Ubiquitin-associated protein 2-like	1	16	16	15	11	15	11	26.7	26.7	114.53	1087	1087	1.0231	0.92719	1.0441	0.95908	25.9	17.8
VDAC1	P21796	Voltage-dependent anion-selective channel protein 1	1	16	16	15	14	15	14	58.7	58.7	30.772	283	283	1.028	0.98388	1.0538	1.0092	58	52.3
XPO5	Q9HAV4	Exportin-5	1	16	16	14	6	14	6	18.2	18.2	136.31	1204	1204	1.2305	1.0687	1.0565	1.1105	16	6.6
STK10	O94804	Serine/threonine-protein kinase 10	1	16	14	11	15	9	14	21.2	19.1	112.13	968	968	0.96781	1.0112	1.0598	1.0527	14.4	20
EDC4	Q6P2E9	Enhancer of mRNA-decapping protein 4	1	16	16	13	7	13	7	16.3	16.3	151.66	1401	1401	1.0486	1.0759	1.065	1.0191	13	7.4
YWHAG	P61981	14-3-3 protein gamma;14-3-3 protein gamma, N-terminally processed	1	16	10	15	13	9	10	58.3	42.1	28.302	247	247	0.85617	0.97936	1.0657	1.0615	50.6	52.6
ECHS1	P30084	Enoyl-CoA hydratase, mitochondrial	1	16	16	11	15	11	15	56.6	56.6	31.387	290	290	1.1227	1.052	1.0705	1.0531	35.2	56.6
SUGT1	Q9Y2Z0	Suppressor of G2 allele of SKP1 homolog	1	16	16	14	13	14	13	49.6	49.6	41.024	365	365	0.98949	0.99103	1.0721	1.0428	41.6	42.5
DNM1L	O00429	Dynamin-1-like protein	1	16	16	11	13	11	13	29.6	29.6	81.876	736	736	0.97997	0.92	1.0742	0.97882	19.8	23.1
TCERG1	O14776	Transcription elongation regulator 1	2	16	16	15	9	15	9	14.5	14.5	123.9	1098	1098;586	0.96785	0.92149	1.0748	1.0052	13	8.8
AKAP2	Q9Y2D5	A-kinase anchor protein 2	1	16	16	14	12	14	12	26.4	26.4	94.659	859	859	1.0548	0.99434	1.0782	1.0249	24.6	20
SLC25A6	P12236	ADP/ATP translocase 3;ADP/ATP translocase 3, N-terminally processed	1	16	3	15	10	3	2	40.3	7.7	32.866	298	298	1.0436	1.1029	1.0871	1.0786	37.6	30.5
OLA1	Q9NTK5	Obg-like ATPase 1	1	16	16	10	12	10	12	40.9	40.9	44.743	396	396	0.97808	0.97313	1.0978	1.0099	29.5	34.1
FLOT1	O75955	Flotillin-1	1	16	16	15	9	15	9	48.2	48.2	47.355	427	427	1.1668	1.1733	1.1155	1.2459	46.8	27.4
ANXA4	P09525	Annexin A4	1	16	16	11	13	11	13	46.4	46.4	35.882	319	319	1.0755	1.0687	1.1176	1.0565	36.4	40.1
PHB	P35232	Prohibitin	1	16	16	11	15	11	15	57	57	29.804	272	272	1.01	0.99755	1.1222	1.1857	49.6	53.7
ECI2	O75521	Enoyl-CoA delta isomerase 2, mitochondrial	1	16	16	12	14	12	14	51.8	51.8	43.585	394	394	1.1301	1.0168	1.1244	1.0282	43.9	42.9
EMD	P50402	Emerin	1	16	16	14	13	14	13	53.9	53.9	28.994	254	254	1.1902	1.0826	1.1247	0.94713	49.6	53.5
ABCF2	Q9UG63	ATP-binding cassette sub-family F member 2	1	16	16	12	11	12	11	25	25	71.289	623	623	1.1075	0.96985	1.1251	1.038	23.3	19.7
TCEA1	P23193	Transcription elongation factor A protein 1	2	16	16	8	13	8	13	54.8	54.8	33.969	301	301;299	1.1692	1.0969	1.1261	1.1473	26.9	46.5
PTPN1	P18031	Tyrosine-protein phosphatase non-receptor type 1	1	16	16	15	12	15	12	46.2	46.2	49.966	435	435	1.0921	1.0866	1.1269	1.0838	44.6	35.6
GTPBP4	Q9BZE4	Nucleolar GTP-binding protein 1	1	16	16	10	14	10	14	30.1	30.1	73.964	634	634	1.0739	0.99876	1.1501	1.0829	19.2	25.7
RAP1GDS1	P52306	Rap1 GTPase-GDP dissociation stimulator 1	1	16	16	14	7	14	7	32	32	66.316	607	607	1.043	0.95572	1.2037	1.097	28.8	17.5
LYAR	Q9NX58	Cell growth-regulating nucleolar protein	1	16	16	10	13	10	13	40.6	40.6	43.633	379	379	1.1641	1.0415	1.2303	1.1061	31.4	32.2
STAT1	P42224	Signal transducer and activator of transcription 1-alpha/beta	1	16	16	13	11	13	11	25.6	25.6	87.334	750	750	1.1616	1.0715	1.3196	1.0593	21.5	17.9
UBA52	P62987	Ubiquitin-60S ribosomal protein L40;Ubiquitin;60S ribosomal protein L40	1	16	2	15	10	1	1	71.1	14.8	14.728	128	128	1.0502	0.9757	NaN	NaN	63.3	54.7
TXNDC5	Q8NBS9	Thioredoxin domain-containing protein 5	1	15	15	10	13	10	13	35.6	35.6	47.628	432	432	0.8859	0.79588	0.74392	0.70345	27.8	33.6
VAT1	Q99536	Synaptic vesicle membrane protein VAT-1 homolog	1	15	15	13	13	13	13	40.7	40.7	41.92	393	393	0.76248	0.85537	0.7657	0.85163	39.9	35.4
UTRN	P46939	Utrophin	1	15	15	13	5	13	5	5.6	5.6	394.46	3433	3433	1.0646	0.98172	0.79985	0.89483	4.8	1.9
MYO18A	Q92614	Unconventional myosin-XVIIIa	1	15	15	12	8	12	8	10	10	233.11	2054	2054	0.82634	0.74834	0.80898	0.70407	8	5.7
AGL	P35573	Glycogen debranching enzyme;4-alpha-glucanotransferase;Amylo-alpha-1,6-glucosidase	1	15	15	12	8	12	8	12.6	12.6	174.76	1532	1532	0.8936	0.96094	0.8306	0.9192	10.3	6.6
AHNAK2	Q8IVF2	Protein AHNAK2	1	15	15	9	10	9	10	12.2	12.2	616.62	5795	5795	0.71609	0.89246	0.84309	0.74497	10.7	8.3
YBX3	P16989	Y-box-binding protein 3	1	15	10	13	11	8	7	61.3	57	40.089	372	372	0.61289	0.82164	0.85399	0.81766	57.8	50.3
EIF2A	Q9BY44	Eukaryotic translation initiation factor 2A;Eukaryotic translation initiation factor 2A, N-terminally processed	1	15	15	12	10	12	10	35.9	35.9	64.989	585	585	0.80995	0.89664	0.8834	0.89181	30.1	27
ATXN2L	Q8WWM7	Ataxin-2-like protein	1	15	15	10	9	10	9	22.1	22.1	113.37	1075	1075	0.90212	0.97056	0.88592	0.92789	15.9	14
SEC31A	O94979	Protein transport protein Sec31A	1	15	15	13	7	13	7	16.3	16.3	133.01	1220	1220	0.98241	0.92317	0.88867	0.882	14.3	7.4
EFHD2	Q96C19	EF-hand domain-containing protein D2	1	15	13	14	11	12	9	47.9	39.2	26.697	240	240	0.93661	0.95941	0.90095	0.91827	42.9	47.5
GSTO1	P78417	Glutathione S-transferase omega-1	1	15	15	10	12	10	12	47.3	47.3	27.566	241	241	0.99189	0.8811	0.90402	0.94092	40.7	38.6
LRRC59	Q96AG4	Leucine-rich repeat-containing protein 59	1	15	15	12	12	12	12	52.4	52.4	34.93	307	307	0.95339	0.99295	0.90977	0.88306	41.4	52.4
MTDH	Q86UE4	Protein LYRIC	1	15	15	11	10	11	10	30.2	30.2	63.836	582	582	0.98908	0.84035	0.91163	0.79877	24.1	25.4
PDLIM1	O00151	PDZ and LIM domain protein 1	1	15	15	15	14	15	14	54.1	54.1	36.071	329	329	0.8924	0.97092	0.91232	0.95152	54.1	54.1
RRM2	P31350	Ribonucleoside-diphosphate reductase subunit M2	1	15	13	13	11	11	10	47.3	41.1	44.877	389	389	0.92603	0.87907	0.91328	0.88206	40.1	33.2
PRPF19	Q9UMS4	Pre-mRNA-processing factor 19	1	15	15	13	15	13	15	43.1	43.1	55.18	504	504	1.0811	0.9859	0.92554	0.99693	40.3	43.1
PNP	P00491	Purine nucleoside phosphorylase	1	15	15	12	12	12	12	62.3	62.3	32.118	289	289	0.98716	0.9767	0.93239	0.92027	46.7	51.9
PHB2	Q99623	Prohibitin-2	1	15	15	10	15	10	15	58.5	58.5	33.296	299	299	1.0173	0.95502	0.93244	0.9786	37.1	58.5
PDHA1	P08559	Pyruvate dehydrogenase E1 component subunit alpha, somatic form, mitochondrial	2	15	15	9	14	9	14	39.5	39.5	43.295	390	390;388	1.035	1.0656	0.93401	1.0857	24.6	37.7
PDLIM7	Q9NR12	PDZ and LIM domain protein 7	1	15	15	11	11	11	11	39.4	39.4	49.844	457	457	0.86735	1.0194	0.93928	1.0764	29.8	30.2
BYSL	Q13895	Bystin	1	15	15	11	11	11	11	40.7	40.7	49.601	437	437	0.95862	1.0677	0.9404	0.94067	32.3	29.3
MAT2A	P31153	S-adenosylmethionine synthase isoform type-2	2	15	15	10	13	10	13	40.5	40.5	43.66	395	395;395	0.95885	1.0127	0.94765	1.006	35.7	29.6
PSAT1	Q9Y617	Phosphoserine aminotransferase	1	15	15	15	13	15	13	40.3	40.3	40.422	370	370	1.0638	1.1258	0.96091	0.94386	40.3	36.8
PGM2	Q96G03	Phosphoglucomutase-2	1	15	15	14	11	14	11	31.7	31.7	68.283	612	612	1.0084	0.98212	0.96499	0.96718	30.2	24.8
H2AFY	O75367	Core histone macro-H2A.1	2	15	15	14	12	14	12	52.3	52.3	39.183	369	369;372	1.0275	1.0133	0.9695	0.98409	52.3	36.6
SNRNP70	P08621	U1 small nuclear ribonucleoprotein 70 kDa	1	15	15	12	14	12	14	39.6	39.6	51.556	437	437	0.86608	0.92381	0.97069	0.97247	30	39.6
NNT	Q13423	NAD(P) transhydrogenase, mitochondrial	1	15	15	14	9	14	9	17.2	17.2	113.89	1086	1086	1.0582	0.99711	0.97896	1.0923	16.3	10.5
KPNA2	P52292	Importin subunit alpha-1	1	15	15	12	13	12	13	41.6	41.6	57.861	529	529	1.0009	0.99816	0.98324	1.0447	33.5	37.2
RPS8	P62241	40S ribosomal protein S8	1	15	15	12	14	12	14	59.6	59.6	24.205	208	208	0.9413	0.96325	0.98765	0.96819	58.7	59.6
TMOD3	Q9NYL9	Tropomodulin-3	2	15	15	11	12	11	12	52.3	52.3	39.594	352	352;359	0.9659	1.0321	0.98892	1.0396	40.1	47.2
TPP2	P29144	Tripeptidyl-peptidase 2	1	15	15	14	5	14	5	18.4	18.4	138.35	1249	1249	0.94619	0.86966	0.99276	0.90078	16.7	5.8
NAT10	Q9H0A0	N-acetyltransferase 10	1	15	15	13	6	13	6	16.1	16.1	115.73	1025	1025	1.0703	1.0122	0.99625	0.99659	13.8	7.1
BAZ1B	Q9UIG0	Tyrosine-protein kinase BAZ1B	1	15	15	10	5	10	5	11.8	11.8	170.9	1483	1483	1.0052	1.2331	0.99678	1.0138	10	4.9
EIF2B3	Q9NR50	Translation initiation factor eIF-2B subunit gamma	1	15	15	15	8	15	8	40.7	40.7	50.24	452	452	1.0475	1.022	0.99977	0.98755	40.7	23
PSMB1	P20618	Proteasome subunit beta type-1	1	15	15	12	14	12	14	59.3	59.3	26.489	241	241	1.0923	0.98534	1.0046	0.95806	58.9	51.9
KIF11	P52732	Kinesin-like protein KIF11	1	15	15	8	10	8	10	17.2	17.2	119.16	1056	1056	1.2868	1.1972	1.0066	0.93927	10.6	10.3
PPP2R5D	Q14738	Serine/threonine-protein phosphatase 2A 56 kDa regulatory subunit delta isoform	3	15	14	12	8	12	7	30.7	28.7	69.991	602	602;524;497	1.2374	1.3227	1.0066	0.92395	24.9	13.8
MAPRE1	Q15691	Microtubule-associated protein RP/EB family member 1	1	15	13	11	12	9	12	67.5	67.5	29.999	268	268	1.0209	1.0285	1.0092	1.0392	50	63.8
RPS11	P62280	40S ribosomal protein S11	1	15	15	10	15	10	15	57	57	18.431	158	158	1.0348	1.0148	1.0102	1.0469	46.2	57
HNRNPDL	O14979	Heterogeneous nuclear ribonucleoprotein D-like	1	15	14	9	13	9	12	27.1	24.8	46.437	420	420	1.0363	1.0207	1.0102	1.017	15.5	27.1
CKB	P12277	Creatine kinase B-type	1	15	15	12	13	12	13	49.1	49.1	42.644	381	381	1.1264	0.92008	1.0114	0.85265	39.4	49.1
SF3A3	Q12874	Splicing factor 3A subunit 3	1	15	15	11	12	11	12	29.9	29.9	58.848	501	501	1.0923	1.0523	1.014	1.1472	27.3	26.1
ARHGEF1	Q92888	Rho guanine nucleotide exchange factor 1	1	15	15	12	7	12	7	23.1	23.1	102.43	912	912	1.1489	0.92897	1.0218	1.0091	17.3	11.3
SRPRB	Q9Y5M8	Signal recognition particle receptor subunit beta	1	15	15	10	13	10	13	60.1	60.1	29.702	271	271	1.111	1.0493	1.0406	0.97155	47.6	55.7
GAPVD1	Q14C86	GTPase-activating protein and VPS9 domain-containing protein 1	1	15	15	13	9	13	9	15.6	15.6	164.98	1478	1478	0.94632	0.97894	1.0408	1.0095	14.1	8.3
PTRF	Q6NZI2	Polymerase I and transcript release factor	1	15	15	11	15	11	15	34.1	34.1	43.476	390	390	0.96078	1.0342	1.0412	1.0152	27.2	34.1
RPS19	P39019	40S ribosomal protein S19	1	15	15	10	14	10	14	60	60	16.06	145	145	1.047	0.95074	1.0421	1.0247	54.5	58.6
SSB	P05455	Lupus La protein	1	15	15	12	12	12	12	34.1	34.1	46.836	408	408	1.1188	1.0771	1.043	1.005	31.4	27.9
PSMA7	O14818	Proteasome subunit alpha type-7	2	15	15	11	14	11	14	58.9	58.9	27.887	248	248;256	1.0196	0.99296	1.0468	0.93088	53.2	58.9
2023-09-11	Q9NVA2	Septin-11	1	15	12	13	12	10	10	39.4	28.4	49.398	429	429	1.0469	1.1036	1.0479	1.0163	36.4	35
RAN	P62826	GTP-binding nuclear protein Ran	1	15	15	13	13	13	13	50.9	50.9	24.423	216	216	1.0708	1.0479	1.0485	1.0393	49.5	42.6
PPP1CC	P36873	Serine/threonine-protein phosphatase PP1-gamma catalytic subunit	1	15	3	12	14	3	2	43	7.4	36.983	323	323	1.0359	1.0382	1.0514	1.0951	39.6	43
UCHL3	P15374	Ubiquitin carboxyl-terminal hydrolase isozyme L3	1	15	15	13	12	13	12	65.7	65.7	26.182	230	230	1.031	1.0013	1.0559	0.95593	60	59.6
SNX1	Q13596	Sorting nexin-1	1	15	13	12	11	10	10	30.3	26.2	59.069	522	522	1.0772	1.1048	1.0563	0.98214	25.3	24.1
UNC45A	Q9H3U1	Protein unc-45 homolog A	1	15	15	12	10	12	10	19.4	19.4	103.08	944	944	1.1098	1.1306	1.0574	0.99733	15.5	13.5
NUP214	P35658	Nuclear pore complex protein Nup214	1	15	15	13	8	13	8	10.2	10.2	213.62	2090	2090	1.0397	1.127	1.0612	0.91257	9.3	5.2
CNP	P09543	2,3-cyclic-nucleotide 3-phosphodiesterase	1	15	15	12	11	12	11	32.8	32.8	47.578	421	421	1.1687	1.052	1.0645	1.0966	24.7	28.3
TOP2B	Q02880	DNA topoisomerase 2-beta	1	15	6	13	6	5	1	12.1	5.5	183.26	1626	1626	NaN	NaN	1.0693	0.92133	10.9	4.3
EIF3I	Q13347	Eukaryotic translation initiation factor 3 subunit I	1	15	15	11	13	11	13	56	56	36.501	325	325	1.0578	1.0892	1.0707	1.0763	46.8	48
POLR2B	P30876	DNA-directed RNA polymerase II subunit RPB2	1	15	15	14	9	14	9	17.3	17.3	133.9	1174	1174	1.091	0.92554	1.0818	1.0008	16.2	11.2
PSME2	Q9UL46	Proteasome activator complex subunit 2	1	15	15	11	12	11	12	66.1	66.1	27.401	239	239	1.0341	1.0593	1.099	1.0572	45.6	60.3
DNAJC9	Q8WXX5	DnaJ homolog subfamily C member 9	1	15	15	9	14	9	14	47.3	47.3	29.909	260	260	1.1203	1.1358	1.1007	1.1238	22.7	44.6
PAPSS2	O95340	Bifunctional 3-phosphoadenosine 5-phosphosulfate synthase 2;Sulfate adenylyltransferase;Adenylyl-sulfate kinase	1	15	14	12	8	11	7	28.3	26.1	69.5	614	614	1.2209	1.0332	1.1121	1.0684	24.4	15.1
RBM4	Q9BWF3	RNA-binding protein 4	1	15	4	11	10	3	4	44.8	18.1	40.313	364	364	1.0947	1.1147	1.1222	1.0944	37.4	32.1
PSMB5	P28074	Proteasome subunit beta type-5	1	15	15	11	13	11	13	52.5	52.5	28.48	263	263	1.0928	0.98601	1.1236	0.99684	38	46
SRSF9	Q13242	Serine/arginine-rich splicing factor 9	1	15	15	11	14	11	14	62	62	25.542	221	221	1.1952	1.0636	1.1242	1.0462	46.2	62
NSUN2	Q08J23	tRNA (cytosine(34)-C(5))-methyltransferase	1	15	15	10	12	10	12	22.7	22.7	86.47	767	767	1.0949	0.98925	1.1273	1.0731	15.3	17.7
LONP1	P36776	Lon protease homolog, mitochondrial	1	15	15	9	9	9	9	18.6	18.6	106.49	959	959	1.0931	0.87094	1.1844	1.1469	11.8	10
SWAP70	Q9UH65	Switch-associated protein 70	1	15	15	10	11	10	11	25.1	25.1	68.997	585	585	1.0124	0.97097	1.1895	1.03	20.5	17.6
IFIT3	O14879	Interferon-induced protein with tetratricopeptide repeats 3	1	15	15	10	12	10	12	34.5	34.5	55.984	490	490	1.2787	1.2245	1.2416	1.1975	28	26.7
EEF1A2	Q05639	Elongation factor 1-alpha 2	1	15	2	13	13	2	0	33.3	5.6	50.47	463	463	NaN	NaN	NaN	NaN	32.6	29.6
NOMO1	Q15155	Nodal modulator 1	1	14	1	14	7	1	1	15.8	1.4	134.32	1222	1222	0.81686	0.726	0.67091	0.71835	15.8	7.8
LNPEP	Q9UIQ6	Leucyl-cystinyl aminopeptidase;Leucyl-cystinyl aminopeptidase, pregnancy serum form	1	14	13	12	5	12	5	16.5	15.2	117.35	1025	1025	0.7108	0.6875	0.72516	0.71006	13.4	7.1
ATP2B4	P23634	Plasma membrane calcium-transporting ATPase 4	1	14	6	11	9	4	5	13.7	6.4	137.92	1241	1241	0.85926	0.82203	0.77002	0.83462	10.5	10.1
ZYX	Q15942	Zyxin	1	14	14	13	9	13	9	41.4	41.4	61.277	572	572	0.74814	0.75339	0.78333	0.78917	39.5	24
IKBIP	Q70UQ0	Inhibitor of nuclear factor kappa-B kinase-interacting protein	1	14	14	13	10	13	10	39.1	39.1	39.309	350	350	0.8542	0.81955	0.80046	0.76938	36.3	29.7
COPE	O14579	Coatomer subunit epsilon	1	14	14	10	13	10	13	45.5	45.5	34.482	308	308	0.98388	0.96161	0.81871	0.93533	38	45.1
SQSTM1	Q13501	Sequestosome-1	1	14	14	11	9	11	9	57.5	57.5	47.687	440	440	0.85601	0.83749	0.8386	0.72861	47.5	32.7
SRRM2	Q9UQ35	Serine/arginine repetitive matrix protein 2	1	14	14	12	11	12	11	7.4	7.4	299.61	2752	2752	1.011	0.92902	0.84421	1.0011	6.5	5.5
LEMD2	Q8NC56	LEM domain-containing protein 2	1	14	14	11	9	11	9	33	33	56.974	503	503	0.84862	0.83124	0.87653	0.79211	29.2	24.9
ERP29	P30040	Endoplasmic reticulum resident protein 29	1	14	14	9	14	9	14	50.6	50.6	28.993	261	261	0.97472	0.96297	0.87725	0.84321	34.9	50.6
BLVRA	P53004	Biliverdin reductase A	1	14	14	9	13	9	13	42.2	42.2	33.428	296	296	0.86479	0.8439	0.88141	0.8462	27.7	41.9
AKR1A1	P14550	Alcohol dehydrogenase [NADP(+)]	1	14	14	10	11	10	11	53.2	53.2	36.573	325	325	0.88825	0.9056	0.88751	0.94657	44.9	37.2
ACO2	Q99798	Aconitate hydratase, mitochondrial	1	14	14	12	11	12	11	26.2	26.2	85.424	780	780	0.90638	1.0165	0.88982	0.94056	22.6	18.1
ETFB	P38117	Electron transfer flavoprotein subunit beta	1	14	14	12	12	12	12	54.9	54.9	27.843	255	255	0.89314	0.89228	0.90888	0.88611	49.4	51.4
NAPG	Q99747	Gamma-soluble NSF attachment protein	1	14	14	11	12	11	12	51.3	51.3	34.746	312	312	0.89901	1.0255	0.91045	0.97961	36.9	41.3
TNS3	Q68CZ2	Tensin-3	1	14	13	12	8	11	7	12.8	11.9	155.26	1445	1445	0.94381	0.95219	0.91355	0.86154	10.7	9.1
AIMP1	Q12904	Aminoacyl tRNA synthase complex-interacting multifunctional protein 1;Endothelial monocyte-activating polypeptide 2	1	14	14	13	13	13	13	63.5	63.5	34.352	312	312	0.96559	0.92955	0.91837	0.97943	60.3	58.7
ASNS	P08243	Asparagine synthetase [glutamine-hydrolyzing]	1	14	14	11	7	11	7	31	31	64.369	561	561	0.86208	0.89031	0.92771	0.96075	24.2	14.4
FUBP3	Q96I24	Far upstream element-binding protein 3	1	14	14	13	7	13	7	40.9	40.9	61.64	572	572	1.0822	0.75661	0.92866	1.01	39.5	19.1
NANS	Q9NR45	Sialic acid synthase	1	14	14	11	12	11	12	34.3	34.3	40.307	359	359	0.92025	0.93704	0.93093	0.93808	31.2	34.3
WDR36	Q8NI36	WD repeat-containing protein 36	1	14	14	13	5	13	5	18.3	18.3	105.32	951	951	1.1413	0.9951	0.93759	1.0352	17.4	5.8
HNRNPF	P52597	Heterogeneous nuclear ribonucleoprotein F;Heterogeneous nuclear ribonucleoprotein F, N-terminally processed	1	14	12	11	12	9	10	42.9	36.4	45.671	415	415	1.015	0.99892	0.93773	0.97845	36.1	42.9
AP1M1	Q9BXS5	AP-1 complex subunit mu-1	2	14	14	11	9	11	9	45.9	45.9	48.586	423	423;423	1.008	1.0074	0.9429	0.95755	36.6	27.2
NIT2	Q9NQR4	Omega-amidase NIT2	1	14	14	13	10	13	10	60.1	60.1	30.608	276	276	0.9179	1.0099	0.95731	0.96111	54.3	46
RAB7A	P51149	Ras-related protein Rab-7a	1	14	14	13	11	13	11	68.6	68.6	23.489	207	207	1.0609	0.9862	0.95737	1.0407	65.2	56.5
MDH1	P40925	Malate dehydrogenase, cytoplasmic	1	14	14	9	13	9	13	44.6	44.6	36.426	334	334	0.99889	0.97619	0.97208	0.98833	34.4	44.6
SART1	O43290	U4/U6.U5 tri-snRNP-associated protein 1	1	14	14	9	10	9	10	23.9	23.9	90.254	800	800	0.95198	0.91409	0.97252	1.0565	17.9	19
RPL3	P39023	60S ribosomal protein L3	2	14	14	12	9	12	9	31.3	31.3	46.108	403	403;407	1.0086	1.0113	0.98799	1.0038	26.8	22.1
UBE2O	Q9C0C9	E2/E3 hybrid ubiquitin-protein ligase UBE2O	1	14	14	12	4	12	4	17.6	17.6	141.29	1292	1292	0.81671	0.84365	0.99118	0.91783	15	5.4
ATP6V1A	P38606	V-type proton ATPase catalytic subunit A	1	14	14	9	12	9	12	28.5	28.5	68.303	617	617	1.0553	1.0597	0.99248	0.99341	20.6	24.1
GGCT	O75223	Gamma-glutamylcyclotransferase	1	14	14	9	13	9	13	72.3	72.3	21.007	188	188	1.0054	0.97281	0.99332	0.86433	52.1	72.3
RPLP0;RPLP0P6	P05388;Q8NHW5	60S acidic ribosomal protein P0;60S acidic ribosomal protein P0-like	2	14	14	13	11	13	11	49.5	49.5	34.273	317	317;317	0.96111	0.99175	0.99398	0.99493	45.4	39.7
MAPK1	P28482	Mitogen-activated protein kinase 1	3	14	11	13	9	10	6	39.7	31.1	41.389	360	360;587;721	1.0239	0.99208	0.99743	1.0219	37.2	27.8
G3BP1	Q13283	Ras GTPase-activating protein-binding protein 1	1	14	13	13	12	12	11	35.2	32.6	52.164	466	466	0.94332	0.9899	0.99938	1.0127	30.3	33.5
FBL	P22087	rRNA 2-O-methyltransferase fibrillarin	1	14	13	11	11	10	11	38.3	38.3	33.784	321	321	0.95951	0.98665	0.99984	0.98317	33	38.3
NUDT5	Q9UKK9	ADP-sugar pyrophosphatase	1	14	14	12	11	12	11	53	53	24.327	219	219	1.0356	1.0069	1.0043	0.92199	47.5	47.5
CD2AP	Q9Y5K6	CD2-associated protein	1	14	14	12	9	12	9	26.3	26.3	71.45	639	639	0.93816	0.82938	1.0053	0.95315	22.5	17.4
SMARCC2	Q8TAQ2	SWI/SNF complex subunit SMARCC2	1	14	10	14	5	10	3	16.1	12.3	132.88	1214	1214	1.0436	1.0782	1.0063	1.1048	16.1	5.4
HSP90AB2P	Q58FF8	Putative heat shock protein HSP 90-beta 2	1	14	2	12	11	1	2	24.4	4.5	44.348	381	381	1.009	0.98111	1.0086	1.0791	22	19.9
EEF1D	P29692	Elongation factor 1-delta	1	14	12	13	13	11	11	56.9	52.7	31.121	281	281	1.0196	1.0611	1.0088	1.0296	52.3	51.6
RPS5	P46782	40S ribosomal protein S5;40S ribosomal protein S5, N-terminally processed	1	14	14	10	13	10	13	52.5	52.5	22.876	204	204	0.95726	1.0226	1.0134	0.97201	32.8	52.5
CS	O75390	Citrate synthase, mitochondrial	1	14	14	10	10	10	10	26.6	26.6	51.712	466	466	1.0757	1.0362	1.0147	1.0285	22.5	19.7
VPS35	Q96QK1	Vacuolar protein sorting-associated protein 35	1	14	14	14	7	14	7	21.4	21.4	91.706	796	796	1.0892	1.0774	1.0153	0.99764	21.4	12.8
PBDC1	Q9BVG4	Protein PBDC1	1	14	14	10	12	10	12	46.8	46.8	26.056	233	233	1.063	1.0447	1.0171	1.0573	40.3	39.5
BCLAF1	Q9NYF8	Bcl-2-associated transcription factor 1	1	14	13	10	9	9	8	16.2	16.2	106.12	920	920	0.94856	1.0132	1.0173	1.0625	12.5	12
CAPNS1	P04632	Calpain small subunit 1	1	14	14	8	14	8	14	52.6	52.6	28.315	268	268	0.98045	0.98022	1.0177	0.95188	45.1	52.6
RFC4	P35249	Replication factor C subunit 4	1	14	14	10	12	10	12	43.3	43.3	39.681	363	363	1.1096	1.0091	1.018	1.0575	31.7	40.8
XRN2	Q9H0D6	5-3 exoribonuclease 2	1	14	14	9	10	9	10	19.7	19.7	108.58	950	950	0.98248	0.98665	1.0255	0.95008	12.3	14.9
SSRP1	Q08945	FACT complex subunit SSRP1	1	14	14	12	12	12	12	23.4	23.4	81.074	709	709	1.0249	1.028	1.0262	1.032	19.5	21.9
CSNK2A1;CSNK2A3	P68400;Q8NEV1	Casein kinase II subunit alpha;Casein kinase II subunit alpha 3	2	14	14	11	10	11	10	43.7	43.7	45.143	391	391;391	1.0449	1.0041	1.0283	1.0173	36.3	33.2
STAU1	O95793	Double-stranded RNA-binding protein Staufen homolog 1	1	14	13	10	11	10	10	28.8	27.4	63.182	577	577	0.9805	0.93529	1.0345	0.94986	20.8	24.1
PRDX2	P32119	Peroxiredoxin-2	1	14	13	10	13	9	12	53.5	48	21.892	198	198	1.0018	0.94809	1.0388	0.96654	43.4	53.5
MCM5	P33992	DNA replication licensing factor MCM5	1	14	14	12	8	12	8	24.5	24.5	82.285	734	734	1.0861	1.0296	1.0414	1.1111	21.9	14.4
CFL2	Q9Y281	Cofilin-2	1	14	7	7	14	5	7	70.5	44.6	18.736	166	166	1.1138	0.99272	1.044	0.94114	51.8	70.5
BCAS2	O75934	Pre-mRNA-splicing factor SPF27	1	14	14	9	12	9	12	56.4	56.4	26.131	225	225	1.1108	1.0606	1.0445	1.0921	38.2	49.8
BZW1	Q7L1Q6	Basic leucine zipper and W2 domain-containing protein 1	1	14	14	8	12	8	12	28.6	28.6	48.043	419	419	1.036	1.0936	1.051	0.96159	16.9	27
EIF5	P55010	Eukaryotic translation initiation factor 5	1	14	14	11	10	11	10	34.8	34.8	49.222	431	431	0.87771	0.98273	1.0611	1.0748	31.3	24.1
SUPT6H	Q7KZ85	Transcription elongation factor SPT6	1	14	14	10	9	10	9	9.9	9.9	199.07	1726	1726	1.1802	0.98326	1.063	1.1099	7.4	6.8
MAP2K2	P36507	Dual specificity mitogen-activated protein kinase kinase 2	1	14	10	11	10	8	8	41.5	33.5	44.424	400	400	1.1243	0.9534	1.0676	0.94141	40.8	33
RPL17	P18621	60S ribosomal protein L17	1	14	14	10	14	10	14	57.1	57.1	21.397	184	184	0.95141	0.96416	1.0679	0.96194	48.9	57.1
SAE1	Q9UBE0	SUMO-activating enzyme subunit 1;SUMO-activating enzyme subunit 1, N-terminally processed	1	14	14	8	10	8	10	40.8	40.8	38.449	346	346	1.0642	1.0663	1.0727	1.035	26.3	30.1
EIF2AK2	P19525	Interferon-induced, double-stranded RNA-activated protein kinase	1	14	14	8	11	8	11	27.2	27.2	62.094	551	551	1.108	1.1249	1.0815	1.0233	17.2	22.9
RPL10	P27635	60S ribosomal protein L10	2	14	14	9	14	9	14	57.5	57.5	24.577	214	214;214	1.0379	1.0168	1.0818	1.0405	31.8	57.5
ARHGEF2	Q92974	Rho guanine nucleotide exchange factor 2	1	14	14	11	8	11	8	19.2	19.2	111.54	986	986	0.89798	0.79714	1.0862	0.95835	15.9	9.4
RCC2	Q9P258	Protein RCC2	1	14	14	13	10	13	10	30.7	30.7	56.084	522	522	1.0958	1.129	1.0914	1.1229	30.3	23
PRKACA	P17612	cAMP-dependent protein kinase catalytic subunit alpha	1	14	6	7	12	1	6	31.1	20.8	40.589	351	351	1.2024	1.0671	1.1128	1.0045	17.4	27.1
CNN3	Q15417	Calponin-3	1	14	13	12	10	11	9	47.4	47.4	36.413	329	329	1.0461	1.037	1.1147	1.1008	45.6	35.3
PRRC2A	P48634	Protein PRRC2A	1	14	13	10	7	10	6	11.5	11.2	228.86	2157	2157	0.89648	0.719	1.1176	1.0201	9.5	5.6
CPNE3	O75131	Copine-3	7	14	13	13	10	12	10	33	31.3	60.13	537	537;548;553;557;564;593;633	1.0148	1.0087	1.1198	1.0921	31.1	21.8
PFKL	P17858	ATP-dependent 6-phosphofructokinase, liver type	1	14	11	12	10	9	7	21.3	16.5	85.018	780	780	1.0522	0.9622	1.1218	0.92214	18.2	15.6
PRKAR1A	P10644	cAMP-dependent protein kinase type I-alpha regulatory subunit;cAMP-dependent protein kinase type I-alpha regulatory subunit, N-terminally processed	2	14	14	9	12	9	12	48	48	42.981	381	381;381	1.1709	1.0444	1.1308	0.98566	32.3	42
PES1	O00541	Pescadillo homolog	1	14	14	9	8	9	8	25.2	25.2	68.002	588	588	1.0493	0.97786	1.1581	1.141	17.7	19.6
GOLGA3	Q08378	Golgin subfamily A member 3	1	14	14	8	12	8	12	12.2	12.2	167.35	1498	1498	1.2381	1.0601	1.1682	1.0286	7.2	10.3
FLOT2	Q14254	Flotillin-2	1	14	14	10	9	10	9	40.7	40.7	47.064	428	428	1.1659	1.066	1.1798	1.2267	27.8	26.9
DLD	P09622	Dihydrolipoyl dehydrogenase, mitochondrial	1	14	14	9	13	9	13	31.8	31.8	54.177	509	509	1.0276	0.99308	1.2003	1.0592	23.6	28.1
NAA10	P41227	N-alpha-acetyltransferase 10	2	14	14	11	12	11	12	50.6	50.6	26.458	235	235;229	1.1905	0.99772	1.2131	1.0335	43.8	46.8
NOMO3;NOMO2	P69849;Q5JPE7	Nodal modulator 3;Nodal modulator 2	2	14	1	14	6	1	0	16.2	1.8	134.13	1222	1222;1267	NaN	NaN	NaN	NaN	16.2	6.4
PSAP	P07602	Prosaposin;Saposin-A;Saposin-B-Val;Saposin-B;Saposin-C;Saposin-D	1	13	13	7	11	7	11	24.2	24.2	58.112	524	524	0.78097	0.76535	0.68469	0.6994	12.2	22.1
TOR1AIP1	Q5JTV8	Torsin-1A-interacting protein 1	1	13	12	9	10	8	10	31.6	29.8	66.248	583	583	0.80546	0.73208	0.69772	0.69317	20.4	27.6
NUCB1	Q02818	Nucleobindin-1	1	13	13	6	12	6	12	28	28	53.879	461	461	0.80639	0.75639	0.75451	0.53684	16.5	24.5
PITRM1	Q5JRX3	Presequence protease, mitochondrial	1	13	13	12	7	12	7	17.1	17.1	117.41	1037	1037	0.99174	0.96478	0.77897	0.83982	15.3	9.7
NDUFAF2	Q8N183	Mimitin, mitochondrial	1	13	13	6	10	6	10	64.5	64.5	19.856	169	169	0.87572	0.98038	0.81244	0.86805	40.8	64.5
PYCR1	P32322	Pyrroline-5-carboxylate reductase 1, mitochondrial	1	13	12	12	9	11	8	44.2	40.1	33.36	319	319	0.85117	0.99031	0.81627	0.92677	43.9	33.2
DKC1	O60832	H/ACA ribonucleoprotein complex subunit 4	1	13	13	11	4	11	4	30.5	30.5	57.673	514	514	1.0499	0.91613	0.81826	0.86373	23.9	10.9
ERAP1	Q9NZ08	Endoplasmic reticulum aminopeptidase 1	1	13	13	11	5	11	5	15	15	107.23	941	941	1.0223	0.87931	0.82295	0.83475	13	5.4
HPCAL1;HPCA	P37235;P84074	Hippocalcin-like protein 1;Neuron-specific calcium-binding protein hippocalcin	3	13	13	11	9	11	9	64.2	64.2	22.313	193	193;193;193	0.88618	0.94928	0.86681	0.93557	55.4	54.4
SEC24C	P53992	Protein transport protein Sec24C	1	13	13	13	8	13	8	17.6	17.6	118.32	1094	1094	1.0015	0.97091	0.88337	0.90078	17.6	10.4
NSDHL	Q15738	Sterol-4-alpha-carboxylate 3-dehydrogenase, decarboxylating	1	13	13	10	9	10	9	42.1	42.1	41.9	373	373	1.0206	1.005	0.884	0.93437	32.4	29.5
WDR44	Q5JSH3	WD repeat-containing protein 44	1	13	13	12	8	12	8	18	18	101.37	913	913	0.87263	1.0829	0.88502	1.0047	16.9	9.7
APMAP	Q9HDC9	Adipocyte plasma membrane-associated protein	1	13	13	10	12	10	12	38.9	38.9	46.48	416	416	0.96361	0.91021	0.88598	0.91309	26.2	35.6
CAPZA1	P52907	F-actin-capping protein subunit alpha-1	1	13	12	11	13	10	12	61.9	58.4	32.922	286	286	0.96914	0.92805	0.90812	0.94224	51.7	61.9
CORO1B	Q9BR76	Coronin-1B	1	13	12	11	10	10	9	32.5	31.1	54.234	489	489	0.89612	0.95942	0.9093	0.8369	23.9	28.6
ARHGDIB	P52566	Rho GDP-dissociation inhibitor 2	1	13	13	7	11	7	11	70.1	70.1	22.988	201	201	0.97898	0.94379	0.90997	0.84407	23.9	70.1
PARK7	Q99497	Protein deglycase DJ-1	1	13	13	10	13	10	13	56.6	56.6	19.891	189	189	0.92582	0.96366	0.9116	0.8894	49.2	56.6
GIPC1	O14908	PDZ domain-containing protein GIPC1	1	13	13	10	11	10	11	45.3	45.3	36.049	333	333	0.88631	0.88985	0.91989	1.0215	40.8	40.8
HSD17B10	Q99714	3-hydroxyacyl-CoA dehydrogenase type-2	1	13	13	12	9	12	9	61.3	61.3	26.923	261	261	0.96215	0.9786	0.92026	0.99157	53.6	51
PPP1R18	Q6NYC8	Phostensin	1	13	13	10	9	10	9	26.8	26.8	67.942	613	613	0.9006	1.0684	0.92113	0.88574	21.2	22.2
HIST1H2BD;HIST1H2BL;HIST1H2BM	P58876;Q99880;Q99879	Histone H2B type 1-D;Histone H2B type 1-L;Histone H2B type 1-M	3	13	1	8	12	0	1	72.2	8.7	13.936	126	126;126;126	1.0176	1.0631	0.92847	0.89315	46	72.2
PXN	P49023	Paxillin	1	13	13	11	9	11	9	34.7	34.7	64.505	591	591	0.91832	0.9548	0.93003	0.8885	29.9	25.4
PEBP1	P30086	Phosphatidylethanolamine-binding protein 1;Hippocampal cholinergic neurostimulating peptide	1	13	13	10	12	10	12	74.3	74.3	21.057	187	187	0.95822	0.8974	0.93072	0.89945	66.8	74.3
ACSL5	Q9ULC5	Long-chain-fatty-acid--CoA ligase 5	1	13	12	13	6	12	6	24.2	24.2	75.99	683	683	1.0061	1.1335	0.93145	0.99713	24.2	11.9
SF1	Q15637	Splicing factor 1	1	13	13	10	12	10	12	25.8	25.8	68.329	639	639	0.96696	0.9919	0.93155	1.0293	17.8	21.8
EIF3G	O75821	Eukaryotic translation initiation factor 3 subunit G	1	13	13	9	12	9	12	46.6	46.6	35.611	320	320	0.98356	1.0681	0.93417	1.019	37.8	38.8
FARSA	Q9Y285	Phenylalanine--tRNA ligase alpha subunit	1	13	13	9	8	9	8	30.1	30.1	57.563	508	508	1.1551	0.99283	0.93425	0.82419	21.3	16.1
RCN1	Q15293	Reticulocalbin-1	1	13	13	9	11	9	11	45.9	45.9	38.89	331	331	0.86387	0.79964	0.93885	0.80522	39	29.9
TCOF1	Q13428	Treacle protein	1	13	13	8	9	8	9	8.9	8.9	152.1	1488	1488	1.1041	1.0103	0.94244	1.0275	6.3	6
NAP1L4	Q99733	Nucleosome assembly protein 1-like 4	1	13	11	10	11	8	9	40	37.3	42.823	375	375	1.003	0.91055	0.94497	0.90593	26.9	30.7
NAP1L1	P55209	Nucleosome assembly protein 1-like 1	1	13	11	10	13	8	11	46.3	43.7	45.374	391	391	0.94944	1.0277	0.94842	1.0094	22.5	46.3
SCFD1	Q8WVM8	Sec1 family domain-containing protein 1	1	13	13	10	10	10	10	29	29	72.379	642	642	1.0989	1.0473	0.95104	1.0293	21.5	22
TNPO1	Q92973	Transportin-1	1	13	10	13	6	10	5	17.7	13.9	102.35	898	898	0.99577	0.94247	0.95126	1.0188	17.7	8.9
PRMT1	Q99873	Protein arginine N-methyltransferase 1	2	13	13	13	8	13	8	38.3	38.3	42.461	371	371;394	1.158	1.055	0.95374	0.96951	38.3	28.6
ACO1	P21399	Cytoplasmic aconitate hydratase	1	13	13	10	6	10	6	20.5	20.5	98.398	889	889	0.83073	0.84795	0.95854	0.80538	16.8	8.5
CIAPIN1	Q6FI81	Anamorsin	1	13	13	13	9	13	9	42.6	42.6	33.582	312	312	0.88105	0.91873	0.96008	0.89829	42.6	29.8
EIF3H	O15372	Eukaryotic translation initiation factor 3 subunit H	1	13	13	10	13	10	13	41.2	41.2	39.93	352	352	1.0294	0.96732	0.96174	0.9122	36.6	41.2
RPS7	P62081	40S ribosomal protein S7	1	13	13	10	12	10	12	46.4	46.4	22.127	194	194	1.0292	1.0144	0.9658	0.98387	46.4	46.4
SFXN1	Q9H9B4	Sideroflexin-1	1	13	13	11	11	11	11	38.8	38.8	35.619	322	322	1.0227	0.98995	0.96637	1.0016	33.9	36.3
PCMT1	P22061	Protein-L-isoaspartate(D-aspartate) O-methyltransferase	1	13	13	12	10	12	10	52.4	52.4	24.636	227	227	1.0146	1.0149	0.96801	1.0111	52.4	44.9
LUC7L2	Q9Y383	Putative RNA-binding protein Luc7-like 2	1	13	8	9	10	5	7	37.2	24.2	46.513	392	392	1.0781	1.0539	0.9683	1.0265	28.6	28.8
DDX6	P26196	Probable ATP-dependent RNA helicase DDX6	1	13	13	12	8	12	8	35.2	35.2	54.416	483	483	0.89892	0.89321	0.9716	0.94949	33.1	25.7
RPS17	P08708	40S ribosomal protein S17	1	13	13	6	12	6	12	60.7	60.7	15.55	135	135	1.0027	0.95874	0.97983	0.94993	33.3	60.7
RALY	Q9UKM9	RNA-binding protein Raly	1	13	13	8	12	8	12	62.7	62.7	32.463	306	306	1.0182	1.0228	0.98029	1.0719	25.8	62.7
BPNT1	O95861	3(2),5-bisphosphate nucleotidase 1	1	13	13	11	10	11	10	50	50	33.392	308	308	0.99654	1.1	0.98032	0.98424	43.2	44.2
USP47	Q96K76	Ubiquitin carboxyl-terminal hydrolase 47	1	13	13	10	5	10	5	12.6	12.6	157.31	1375	1375	1.0016	1.0266	0.98403	1.0752	9.4	5.1
SLC25A4	P12235	ADP/ATP translocase 1	1	13	4	12	8	4	2	38.9	14.1	33.064	298	298	0.87954	1.0769	0.98643	0.97632	36.2	26.5
HNRNPH1	P31943	Heterogeneous nuclear ribonucleoprotein H;Heterogeneous nuclear ribonucleoprotein H, N-terminally processed	1	13	8	13	13	8	8	42.3	26.1	49.229	449	449	1.025	1.0283	0.98676	1.0209	42.3	42.3
SLC25A3	Q00325	Phosphate carrier protein, mitochondrial	1	13	13	12	4	12	4	27.9	27.9	40.094	362	362	1.0583	1.0829	0.99116	0.98041	26.5	9.4
LGALS1	P09382	Galectin-1	1	13	13	11	12	11	12	95.6	95.6	14.716	135	135	1.004	0.97425	0.99317	0.98754	94.1	95.6
PLCG1	P19174	1-phosphatidylinositol 4,5-bisphosphate phosphodiesterase gamma-1	1	13	13	9	7	9	7	13.3	13.3	148.53	1290	1290	1.2669	1.3606	1	1.2824	8.3	8.2
ARFIP1	P53367	Arfaptin-1	1	13	13	9	12	9	12	48	48	41.738	373	373	1.0238	0.92672	1.0014	0.9296	37.3	43.2
HSDL2	Q6YN16	Hydroxysteroid dehydrogenase-like protein 2	1	13	13	7	12	7	12	41.6	41.6	45.394	418	418	1.1137	0.99956	1.0036	0.96368	23	41.6
METAP2	P50579	Methionine aminopeptidase 2	1	13	13	11	11	11	11	37.4	37.4	52.891	478	478	1.0172	1.0118	1.0105	1.0332	35.6	31.6
ACTR2	P61160	Actin-related protein 2	1	13	13	12	11	12	11	38.3	38.3	44.76	394	394	0.92757	0.98654	1.0112	0.99899	36	33.2
SNX6	Q9UNH7	Sorting nexin-6;Sorting nexin-6, N-terminally processed	1	13	13	7	13	7	13	36	36	46.648	406	406	1.0681	0.98141	1.024	1.0095	22.7	36
NUP98	P52948	Nuclear pore complex protein Nup98-Nup96;Nuclear pore complex protein Nup98;Nuclear pore complex protein Nup96	1	13	13	12	3	12	3	9	9	197.58	1817	1817	0.92067	1.0065	1.0252	1.1314	8.2	2.3
PSMA3	P25788	Proteasome subunit alpha type-3	1	13	13	9	12	9	12	47.5	47.5	28.433	255	255	1.0869	0.99434	1.0297	0.94101	34.1	47.5
SMARCA4	P51532	Transcription activator BRG1	1	13	9	11	8	7	6	9.9	7.5	184.64	1647	1647	1.0142	0.98651	1.038	1.0814	8.3	6
FEN1	P39748	Flap endonuclease 1	1	13	13	9	13	9	13	41.1	41.1	42.592	380	380	1.0125	1.0261	1.0384	1.0138	29.7	41.1
SLC9A3R2	Q15599	Na(+)/H(+) exchange regulatory cofactor NHE-RF2	1	13	13	9	11	9	11	42.1	42.1	37.413	337	337	0.98766	1.0289	1.0385	1.0162	29.1	42.1
RAB6A	P20340	Ras-related protein Rab-6A	3	13	12	10	10	9	9	51.4	46.2	23.593	208	208;208;254	1.0711	1.0647	1.0387	0.99125	43.3	47.1
DRG2	P55039	Developmentally-regulated GTP-binding protein 2	1	13	12	10	10	9	10	39.3	37.4	40.746	364	364	1.0476	0.93844	1.0416	0.97484	28	32.1
COTL1	Q14019	Coactosin-like protein	1	13	13	8	13	8	13	80.3	80.3	15.945	142	142	1.0148	1.0276	1.0481	1.047	52.1	80.3
COPS4	Q9BT78	COP9 signalosome complex subunit 4	1	13	13	12	11	12	11	39.2	39.2	46.268	406	406	1.0319	0.98567	1.0604	0.99464	37.4	32
NOSIP	Q9Y314	Nitric oxide synthase-interacting protein	1	13	13	9	12	9	12	56.5	56.5	33.172	301	301	0.99634	1.1074	1.0725	1.0834	44.5	55.8
SFXN3	Q9BWM7	Sideroflexin-3	1	13	13	9	11	9	11	43.6	43.6	35.503	321	321	1.0475	0.97003	1.0757	0.99456	37.4	36.1
RCC1	P18754	Regulator of chromosome condensation	1	13	13	10	9	10	9	43.9	43.9	44.969	421	421	1.2665	1.1409	1.0802	0.99623	38.7	28.7
C14orf166	Q9Y224	UPF0568 protein C14orf166	1	13	13	8	11	8	11	65.2	65.2	28.068	244	244	1.029	0.96387	1.0807	0.99574	41.4	55.7
RHOA	P61586	Transforming protein RhoA	1	13	5	11	12	3	5	61.7	33.7	21.768	193	193	0.96917	1.001	1.0838	1.0128	46.6	61.7
GBP1	P32455	Interferon-induced guanylate-binding protein 1	1	13	9	8	7	4	6	22.5	16.2	67.93	592	592	1.0604	1.0047	1.0852	1.1332	16.4	11.5
U2SURP	O15042	U2 snRNP-associated SURP motif-containing protein	1	13	13	12	4	12	4	17.8	17.8	118.29	1029	1029	0.77058	1.1117	1.0905	1.0516	16.6	5.2
CCAR1	Q8IX12	Cell division cycle and apoptosis regulator protein 1	1	13	13	11	8	11	8	14	14	132.82	1150	1150	0.92002	0.91941	1.1056	1.0344	12.4	8.7
LUC7L	Q9NQ29	Putative RNA-binding protein Luc7-like 1	1	13	8	9	10	5	7	36.4	28.6	43.727	371	371	1.148	1.1225	1.1092	1.1702	29.9	27.8
ATXN10	Q9UBB4	Ataxin-10	1	13	13	11	12	11	12	32.8	32.8	53.488	475	475	1.2006	1.0776	1.1258	1.113	30.1	32.8
SBDS	Q9Y3A5	Ribosome maturation protein SBDS	1	13	13	12	10	12	10	51.6	51.6	28.763	250	250	1.0942	1.0688	1.138	1.0065	48.8	40.8
CNN2	Q99439	Calponin-2	1	13	12	9	12	8	11	48.5	48.5	33.697	309	309	1.1177	1.0757	1.1417	1.0421	39.8	36.6
ITPR3	Q14573	Inositol 1,4,5-trisphosphate receptor type 3	2	13	12	12	3	11	3	6	5.7	304.1	2671	2671;2758	1.0231	1.0503	1.2125	1.0653	5.6	1.5
HP1BP3	Q5SSJ5	Heterochromatin protein 1-binding protein 3	1	13	13	13	11	13	11	25.7	25.7	61.206	553	553	1.2115	1.1324	1.2223	1.1543	25.7	20.6
IFIT1	P09914	Interferon-induced protein with tetratricopeptide repeats 1	1	13	13	10	8	10	8	31.8	31.8	55.36	478	478	1.3799	1.2797	1.4774	1.2834	26.2	18.8
CPD	O75976	Carboxypeptidase D	1	12	12	10	7	10	7	12.2	12.2	152.93	1380	1380	0.55929	0.53472	0.39396	0.3311	10.9	8.5
HLA-C	P10321	HLA class I histocompatibility antigen, Cw-7 alpha chain	2	12	7	8	10	4	7	39.1	21.9	40.648	366	366;346	0.88639	0.83001	0.61047	0.53935	29.2	35.2
ACTBL2	Q562R1	Beta-actin-like protein 2	1	12	2	11	9	2	1	30.6	10.4	42.003	376	376	0.62606	0.61224	0.6561	0.6045	30.6	18.9
ALCAM	Q13740	CD166 antigen	1	12	12	10	10	10	10	23.3	23.3	65.102	583	583	0.83079	0.69782	0.66864	0.58319	18.7	18.5
HSPB1	P04792	Heat shock protein beta-1	1	12	12	9	11	9	11	65.4	65.4	22.782	205	205	0.76109	0.96811	0.78358	1.014	62	56.1
LMAN1	P49257	Protein ERGIC-53	1	12	12	10	11	10	11	27.8	27.8	57.548	510	510	0.86012	0.84601	0.7925	0.71311	24.5	27.8
CD97	P48960	CD97 antigen;CD97 antigen subunit alpha;CD97 antigen subunit beta	2	12	12	12	6	12	6	16.2	16.2	91.868	835	835;823	0.93727	0.93963	0.79375	0.72619	16.2	7.7
RRM1	P23921	Ribonucleoside-diphosphate reductase large subunit	1	12	12	9	7	9	7	15.9	15.9	90.069	792	792	1.0169	0.85759	0.7972	0.81535	12.2	10.1
MANF	P55145	Mesencephalic astrocyte-derived neurotrophic factor	1	12	12	7	11	7	11	53.3	53.3	20.7	182	182	0.89036	0.7545	0.80498	0.74926	37.9	44
CPT1A	P50416	Carnitine O-palmitoyltransferase 1, liver isoform	1	12	12	12	5	12	5	18.4	18.4	88.367	773	773	0.86391	1.0111	0.82748	0.95125	18.4	8.4
RAB11FIP5	Q9BXF6	Rab11 family-interacting protein 5	1	12	12	10	6	10	6	27.6	27.6	70.414	653	653	NaN	NaN	0.85049	1.1342	23.6	15.3
AK2	P54819	Adenylate kinase 2, mitochondrial;Adenylate kinase 2, mitochondrial, N-terminally processed	1	12	12	11	10	11	10	56.9	56.9	26.477	239	239	0.89521	0.91255	0.86291	0.90846	56.5	53.6
PYCR2	Q96C36	Pyrroline-5-carboxylate reductase 2	1	12	11	9	11	8	10	35	30.9	33.637	320	320	0.87405	0.90651	0.86783	0.84858	29.4	34.7
MAP1S	Q66K74	Microtubule-associated protein 1S;MAP1S heavy chain;MAP1S light chain	1	12	12	11	8	11	8	15.5	15.5	112.21	1059	1059	0.96658	1.0002	0.86848	1.0185	14.4	9.7
RPLP2	P05387	60S acidic ribosomal protein P2	1	12	11	8	12	8	11	97.4	82.6	11.665	115	115	0.95469	0.99866	0.88775	0.93076	73.9	97.4
GBF1	Q92538	Golgi-specific brefeldin A-resistance guanine nucleotide exchange factor 1	1	12	12	10	5	10	5	10.3	10.3	206.44	1859	1859	0.63391	0.86372	0.89258	0.87425	9	4
CYB5R3	P00387	NADH-cytochrome b5 reductase 3;NADH-cytochrome b5 reductase 3 membrane-bound form;NADH-cytochrome b5 reductase 3 soluble form	1	12	12	8	9	8	9	40.2	40.2	34.234	301	301	0.98338	0.98786	0.90718	0.94312	36.9	28.2
PPP1R13L	Q8WUF5	RelA-associated inhibitor	1	12	12	7	8	7	8	22.9	22.9	89.09	828	828	NaN	NaN	0.91142	0.75234	12.6	16.7
NAGK	Q9UJ70	N-acetyl-D-glucosamine kinase	1	12	12	11	9	11	9	42.4	42.4	37.375	344	344	0.89656	0.99883	0.9118	1.0156	36.9	33.4
COPG2	Q9UBF2	Coatomer subunit gamma-2	1	12	9	11	4	8	3	19.1	14.2	97.621	871	871	0.86815	1.0483	0.91597	1.0197	17.1	6.8
HN1L	Q9H910	Hematological and neurological expressed 1-like protein	1	12	12	8	12	8	12	71.1	71.1	20.063	190	190	0.96098	0.97431	0.92903	0.90358	63.2	71.1
VAPA	Q9P0L0	Vesicle-associated membrane protein-associated protein A	1	12	11	9	12	8	11	49.8	49.8	27.893	249	249	0.94726	0.93069	0.93594	0.9683	37.8	49.8
UGDH	O60701	UDP-glucose 6-dehydrogenase	1	12	12	10	9	10	9	28.7	28.7	55.023	494	494	0.96587	0.94528	0.93617	0.95565	26.3	21.5
PCBP1	Q15365	Poly(rC)-binding protein 1	1	12	10	11	11	9	9	57	48.3	37.497	356	356	0.91967	0.98052	0.94114	0.96385	51.1	50.6
AK1	P00568	Adenylate kinase isoenzyme 1	2	12	12	8	12	8	12	49	49	21.635	194	194;562	0.93078	0.97473	0.94123	0.97429	36.6	49
PRMT5	O14744	Protein arginine N-methyltransferase 5;Protein arginine N-methyltransferase 5, N-terminally processed	1	12	12	12	6	12	6	22.6	22.6	72.683	637	637	0.97573	1.0266	0.94331	1.0108	22.6	14.1
S100A10	P60903	Protein S100-A10	1	12	12	10	10	10	10	93.8	93.8	11.203	97	97	0.91933	0.90382	0.94475	0.96552	93.8	67
CRK	P46108	Adapter molecule crk	1	12	12	8	11	8	11	55.3	55.3	33.83	304	304	0.93028	0.94297	0.95116	1.0225	37.8	53
TPD52	P55327	Tumor protein D52	1	12	12	10	12	10	12	65.2	65.2	24.327	224	224	1.1042	0.98348	0.95247	0.95126	49.6	65.2
FAM21A;FAM21C	Q641Q2;Q9Y4E1	WASH complex subunit FAM21A;WASH complex subunit FAM21C	2	12	12	10	6	10	6	13	13	147.18	1341	1341;1341	1.0114	1.1051	0.95344	0.8677	11.6	7.3
GSPT1	P15170	Eukaryotic peptide chain release factor GTP-binding subunit ERF3A	2	12	12	12	6	12	6	27.7	27.7	55.755	499	499;628	0.86937	0.8457	0.95427	0.92248	27.7	13.6
FARSB	Q9NSD9	Phenylalanine--tRNA ligase beta subunit	1	12	12	10	9	10	9	25	25	66.115	589	589	0.99367	1.1187	0.9543	0.94256	19.7	18.3
RAD23A	P54725	UV excision repair protein RAD23 homolog A	1	12	8	10	8	7	4	35.8	30	39.609	363	363	1.0659	1.056	0.95461	0.89947	32.8	24.5
RPL23A	P62750	60S ribosomal protein L23a	1	12	12	8	10	8	10	54.5	54.5	17.695	156	156	0.99239	0.97601	0.95848	0.96254	41.7	53.8
SRPR	P08240	Signal recognition particle receptor subunit alpha	1	12	12	9	10	9	10	20.5	20.5	69.81	638	638	0.9212	0.94403	0.95912	0.91878	14.6	17.9
GSTM3	P21266	Glutathione S-transferase Mu 3	1	12	11	7	11	6	10	50.2	50.2	26.559	225	225	0.94611	0.9319	0.96149	0.95201	35.6	46.2
SEC23B	Q15437	Protein transport protein Sec23B	1	12	9	11	6	8	4	19.9	15.3	86.478	767	767	0.78012	0.94623	0.9633	0.91626	18.4	8.6
NME2;NME2P1	P22392;O60361	Nucleoside diphosphate kinase B;Putative nucleoside diphosphate kinase	2	12	7	9	12	4	7	84.2	53.3	17.298	152	152;137	0.95933	1.0061	0.96576	0.99733	62.5	84.2
LETM1	O95202	LETM1 and EF-hand domain-containing protein 1, mitochondrial	1	12	12	8	9	8	9	23.4	23.4	83.353	739	739	1.0433	1.0007	0.96979	0.94029	17.3	16.8
TTC1	Q99614	Tetratricopeptide repeat protein 1	1	12	12	8	11	8	11	42.1	42.1	33.526	292	292	0.99181	1.1199	0.97169	1.007	31.8	37.7
AGO2	Q9UKV8	Protein argonaute-2	4	12	12	10	5	10	5	17.6	17.6	97.207	859	859;857;860;861	0.93247	0.80302	0.97278	0.96021	14.9	6.4
VDAC2	P45880	Voltage-dependent anion-selective channel protein 2	1	12	12	11	10	11	10	47.3	47.3	31.566	294	294	0.93934	0.97137	0.97579	0.99716	44.6	39.5
AGPS	O00116	Alkyldihydroxyacetonephosphate synthase, peroxisomal	1	12	12	10	10	10	10	23.7	23.7	72.911	658	658	1.0012	0.97413	0.98	0.94863	19.5	18.7
OGT	O15294	UDP-N-acetylglucosamine--peptide N-acetylglucosaminyltransferase 110 kDa subunit	1	12	12	9	7	9	7	15	15	116.92	1046	1046	1.2004	0.95815	0.98216	0.85423	11.7	7.9
MYL12A;MYL12B	P19105;O14950	Myosin regulatory light chain 12A;Myosin regulatory light chain 12B	2	12	7	8	12	4	7	66.7	33.3	19.794	171	171;172	0.94919	1.0529	0.98225	1.0413	40.9	66.7
STOML2	Q9UJZ1	Stomatin-like protein 2, mitochondrial	1	12	12	11	12	11	12	30.3	30.3	38.534	356	356	0.93966	0.94799	0.98242	0.97597	30.3	30.3
FAM49B	Q9NUQ9	Protein FAM49B	2	12	12	12	10	12	10	49.4	49.4	36.748	324	324;323	0.96388	0.85962	0.98268	0.96041	49.4	40.1
GNE	Q9Y223	Bifunctional UDP-N-acetylglucosamine 2-epimerase/N-acetylmannosamine kinase;UDP-N-acetylglucosamine 2-epimerase (hydrolyzing);N-acetylmannosamine kinase	1	12	12	12	6	12	6	17.5	17.5	79.274	722	722	0.96878	0.85793	0.98275	0.95876	17.5	10.8
RBBP7	Q16576	Histone-binding protein RBBP7	1	12	8	8	9	6	5	36.7	32	47.82	425	425	1.0053	1.0859	0.9891	1.0044	33.4	23.8
IDH3B	O43837	Isocitrate dehydrogenase [NAD] subunit beta, mitochondrial	1	12	12	7	10	7	10	33.5	33.5	42.183	385	385	1.0458	0.95605	0.99427	0.95285	21.8	27.3
PAWR	Q96IZ0	PRKC apoptosis WT1 regulator protein	1	12	12	9	10	9	10	45.9	45.9	36.567	340	340	1.0928	0.95336	0.99729	0.96871	38.5	40.9
RPS13	P62277	40S ribosomal protein S13	1	12	12	10	9	10	9	58.3	58.3	17.222	151	151	0.92025	0.93998	0.99765	0.99391	49	49
C19orf43	Q9BQ61	Uncharacterized protein C19orf43	1	12	12	8	11	8	11	49.4	49.4	18.419	176	176	0.99075	0.97407	0.99833	1.0364	37.5	49.4
PREP	P48147	Prolyl endopeptidase	1	12	12	8	8	8	8	22.8	22.8	80.699	710	710	0.85045	0.80188	1.0017	0.98151	14.4	15.9
NUDCD1	Q96RS6	NudC domain-containing protein 1	1	12	12	12	6	12	6	25	25	66.755	583	583	0.95154	0.93855	1.0021	1.001	25	12.7
SNRPA1	P09661	U2 small nuclear ribonucleoprotein A	1	12	12	6	11	6	11	36.5	36.5	28.415	255	255	1.0743	0.95136	1.0107	1.0154	29.4	29.8
UBE2K	P61086	Ubiquitin-conjugating enzyme E2 K	1	12	12	7	10	7	10	59.5	59.5	22.406	200	200	1.0136	1.0376	1.0117	0.92985	44	45
RPS18	P62269	40S ribosomal protein S18	1	12	12	9	12	9	12	57.2	57.2	17.718	152	152	1.05	1.047	1.0171	1.0128	43.4	57.2
IGF2BP3	O00425	Insulin-like growth factor 2 mRNA-binding protein 3	1	12	10	10	8	8	7	26.3	22.3	63.704	579	579	0.92872	0.89787	1.0178	0.94467	22.8	17.8
CDKN2AIP	Q9NXV6	CDKN2A-interacting protein	1	12	12	7	11	7	11	31.6	31.6	61.124	580	580	1.0357	1.0084	1.0198	1.226	17.9	28.6
RPS9	P46781	40S ribosomal protein S9	1	12	12	8	11	8	11	43.3	43.3	22.591	194	194	1.067	0.96522	1.0208	0.98866	22.7	38.1
CYFIP1;CYFIP2	Q7L576;Q96F07	Cytoplasmic FMR1-interacting protein 1;Cytoplasmic FMR1-interacting protein 2	2	12	12	12	6	12	6	10.7	10.7	145.18	1253	1253;1278	1.2552	1.0912	1.0218	1.0558	10.7	5.3
EBNA1BP2	Q99848	Probable rRNA-processing protein EBP2	1	12	12	8	11	8	11	36.6	36.6	34.852	306	306	1.0757	1.0456	1.0264	0.98964	35	36.6
PUF60	Q9UHX1	Poly(U)-binding-splicing factor PUF60	1	12	12	11	8	11	8	26.1	26.1	59.875	559	559	0.90136	0.87989	1.0266	1.0404	22.2	20.6
RPL19	P84098	60S ribosomal protein L19	1	12	12	7	11	7	11	34.2	34.2	23.466	196	196	1.0271	1.0073	1.0337	1.0203	23	30.6
PSME3	P61289	Proteasome activator complex subunit 3	1	12	12	10	10	10	10	50.8	50.8	29.506	254	254	1.0645	1.1052	1.0343	1.0798	41.3	42.9
RPL15	P61313	60S ribosomal protein L15	1	12	12	8	9	8	9	43.6	43.6	24.146	204	204	1.0491	1.0333	1.0366	0.94673	31.9	37.7
RPS12	P25398	40S ribosomal protein S12	1	12	12	10	12	10	12	81.8	81.8	14.515	132	132	1.0652	1.0263	1.0404	0.97599	78	81.8
FKBP1A	P62942	Peptidyl-prolyl cis-trans isomerase FKBP1A	2	12	12	11	10	11	10	90.7	90.7	11.951	108	108;108	1.0426	1.046	1.0417	0.9925	90.7	84.3
NEK7	Q8TDX7	Serine/threonine-protein kinase Nek7	2	12	12	11	8	11	8	44	44	34.551	302	302;313	1.0414	0.92362	1.0455	1.0775	40.4	27.8
TSN	Q15631	Translin	1	12	12	8	9	8	9	50	50	26.183	228	228	1.0166	0.97806	1.0467	1.0199	35.5	36.8
GNAI2	P04899	Guanine nucleotide-binding protein G(i) subunit alpha-2	5	12	7	10	9	6	5	44.2	29	40.45	355	355;350;354;354;381	1.0864	1.0397	1.0469	1.0354	36.3	31.8
CCDC124	Q96CT7	Coiled-coil domain-containing protein 124	1	12	12	8	10	8	10	42.2	42.2	25.835	223	223	1.0496	1.0037	1.0479	1.0007	28.7	38.6
RAB2A	P61019	Ras-related protein Rab-2A	1	12	6	11	10	5	5	64.6	35.8	23.545	212	212	1.056	1.0181	1.0525	1.0228	62.3	52.4
PRPS1	P60891	Ribose-phosphate pyrophosphokinase 1	1	12	4	9	9	3	2	51.3	15.1	34.834	318	318	1.1584	1.0313	1.0609	1.0281	39.9	38.4
HPRT1	P00492	Hypoxanthine-guanine phosphoribosyltransferase	1	12	12	8	11	8	11	56.9	56.9	24.579	218	218	0.99264	1.0532	1.0614	0.99873	45.4	50.5
	P0DP25;P0DP24;P0DP23		3	12	12	11	11	11	11	63.8	63.8	16.837	149	149;149;149	1.029	1.0431	1.0624	1.0066	63.8	56.4
CYB5R1	Q9UHQ9	NADH-cytochrome b5 reductase 1	1	12	12	11	7	11	7	37	37	34.094	305	305	1.0741	1.0872	1.0633	0.97975	34.1	20
THOP1	P52888	Thimet oligopeptidase	1	12	12	10	7	10	7	21.9	21.9	78.839	689	689	0.9939	1.1443	1.0686	0.93461	17.9	14.2
PRPS2	P11908	Ribose-phosphate pyrophosphokinase 2	1	12	5	10	8	4	3	55.7	23	34.769	318	318	0.95633	1.0212	1.0711	1.0287	47.5	37.1
PDE12	Q6L8Q7	2,5-phosphodiesterase 12	1	12	12	10	10	10	10	29.6	29.6	67.351	609	609	1.2204	1.0342	1.0761	1.0778	25.5	25.8
PEPD	P12955	Xaa-Pro dipeptidase	1	12	12	8	8	8	8	26.6	26.6	54.548	493	493	1.0449	1.0692	1.0807	1.0739	17	18.7
SAR1A	Q9NR31	GTP-binding protein SAR1a	1	12	10	11	6	9	4	55.6	44.4	22.367	198	198	1.1533	1.0135	1.0842	1.0297	55.6	23.7
PHGDH	O43175	D-3-phosphoglycerate dehydrogenase	1	12	12	8	10	8	10	25.1	25.1	56.65	533	533	1.0728	0.9426	1.0857	0.99613	20.1	18.8
RFC2	P35250	Replication factor C subunit 2	1	12	12	10	9	10	9	39.3	39.3	39.157	354	354	1.0496	1.1169	1.0876	1.1221	30.2	31.1
FMNL1	O95466	Formin-like protein 1	1	12	10	11	6	9	6	12.7	11	121.85	1100	1100	1.0445	1.022	1.0879	1.0678	11.5	7.2
CHCHD3	Q9NX63	MICOS complex subunit MIC19	1	12	12	8	10	8	10	33.5	33.5	26.152	227	227	1.0723	1.063	1.0906	1.0006	18.9	33
DDAH1	O94760	N(G),N(G)-dimethylarginine dimethylaminohydrolase 1	1	12	12	11	8	11	8	54	54	31.121	285	285	1.1253	1.0106	1.0929	1.0018	50.2	37.5
RDH11	Q8TC12	Retinol dehydrogenase 11	1	12	12	11	9	11	9	44.3	44.3	35.386	318	318	1.1254	1.0759	1.0935	1.132	43.1	35.8
GLOD4	Q9HC38	Glyoxalase domain-containing protein 4	1	12	12	10	10	10	10	36.1	36.1	34.793	313	313	1.0621	0.94423	1.0938	0.94546	29.1	30
ADSL	P30566	Adenylosuccinate lyase	1	12	12	6	11	6	11	31.4	31.4	54.889	484	484	0.96311	0.98541	1.0958	1.0579	18.6	31.4
RAB3GAP2	Q9H2M9	Rab3 GTPase-activating protein non-catalytic subunit	1	12	12	10	5	10	5	11.1	11.1	155.98	1393	1393	1.0657	1.1714	1.0976	0.96528	9.1	5.1
ENO2	P09104	Gamma-enolase	2	12	9	10	11	7	8	37.8	25.1	47.268	434	434;434	0.9352	0.91455	1.0977	1.0487	33.4	34.6
HSPA6	P17066	Heat shock 70 kDa protein 6	2	12	1	10	11	1	1	17.9	1.7	71.027	643	643;367	0.98491	1.1254	1.1023	1.2311	15.7	16.2
ERCC6L	Q2NKX8	DNA excision repair protein ERCC-6-like	1	12	12	12	4	12	4	10.7	10.7	141.1	1250	1250	1.2033	1.0385	1.1028	1.024	10.7	5
UAP1	Q16222	UDP-N-acetylhexosamine pyrophosphorylase;UDP-N-acetylgalactosamine pyrophosphorylase;UDP-N-acetylglucosamine pyrophosphorylase	2	12	12	9	12	9	12	22.8	22.8	58.768	522	522;507	1.0723	1.174	1.1059	1.0114	16.9	22.8
HSPE1	P61604	10 kDa heat shock protein, mitochondrial	1	12	12	11	8	11	8	80.4	80.4	10.932	102	102	1.0492	1.1402	1.1078	1.1311	80.4	62.7
NES	P48681	Nestin	1	12	12	10	6	10	6	10.7	10.7	177.44	1621	1621	0.99951	1.0104	1.1091	0.88017	8.7	5.2
DHX29	Q7Z478	ATP-dependent RNA helicase DHX29	1	12	11	9	6	8	6	12.1	11.3	155.23	1369	1369	1.1589	1.1859	1.1161	1.2096	9.2	6.4
KPNA6;KPNA5	O60684;O15131	Importin subunit alpha-7;Importin subunit alpha-6	2	12	8	9	10	6	7	25	15.7	60.029	536	536;539	1.0768	1.0266	1.1269	1.0063	20.1	22.9
PPM1F	P49593	Protein phosphatase 1F	1	12	12	10	6	10	6	33.7	33.7	49.83	454	454	1.0592	0.89103	1.1332	0.95898	31.9	18.5
PFDN6	O15212	Prefoldin subunit 6	1	12	12	9	12	9	12	79.1	79.1	14.582	129	129	1.1332	1.0386	1.1385	1.036	55.8	79.1
RGS10	O43665	Regulator of G-protein signaling 10	1	12	12	6	12	6	12	71.3	71.3	21.21	181	181	1.12	1.1096	1.1405	1.0787	34.3	71.3
UQCRC1	P31930	Cytochrome b-c1 complex subunit 1, mitochondrial	1	12	12	11	9	11	9	33.3	33.3	52.645	480	480	1.0609	0.98743	1.1554	1.1113	31.9	21.7
[truncated: 3,329 more rows]

## Sheet: Table S3
Table S3. Ipom-F-regulated proteins identified in time-course studies (Ipom-F-upregulated proteins are in bold and listed at the bottom of the table)
[truncated: 99 more rows]

[truncated: 3 more sheets: Table S4, Table S5, Table S6]
